# Supplementary material for: Improving the conjugation of organic ligands enhances the antenna effect and promotes the luminescence and optical imaging of chiral mononuclear Eu(iii) complexes
Source: Chem Sci. 2025 Dec 26;17(8):4157–67. doi: 10.1039/d5sc09594h (PMC12776613; doi:10.1039/d5sc09594h)
Supplement: SC-017-D5SC09594H-s002 [file SC-017-D5SC09594H-s002.cif]

# Supplementary Information (SI) for Chemical Science.
# This journal is © The Royal Society of Chemistry 2026

####################################################################### 
# 
# This file contains crystal structure data downloaded from the 
# Cambridge Structural Database (CSD) hosted by the Cambridge 
# Crystallographic Data Centre (CCDC).
# 
# Full information about CCDC data access policies and citation 
# guidelines are available at http://www.ccdc.cam.ac.uk/access/V1 
# 
# Audit and citation data items may have been added by the CCDC. 
# Please retain this information to preserve the provenance of 
# this file and to allow appropriate attribution of the data. 
# 
#######################################################################

data_ZZH-LRY-R_auto
_database_code_depnum_ccdc_archive 'CCDC 2479516'
loop_
_audit_author_name
_audit_author_address
'Zhong-Hong Zhu'
;Guangxi University
China
;
_audit_update_record             
;
2025-10-11 deposited with the CCDC.	2025-12-26 downloaded from the CCDC.
;
_audit_creation_date             2025-10-09
_audit_creation_method           
;
Olex2 1.5
(compiled 2024.02.16 svn.r378c4104 for OlexSys, GUI svn.r6928)
;
_chemical_formula_moiety         '2(C26 H22 Eu N7 O9)'
_chemical_formula_sum            'C52 H44 Eu2 N14 O18'
_chemical_formula_weight         1456.941
_chemical_absolute_configuration unk
_chemical_oxdiff_formula         'C N O Eu H'
loop_
_atom_type_symbol
_atom_type_scat_dispersion_real
_atom_type_scat_dispersion_imag
_atom_type_scat_Cromer_Mann_a1
_atom_type_scat_Cromer_Mann_a2
_atom_type_scat_Cromer_Mann_a3
_atom_type_scat_Cromer_Mann_a4
_atom_type_scat_Cromer_Mann_b1
_atom_type_scat_Cromer_Mann_b2
_atom_type_scat_Cromer_Mann_b3
_atom_type_scat_Cromer_Mann_b4
_atom_type_scat_Cromer_Mann_c
_atom_type_scat_source
_atom_type_scat_dispersion_source
C 0.00313 0.00162 2.31000 1.02000 1.58860 0.86500 20.84390 10.20750 0.56870
51.65120 0.21560 'International Tables Volume C Table 6.1.1.4 (pp. 500-502)'
'Brennan, Cowan, Rev. Sci. Instrum., 1992, 63, 850'
Eu -0.10415 3.68662 24.62740 19.08860 13.76030 2.92270 2.38790 0.19420 13.75460
123.17400 2.57450 'International Tables Volume C Table 6.1.1.4 (pp. 500-502)'
'Brennan, Cowan, Rev. Sci. Instrum., 1992, 63, 850'
H 0.00000 0.00000 0.49300 0.32291 0.14019 0.04081 10.51090 26.12570 3.14236
57.79970 0.00304 'International Tables Volume C Table 6.1.1.4 (pp. 500-502)'
'Brennan, Cowan, Rev. Sci. Instrum., 1992, 63, 850'
N 0.00612 0.00332 12.21260 3.13220 2.01250 1.16630 0.00570 9.89330 28.99750
0.58260 -11.52900 'International Tables Volume C Table 6.1.1.4 (pp. 500-502)'
'Brennan, Cowan, Rev. Sci. Instrum., 1992, 63, 850'
O 0.01085 0.00610 3.04850 2.28680 1.54630 0.86700 13.27710 5.70110 0.32390
32.90890 0.25080 'International Tables Volume C Table 6.1.1.4 (pp. 500-502)'
'Brennan, Cowan, Rev. Sci. Instrum., 1992, 63, 850'

_space_group_crystal_system      triclinic
_space_group_IT_number           1
_space_group_name_H-M_alt        'P 1'
_space_group_name_Hall           ' P 1'
loop_
_space_group_symop_id
_space_group_symop_operation_xyz
1 x,y,z

_symmetry_Int_Tables_number      1
_cell_length_a                   9.5245(2)
_cell_length_b                   12.6520(3)
_cell_length_c                   12.7210(3)
_cell_angle_alpha                75.746(2)
_cell_angle_beta                 68.755(2)
_cell_angle_gamma                77.174(2)
_cell_volume                     1369.73(6)
_cell_formula_units_Z            1
_cell_measurement_reflns_used    14411
_cell_measurement_temperature    100.01(10)
_cell_measurement_theta_max      30.6380
_cell_measurement_theta_min      3.3580
_exptl_absorpt_coefficient_mu    2.357
_exptl_absorpt_correction_T_max  1.00000
_exptl_absorpt_correction_T_min  0.15666
_exptl_absorpt_correction_type   multi-scan
_exptl_absorpt_process_details   
;
CrysAlisPro 1.171.43.115a (Rigaku Oxford Diffraction, 2024)
Empirical absorption correction using spherical harmonics,
implemented in SCALE3 ABSPACK scaling algorithm.
;
_exptl_crystal_colour            'clear whiteish colourless'
_exptl_crystal_colour_lustre     clear
_exptl_crystal_colour_modifier   whiteish
_exptl_crystal_colour_primary    colourless
_exptl_crystal_density_diffrn    1.766
_exptl_crystal_description       block
_exptl_crystal_F_000             724.688
_exptl_crystal_size_min          ?
_diffrn_reflns_av_R_equivalents  0.0425
_diffrn_reflns_av_unetI/netI     0.0608
_diffrn_reflns_Laue_measured_fraction_full 0.9976
_diffrn_reflns_Laue_measured_fraction_max 0.8040
_diffrn_reflns_limit_h_max       13
_diffrn_reflns_limit_h_min       -12
_diffrn_reflns_limit_k_max       17
_diffrn_reflns_limit_k_min       -16
_diffrn_reflns_limit_l_max       17
_diffrn_reflns_limit_l_min       -16
_diffrn_reflns_number            20609
_diffrn_reflns_point_group_measured_fraction_full 0.8793
_diffrn_reflns_point_group_measured_fraction_max 0.6560
_diffrn_reflns_theta_full        25.2417
_diffrn_reflns_theta_max         30.87
_diffrn_reflns_theta_min         3.29
_diffrn_ambient_environment      N~2~
_diffrn_ambient_temperature      100.01(10)
_diffrn_detector                 'Hybrid Pixel Array Detector'
_diffrn_detector_area_resol_mean 10.0000
_diffrn_detector_type            HyPix
_diffrn_measured_fraction_theta_full 0.9976
_diffrn_measured_fraction_theta_max 0.8040
_diffrn_measurement_details      
;
List of Runs (angles in degrees, time in seconds):

  # Type    Start    End  Width  t~exp~   \w     \q     \k     \f   Frames
#--------------------------------------------------------------------------
  1  \w    -26.00  28.00   0.50    2.56    --   -4.63 -99.00 150.00  108
  2  \w    -26.00  15.00   0.50    2.56    --   -4.63 -99.00 -90.00   82
  3  \w     -6.00  24.00   0.50    2.56    --   -4.63 -99.00 -60.00   60
  4  \w    -17.00  14.00   0.50    2.56    --   -4.63 -99.00   0.00   62
  5  \w    -26.00  34.00   0.50    2.56    --    5.49 -99.00  30.00  120
  6  \w    -67.00  28.00   0.50    2.56    --    5.49 -77.00 -60.00  190
  7  \w    -17.00  36.00   0.50    2.56    --   -4.63  37.00  90.00  106
  8  \w    -27.00  68.00   0.50    2.56    --   -4.63  77.00  90.00  190
;
_diffrn_measurement_device       'four-circle diffractometer'
_diffrn_measurement_device_type  'XtaLAB Synergy, Dualflex, HyPix'
_diffrn_measurement_method       '\w scans'
_diffrn_orient_matrix_type       
'CrysAlisPro convention (1999,Acta A55,543-557)'
_diffrn_orient_matrix_UB_11      0.0796706000
_diffrn_orient_matrix_UB_12      -0.0143759000
_diffrn_orient_matrix_UB_13      -0.0253316000
_diffrn_orient_matrix_UB_21      -0.0059676000
_diffrn_orient_matrix_UB_22      -0.0558134000
_diffrn_orient_matrix_UB_23      0.0267379000
_diffrn_orient_matrix_UB_31      -0.0119228000
_diffrn_orient_matrix_UB_32      -0.0098933000
_diffrn_orient_matrix_UB_33      -0.0484302000
_diffrn_radiation_monochromator  mirror
_diffrn_radiation_probe          x-ray
_diffrn_radiation_type           'Mo K\a'
_diffrn_radiation_wavelength     0.71073
_diffrn_source                   'micro-focus sealed X-ray tube'
_diffrn_source_type              'PhotonJet (Mo) X-ray Source'
_reflns_Friedel_coverage         0.508
_reflns_limit_h_max              13
_reflns_limit_h_min              -12
_reflns_limit_k_max              17
_reflns_limit_k_min              -16
_reflns_limit_l_max              17
_reflns_limit_l_min              -16
_reflns_number_gt                10510
_reflns_number_total             11339
_reflns_odcompleteness_completeness 99.62
_reflns_odcompleteness_iscentric 1
_reflns_odcompleteness_theta     26.32
_reflns_threshold_expression     I>=2u(I)
_computing_cell_refinement       'CrysAlisPro 1.171.43.115a (Rigaku OD, 2024)'
_computing_data_collection       
'CrysAlisPro system (CCD 43.115a 64-bit (release 15-03-2024))'
_computing_data_reduction        'CrysAlisPro 1.171.43.115a (Rigaku OD, 2024)'
_computing_molecular_graphics    'Olex2 1.5 (Dolomanov et al., 2009)'
_computing_publication_material  'Olex2 1.5 (Dolomanov et al., 2009)'
_computing_structure_refinement  'olex2.refine 1.5 (Bourhis et al., 2015)'
_computing_structure_solution    'SHELXT 2014/5 (Sheldrick, 2014)'
_refine_diff_density_max         0.6765
_refine_diff_density_min         -0.6693
_refine_diff_density_rms         0.1254
_refine_ls_abs_structure_details 
'Hooft, R.W.W., Straver, L.H., Spek, A.L. (2010). J. Appl. Cryst., 43, 665-668.'
_refine_ls_abs_structure_Flack   -0.023(12)
_refine_ls_d_res_high            0.6926
_refine_ls_d_res_low             6.1894
_refine_ls_goodness_of_fit_ref   0.7534
_refine_ls_hydrogen_treatment    constr
_refine_ls_matrix_type           full
_refine_ls_number_constraints    88
_refine_ls_number_parameters     775
_refine_ls_number_reflns         11339
_refine_ls_number_restraints     9
_refine_ls_R_factor_all          0.0348
_refine_ls_R_factor_gt           0.0317
_refine_ls_restrained_S_all      0.7532
_refine_ls_shift/su_max          -0.0010
_refine_ls_shift/su_mean         0.0000
_refine_ls_structure_factor_coef Fsqd
_refine_ls_weighting_details     
'w=1/[\s^2^(Fo^2^)+(0.1P)^2^] where P=(Fo^2^+2Fc^2^)/3'
_refine_ls_weighting_scheme      calc
_refine_ls_wR_factor_gt          0.0945
_refine_ls_wR_factor_ref         0.0995
_olex2_refinement_description    
;
1. Fixed Uiso
 At 1.2 times of:
  All C(H) groups
2. Uiso/Uaniso restraints and constraints
: with sigma of 0.0001 and sigma for terminal atoms of 0.0002
: with sigma of 0.0001 and sigma for terminal atoms of 0.0002
Uanis(C33) \\sim Ueq: with sigma of 0.01 and sigma for terminal atoms of 0.02
: with sigma of 0.01 and sigma for terminal atoms of 0.02
3.a Ternary CH refined with riding coordinates:
 C14(H14), C40(H40), C7(H7), C33(H33)
3.b Aromatic/amide H refined with riding coordinates:
 C9(H9), C10(H10), C11(H11), C12(H12), C13(H13), C20(H20), C19(H19), C18(H18),
 C17(H17), C16(H16), C46(H46), C45(H45), C44(H44), C43(H43), C42(H42), C39(H39),
  C38(H38), C37(H37), C36(H36), C35(H35), C1(H1), C2(H2), C3(H3), C4(H4),
 C26(H26), C23(H23), C24(H24), C25(H25), C52(H52), C51(H51), C50(H50), C49(H49),
  C27(H27), C30(H30), C29(H29), C28(H28), C32(H32), C47(H47), C21(H21), C6(H6)
;
_atom_sites_solution_primary     dual
loop_
_atom_site_label
_atom_site_type_symbol
_atom_site_fract_x
_atom_site_fract_y
_atom_site_fract_z
_atom_site_U_iso_or_equiv
_atom_site_adp_type
_atom_site_occupancy
_atom_site_refinement_flags_posn
_atom_site_refinement_flags_adp
Eu01 Eu 0.608360(9) 0.692858(8) 0.663844(8) 0.00863(8) Uani 1.000000 . .
Eu02 Eu 0.393588(9) 0.299348(8) 0.332822(8) 0.00889(8) Uani 1.000000 . .
O16 O 0.4334(4) 0.1745(3) 0.1963(3) 0.0164(12) Uani 1.000000 . .
O15 O 0.6050(4) 0.3518(3) 0.1498(3) 0.0169(12) Uani 1.000000 . .
O18 O 0.3378(4) 0.1074(3) 0.3754(3) 0.0179(11) Uani 1.000000 . .
N10 N 0.3694(5) 0.0981(4) 0.2709(4) 0.0128(15) Uani 1.000000 . .
N12 N 0.1388(5) 0.2743(4) 0.4992(4) 0.0113(12) Uani 1.000000 . .
O10 O 0.2802(4) 0.4626(3) 0.4272(4) 0.0163(11) Uani 1.000000 . .
N1 N 0.5712(5) 0.4984(4) 0.5948(4) 0.0115(13) Uani 1.000000 . .
O3 O 0.6043(4) 0.5158(3) 0.8068(4) 0.0160(12) Uani 1.000000 . .
O7 O 0.4585(4) 0.5669(3) 0.6404(3) 0.0163(11) Uani 1.000000 . .
N7 N 0.3457(5) 0.8076(4) 0.6590(4) 0.0124(13) Uani 1.000000 . .
O12 O 0.5257(4) 0.4404(3) 0.3531(3) 0.0141(10) Uani 1.000000 . .
C48 C 0.0130(6) 0.3517(5) 0.3627(5) 0.0119(15) Uani 1.000000 . .
O5 O 0.6795(4) 0.9685(4) 0.7483(4) 0.0222(13) Uani 1.000000 . .
O13 O 0.3957(4) 0.4669(4) 0.1811(3) 0.0166(12) Uani 1.000000 . .
C27 C 0.7774(6) 0.1653(5) 0.2490(5) 0.0162(17) Uani 1.000000 . .
N6 N 0.5961(5) 0.7876(4) 0.4671(4) 0.0105(12) Uani 1.000000 . .
N4 N 0.8460(5) 0.6548(4) 0.7234(4) 0.0103(12) Uani 1.000000 . .
O11 O 0.4052(4) 0.5923(3) 0.4174(4) 0.0224(11) Uani 1.000000 . .
O9 O 0.7015(4) 0.5256(3) 0.5664(3) 0.0146(10) Uani 1.000000 . .
O14 O 0.6019(4) 0.5200(3) 0.0487(3) 0.0191(11) Uani 1.000000 . .
O1 O 0.3925(4) 0.4688(4) 0.9338(3) 0.0198(12) Uani 1.000000 . .
N9 N 0.5362(5) 0.4480(4) 0.1228(4) 0.0116(13) Uani 1.000000 . .
N11 N 0.1494(5) 0.3410(4) 0.2798(4) 0.0142(13) Uani 1.000000 . .
N2 N 0.4670(5) 0.5366(4) 0.8660(4) 0.0127(14) Uani 1.000000 . .
C24 C 1.1037(6) 0.5804(5) 0.7902(5) 0.0128(14) Uani 1.000000 . .
O17 O 0.3402(4) 0.0195(3) 0.2484(4) 0.0207(13) Uani 1.000000 . .
O6 O 0.6850(4) 0.8809(3) 0.6188(3) 0.0177(11) Uani 1.000000 . .
C42 C -0.0351(6) 0.3157(5) 0.7793(5) 0.0153(15) Uani 1.000000 . .
O8 O 0.5518(4) 0.4100(3) 0.5838(3) 0.0197(11) Uani 1.000000 . .
N8 N 0.4036(5) 0.5021(4) 0.3985(4) 0.0133(13) Uani 1.000000 . .
C32 C 0.5420(6) 0.1793(5) 0.5443(5) 0.0138(14) Uani 1.000000 . .
C26 C 0.8377(6) 0.6392(5) 0.8346(5) 0.0103(13) Uani 1.000000 . .
C28 C 0.9222(6) 0.1191(5) 0.2554(5) 0.0176(17) Uani 1.000000 . .
C29 C 0.9449(6) 0.0920(5) 0.3606(6) 0.0208(17) Uani 1.000000 . .
C31 C 0.6784(6) 0.1582(5) 0.4436(5) 0.0107(14) Uani 1.000000 . .
C19 C 1.1904(7) 0.6747(5) 0.1077(6) 0.0175(16) Uani 1.000000 . .
N13 N 0.4159(5) 0.2284(4) 0.5308(4) 0.0118(12) Uani 1.000000 . .
C16 C 1.0935(6) 0.8020(5) 0.2761(5) 0.0155(14) Uani 1.000000 . .
C25 C 0.9632(6) 0.6017(5) 0.8703(5) 0.0153(14) Uani 1.000000 . .
N14 N 0.6543(5) 0.1850(4) 0.3416(4) 0.0135(14) Uani 1.000000 . .
C47 C 0.0123(6) 0.3160(5) 0.4833(5) 0.0099(13) Uani 1.000000 . .
C21 C 0.9872(6) 0.6546(5) 0.5273(5) 0.0144(14) Uani 1.000000 . .
C23 C 1.1161(6) 0.5953(5) 0.6743(5) 0.0143(15) Uani 1.000000 . .
C34 C 0.2992(6) 0.1967(5) 0.7490(5) 0.0126(14) Uani 1.000000 . .
N3 N 0.6439(5) 0.8929(4) 0.7218(4) 0.0132(15) Uani 1.000000 . .
C41 C -0.0020(6) 0.2343(5) 0.7135(5) 0.0115(12) Uani 1.000000 . .
C17 C 1.2271(7) 0.8198(6) 0.1807(6) 0.0223(19) Uani 1.000000 . .
C52 C 0.1528(6) 0.3625(5) 0.1723(5) 0.0155(15) Uani 1.000000 . .
C5 C 0.3301(6) 0.8371(5) 0.5535(6) 0.0144(16) Uani 1.000000 . .
C30 C 0.8148(6) 0.1106(5) 0.4588(6) 0.0173(17) Uani 1.000000 . .
C4 C 0.1881(6) 0.8767(5) 0.5371(6) 0.0170(17) Uani 1.000000 . .
C35 C 0.2875(7) 0.0856(6) 0.7906(5) 0.0223(16) Uani 1.000000 . .
C11 C 0.6785(7) 0.8460(6) 0.0391(5) 0.0304(18) Uani 1.000000 . .
C44 C -0.2711(6) 0.2504(5) 0.8986(5) 0.0169(16) Uani 1.000000 . .
C18 C 1.2729(6) 0.7559(5) 0.0972(5) 0.0173(16) Uani 1.000000 . .
C49 C -0.1233(6) 0.3890(5) 0.3377(5) 0.0125(14) Uani 1.000000 . .
C36 C 0.3020(6) 0.0371(5) 0.8982(5) 0.0235(14) Uani 1.000000 . .
C13 C 0.6664(6) 0.7360(5) 0.2230(5) 0.0175(14) Uani 1.000000 . .
C14 C 0.8627(5) 0.7035(4) 0.3840(4) 0.0109(9) Uani 1.000000 . .
C43 C -0.1700(6) 0.3231(5) 0.8718(6) 0.0176(15) Uani 1.000000 . .
O2 O 0.4058(4) 0.6390(3) 0.8497(3) 0.0151(11) Uani 1.000000 . .
C40 C 0.1458(5) 0.2189(4) 0.6154(4) 0.0139(10) Uani 1.000000 . .
C51 C 0.0204(6) 0.3955(5) 0.1405(5) 0.0142(14) Uani 1.000000 . .
C45 C -0.2402(6) 0.1705(5) 0.8312(6) 0.0162(16) Uani 1.000000 . .
C6 C 0.4684(6) 0.8308(5) 0.4530(5) 0.0140(14) Uani 1.000000 . .
C9 C 0.7501(7) 0.9120(5) 0.1721(5) 0.0236(18) Uani 1.000000 . .
C8 C 0.7168(6) 0.8171(5) 0.2507(5) 0.0124(13) Uani 1.000000 . .
C15 C 1.0135(6) 0.7204(5) 0.2857(5) 0.0130(13) Uani 1.000000 . .
O01Z O 0.5669(4) 0.8218(3) 0.7984(3) 0.0138(11) Uani 1.000000 . .
N5 N 0.8642(5) 0.6911(4) 0.5018(4) 0.0095(11) Uani 1.000000 . .
C38 C 0.3479(6) 0.2077(5) 0.9173(5) 0.0196(14) Uani 1.000000 . .
C7 C 0.7392(5) 0.8015(4) 0.3662(4) 0.0120(10) Uani 1.000000 . .
C33 C 0.2805(5) 0.2513(4) 0.6331(4) 0.0105(9) Uani 1.000000 . U
C12 C 0.6459(6) 0.7502(5) 0.1164(5) 0.0222(15) Uani 1.000000 . .
C39 C 0.3325(6) 0.2577(5) 0.8117(5) 0.0170(14) Uani 1.000000 . .
C2 C 0.0774(6) 0.8641(5) 0.7405(6) 0.0175(17) Uani 1.000000 . .
C3 C 0.0630(6) 0.8890(5) 0.6314(6) 0.0175(16) Uani 1.000000 . .
C22 C 0.9842(6) 0.6336(5) 0.6452(5) 0.0107(14) Uani 1.000000 . .
C1 C 0.2239(6) 0.8228(5) 0.7493(5) 0.0146(16) Uani 1.000000 . .
C46 C -0.1099(6) 0.1630(5) 0.7419(5) 0.0149(14) Uani 1.000000 . .
C10 C 0.7319(7) 0.9251(6) 0.0638(5) 0.038(2) Uani 1.000000 . .
C20 C 1.0606(6) 0.6572(5) 0.2040(5) 0.0156(14) Uani 1.000000 . .
C50 C -0.1187(6) 0.4104(5) 0.2254(6) 0.0154(15) Uani 1.000000 . .
C37 C 0.3335(6) 0.0991(5) 0.9616(5) 0.0204(14) Uani 1.000000 . .
H9 H 0.7848(7) 0.9679(5) 0.1902(5) 0.028(2) Uiso 1.000000 R .
H10 H 0.7570(7) 0.9895(6) 0.0081(5) 0.046(2) Uiso 1.000000 R .
H11 H 0.6636(7) 0.8572(6) -0.0330(5) 0.036(2) Uiso 1.000000 R .
H12 H 0.6103(6) 0.6949(5) 0.0980(5) 0.0266(18) Uiso 1.000000 R .
H13 H 0.6455(6) 0.6699(5) 0.2770(5) 0.0211(17) Uiso 1.000000 R .
H20 H 1.0051(6) 0.6003(5) 0.2119(5) 0.0187(17) Uiso 1.000000 R .
H19 H 1.2213(7) 0.6310(5) 0.0500(6) 0.0211(19) Uiso 1.000000 R .
H18 H 1.3614(6) 0.7677(5) 0.0325(5) 0.0207(19) Uiso 1.000000 R .
H17 H 1.2843(7) 0.8750(6) 0.1745(6) 0.027(2) Uiso 1.000000 R .
H16 H 1.0595(6) 0.8467(5) 0.3332(5) 0.0186(16) Uiso 1.000000 R .
H46 H -0.0903(6) 0.1082(5) 0.6971(5) 0.0179(16) Uiso 1.000000 R .
H45 H -0.3112(6) 0.1215(5) 0.8483(6) 0.0195(19) Uiso 1.000000 R .
H44 H -0.3616(6) 0.2544(5) 0.9627(5) 0.0203(19) Uiso 1.000000 R .
H43 H -0.1920(6) 0.3785(5) 0.9164(6) 0.0211(18) Uiso 1.000000 R .
H42 H 0.0344(6) 0.3661(5) 0.7612(5) 0.0184(18) Uiso 1.000000 R .
H39 H 0.3445(6) 0.3330(5) 0.7823(5) 0.0204(17) Uiso 1.000000 R .
H38 H 0.3692(6) 0.2500(5) 0.9605(5) 0.0235(17) Uiso 1.000000 R .
H37 H 0.3448(6) 0.0664(5) 1.0343(5) 0.0245(17) Uiso 1.000000 R .
H36 H 0.2903(6) -0.0382(5) 0.9282(5) 0.0282(17) Uiso 1.000000 R .
H35 H 0.2698(7) 0.0428(6) 0.7461(5) 0.0267(19) Uiso 1.000000 R .
H1 H 0.2354(6) 0.8053(5) 0.8231(5) 0.018(2) Uiso 1.000000 R .
H2 H -0.0085(6) 0.8746(5) 0.8066(6) 0.021(2) Uiso 1.000000 R .
H3 H -0.0346(6) 0.9146(5) 0.6229(6) 0.0210(19) Uiso 1.000000 R .
H4 H 0.1795(6) 0.8944(5) 0.4624(6) 0.020(2) Uiso 1.000000 R .
H26 H 0.7412(6) 0.6547(5) 0.8903(5) 0.0123(16) Uiso 1.000000 R .
H23 H 1.2117(6) 0.5798(5) 0.6175(5) 0.0171(18) Uiso 1.000000 R .
H24 H 1.1918(6) 0.5557(5) 0.8131(5) 0.0153(17) Uiso 1.000000 R .
H25 H 0.9528(6) 0.5907(5) 0.9493(5) 0.0184(17) Uiso 1.000000 R .
H52 H 0.2489(6) 0.3556(5) 0.1137(5) 0.0186(18) Uiso 1.000000 R .
H51 H 0.0265(6) 0.4072(5) 0.0623(5) 0.0171(17) Uiso 1.000000 R .
H50 H -0.2098(6) 0.4352(5) 0.2064(6) 0.0185(17) Uiso 1.000000 R .
H49 H -0.2175(6) 0.3992(5) 0.3975(5) 0.0150(17) Uiso 1.000000 R .
H27 H 0.7645(6) 0.1840(5) 0.1757(5) 0.019(2) Uiso 1.000000 R .
H30 H 0.8231(6) 0.0900(5) 0.5335(6) 0.021(2) Uiso 1.000000 R .
H29 H 1.0426(6) 0.0622(5) 0.3674(6) 0.025(2) Uiso 1.000000 R .
H28 H 1.0044(6) 0.1064(5) 0.1878(5) 0.021(2) Uiso 1.000000 R .
H32 H 0.5488(6) 0.1558(5) 0.6194(5) 0.0165(17) Uiso 1.000000 R .
H47 H -0.0792(6) 0.3241(5) 0.5460(5) 0.0119(16) Uiso 1.000000 R .
H21 H 1.0811(6) 0.6414(5) 0.4682(5) 0.0173(17) Uiso 1.000000 R .
H14 H 0.8303(5) 0.6356(4) 0.3787(4) 0.0131(11) Uiso 1.000000 R .
H40 H 0.1710(5) 0.1380(4) 0.6142(4) 0.0167(12) Uiso 1.000000 R .
H6 H 0.4627(6) 0.8587(5) 0.3779(5) 0.0168(17) Uiso 1.000000 R .
H7 H 0.7748(5) 0.8696(4) 0.3677(4) 0.0144(12) Uiso 1.000000 R .
H33 H 0.2598(5) 0.3328(4) 0.6303(4) 0.0126(11) Uiso 1.000000 R .

loop_
_atom_site_aniso_label
_atom_site_aniso_U_11
_atom_site_aniso_U_22
_atom_site_aniso_U_33
_atom_site_aniso_U_12
_atom_site_aniso_U_13
_atom_site_aniso_U_23
Eu01 0.00828(16) 0.01041(15) 0.00708(16) -0.00159(11) -0.00234(12) -0.00142(12)
Eu02 0.00851(16) 0.01039(15) 0.00745(16) -0.00167(11) -0.00216(13) -0.00151(12)
O16 0.021(3) 0.016(3) 0.012(3) -0.004(2) -0.001(2) -0.006(2)
O15 0.022(3) 0.016(3) 0.010(3) -0.002(2) -0.003(2) -0.002(2)
O18 0.030(3) 0.014(2) 0.010(3) -0.007(2) -0.006(2) -0.002(2)
N10 0.007(3) 0.016(3) 0.015(4) 0.004(2) -0.001(3) -0.009(3)
N12 0.011(2) 0.013(2) 0.013(3) -0.0016(17) -0.009(2) -0.0007(19)
O10 0.012(2) 0.016(2) 0.020(3) -0.0037(18) -0.002(2) -0.005(2)
N1 0.011(2) 0.015(3) 0.009(3) -0.005(2) -0.003(2) -0.001(2)
O3 0.010(3) 0.018(3) 0.015(3) -0.006(2) 0.000(2) 0.001(2)
O7 0.018(2) 0.022(2) 0.012(2) -0.0071(19) -0.006(2) -0.0041(19)
N7 0.010(3) 0.012(3) 0.014(3) -0.003(2) -0.000(3) -0.005(3)
O12 0.012(2) 0.016(2) 0.014(3) -0.0030(17) -0.003(2) -0.0039(19)
C48 0.012(4) 0.013(3) 0.012(3) -0.004(3) -0.004(3) -0.002(3)
O5 0.022(3) 0.022(3) 0.027(3) -0.008(2) -0.005(2) -0.012(3)
O13 0.011(3) 0.021(3) 0.012(2) 0.001(2) -0.004(2) 0.004(2)
C27 0.018(4) 0.009(3) 0.017(4) 0.001(3) 0.001(3) -0.007(3)
N6 0.010(2) 0.012(2) 0.006(2) 0.0008(18) 0.0004(19) -0.0017(18)
N4 0.010(3) 0.014(3) 0.006(3) -0.003(2) -0.001(2) 0.001(2)
O11 0.031(3) 0.013(2) 0.026(3) -0.0087(19) -0.007(2) -0.0064(19)
O9 0.016(2) 0.015(2) 0.011(2) -0.0074(19) 0.0013(19) -0.0036(19)
O14 0.025(3) 0.018(3) 0.011(2) -0.010(2) -0.001(2) 0.0040(19)
O1 0.023(3) 0.023(3) 0.012(2) -0.013(2) -0.003(2) 0.004(2)
N9 0.012(3) 0.015(3) 0.005(3) -0.003(2) 0.000(2) -0.002(2)
N11 0.017(3) 0.011(3) 0.018(3) -0.004(2) -0.009(3) -0.002(3)
N2 0.015(3) 0.019(3) 0.009(3) -0.004(2) -0.008(3) -0.005(2)
C24 0.020(3) 0.010(3) 0.014(3) -0.005(2) -0.012(3) 0.001(2)
O17 0.036(3) 0.016(3) 0.018(3) -0.009(2) -0.014(3) -0.005(2)
O6 0.026(3) 0.019(3) 0.009(3) -0.009(2) -0.003(2) -0.003(2)
C42 0.013(3) 0.015(3) 0.017(3) -0.008(2) -0.007(3) 0.006(3)
O8 0.034(3) 0.013(2) 0.012(2) -0.0107(19) -0.0029(19) -0.0038(18)
N8 0.018(3) 0.012(3) 0.008(3) -0.003(2) -0.002(2) -0.003(2)
C32 0.011(3) 0.014(3) 0.016(3) -0.004(2) -0.006(3) 0.001(2)
C26 0.014(3) 0.014(3) 0.003(3) -0.008(2) 0.000(2) 0.000(2)
C28 0.009(4) 0.016(4) 0.022(4) -0.003(3) 0.002(3) -0.003(3)
C29 0.010(3) 0.018(4) 0.030(4) 0.005(3) -0.005(3) -0.004(3)
C31 0.012(3) 0.008(3) 0.010(4) -0.003(3) -0.002(3) 0.001(3)
C19 0.018(3) 0.017(3) 0.013(3) 0.005(3) -0.000(3) -0.007(3)
N13 0.011(2) 0.016(3) 0.011(3) -0.0029(19) -0.006(2) -0.004(2)
C16 0.013(3) 0.023(3) 0.011(3) -0.008(2) -0.000(2) -0.004(2)
C25 0.021(3) 0.015(3) 0.011(3) -0.005(3) -0.005(3) -0.002(2)
N14 0.013(3) 0.012(3) 0.016(3) 0.001(2) -0.007(3) -0.001(3)
C47 0.012(3) 0.013(3) 0.004(3) -0.004(2) -0.001(2) -0.000(2)
C21 0.009(3) 0.017(3) 0.016(3) -0.003(2) -0.001(2) -0.003(2)
C23 0.012(3) 0.012(3) 0.020(3) 0.001(2) -0.009(3) -0.002(3)
C34 0.011(3) 0.012(3) 0.012(3) -0.001(2) -0.004(2) 0.003(2)
N3 0.018(3) 0.007(3) 0.015(4) -0.002(2) -0.008(3) -0.000(3)
C41 0.010(3) 0.017(3) 0.005(2) 0.005(2) -0.000(2) -0.005(2)
C17 0.022(4) 0.027(4) 0.022(4) -0.010(3) -0.012(3) 0.001(3)
C52 0.021(4) 0.011(3) 0.017(4) -0.002(3) -0.006(3) -0.006(3)
C5 0.011(4) 0.011(3) 0.022(4) -0.001(3) -0.007(3) -0.000(3)
C30 0.015(4) 0.013(4) 0.018(4) -0.000(3) -0.002(3) -0.001(3)
C4 0.015(4) 0.016(4) 0.024(5) -0.003(3) -0.013(4) 0.001(3)
C35 0.029(4) 0.021(3) 0.018(4) -0.008(3) -0.008(3) -0.001(3)
C11 0.044(4) 0.033(4) 0.022(4) 0.003(3) -0.020(3) -0.011(3)
C44 0.009(3) 0.020(3) 0.015(4) 0.001(2) 0.005(3) -0.008(3)
C18 0.009(3) 0.026(4) 0.011(4) -0.001(3) 0.000(3) 0.001(3)
C49 0.008(3) 0.013(3) 0.014(3) -0.000(2) -0.000(2) -0.004(2)
C36 0.030(3) 0.020(3) 0.016(3) -0.002(3) -0.007(3) 0.004(3)
C13 0.016(3) 0.018(3) 0.018(3) -0.005(2) -0.004(2) -0.003(2)
C14 0.011(2) 0.014(2) 0.005(2) -0.0016(18) 0.0007(18) -0.0032(19)
C43 0.015(3) 0.018(3) 0.017(3) 0.002(3) -0.001(3) -0.008(3)
O2 0.015(3) 0.010(2) 0.016(3) 0.001(2) 0.001(2) -0.004(2)
C40 0.017(3) 0.017(3) 0.008(2) -0.004(2) -0.006(2) 0.001(2)
C51 0.019(3) 0.015(3) 0.012(3) -0.006(2) -0.010(3) 0.001(3)
C45 0.014(4) 0.014(3) 0.018(3) -0.004(3) -0.004(3) -0.001(3)
C6 0.016(3) 0.015(3) 0.012(3) -0.001(2) -0.007(3) -0.000(2)
C9 0.051(5) 0.012(3) 0.014(4) -0.007(3) -0.017(4) -0.000(2)
C8 0.014(3) 0.017(3) 0.008(3) 0.001(2) -0.005(2) -0.007(2)
C15 0.012(3) 0.018(3) 0.007(3) -0.001(2) -0.004(2) -0.001(2)
O01Z 0.017(3) 0.011(3) 0.011(3) -0.007(2) -0.000(2) -0.001(2)
N5 0.015(3) 0.009(2) 0.005(2) -0.0061(17) -0.0006(19) -0.0026(17)
C38 0.017(3) 0.026(4) 0.020(4) -0.007(3) -0.006(3) -0.008(3)
C7 0.011(2) 0.014(2) 0.010(2) -0.0016(19) -0.0017(19) -0.0019(19)
C33 0.008(2) 0.014(2) 0.006(2) -0.0010(17) 0.0021(16) -0.0019(18)
C12 0.023(3) 0.025(4) 0.026(4) -0.003(3) -0.011(3) -0.013(3)
C39 0.013(3) 0.019(3) 0.018(4) -0.003(2) 0.000(2) -0.009(3)
C2 0.014(4) 0.007(3) 0.027(5) 0.001(3) -0.002(3) -0.005(3)
C3 0.012(4) 0.007(3) 0.030(4) -0.001(2) -0.005(3) -0.002(3)
C22 0.014(4) 0.006(3) 0.015(3) -0.003(3) -0.007(3) -0.002(3)
C1 0.017(4) 0.014(4) 0.011(4) -0.003(3) -0.003(3) -0.000(3)
C46 0.016(3) 0.011(3) 0.019(3) -0.004(2) -0.004(3) -0.005(2)
C10 0.069(6) 0.033(4) 0.013(4) -0.010(4) -0.021(4) 0.008(3)
C20 0.015(3) 0.012(3) 0.018(3) -0.001(2) -0.005(3) -0.001(2)
C50 0.008(3) 0.019(3) 0.021(3) -0.003(2) -0.008(2) -0.003(3)
C37 0.022(3) 0.031(4) 0.006(3) -0.000(3) -0.007(2) 0.001(3)

loop_
_geom_bond_atom_site_label_1
_geom_bond_atom_site_label_2
_geom_bond_distance
_geom_bond_site_symmetry_2
_geom_bond_publ_flag
Eu01 O3 2.512(4) . ?
Eu01 O7 2.493(4) . ?
Eu01 N7 2.613(4) . ?
Eu01 N6 2.527(5) . ?
Eu01 N4 2.551(5) . ?
Eu01 O9 2.542(4) . ?
Eu01 O6 2.513(4) . ?
Eu01 O2 2.502(4) . ?
Eu01 O01Z 2.519(4) . ?
Eu01 N5 2.559(4) . ?
Eu02 O16 2.503(4) . ?
Eu02 O15 2.520(4) . ?
Eu02 O18 2.488(4) . ?
Eu02 N12 2.600(4) . ?
Eu02 O10 2.483(4) . ?
Eu02 O12 2.509(4) . ?
Eu02 O13 2.489(4) . ?
Eu02 N11 2.562(5) . ?
Eu02 N13 2.526(5) . ?
Eu02 N14 2.607(4) . ?
O16 N10 1.264(6) . ?
O15 N9 1.277(6) . ?
O18 N10 1.283(7) . ?
N10 O17 1.212(7) . ?
N12 C47 1.270(7) . ?
N12 C40 1.490(6) . ?
O10 N8 1.275(6) . ?
N1 O7 1.274(6) . ?
N1 O9 1.262(6) . ?
N1 O8 1.222(7) . ?
O3 N2 1.256(6) . ?
N7 C5 1.355(8) . ?
N7 C1 1.322(7) . ?
O12 N8 1.276(6) . ?
C48 N11 1.348(7) . ?
C48 C47 1.487(9) . ?
C48 C49 1.401(8) . ?
O5 N3 1.236(7) . ?
O13 N9 1.275(5) . ?
C27 C28 1.396(8) . ?
C27 N14 1.356(7) . ?
C27 H27 0.9500 . ?
N6 C6 1.274(7) . ?
N6 C7 1.504(6) . ?
N4 C26 1.354(8) . ?
N4 C22 1.349(7) . ?
O11 N8 1.227(7) . ?
O14 N9 1.230(6) . ?
O1 N2 1.202(6) . ?
N11 C52 1.316(8) . ?
N2 O2 1.297(6) . ?
C24 C25 1.375(8) . ?
C24 C23 1.404(9) . ?
C24 H24 0.9500 . ?
O6 N3 1.262(7) . ?
C42 C41 1.396(9) . ?
C42 C43 1.396(8) . ?
C42 H42 0.9500 . ?
C32 C31 1.486(8) . ?
C32 N13 1.274(7) . ?
C32 H32 0.9500 . ?
C26 C25 1.377(8) . ?
C26 H26 0.9500 . ?
C28 C29 1.380(10) . ?
C28 H28 0.9500 . ?
C29 C30 1.430(8) . ?
C29 H29 0.9500 . ?
C31 N14 1.349(8) . ?
C31 C30 1.365(8) . ?
C19 C18 1.380(10) . ?
C19 C20 1.403(8) . ?
C19 H19 0.9500 . ?
N13 C33 1.499(6) . ?
C16 C17 1.419(8) . ?
C16 C15 1.372(8) . ?
C16 H16 0.9500 . ?
C25 H25 0.9500 . ?
C47 H47 0.9500 . ?
C21 N5 1.286(7) . ?
C21 C22 1.447(9) . ?
C21 H21 0.9500 . ?
C23 C22 1.389(8) . ?
C23 H23 0.9500 . ?
C34 C35 1.389(9) . ?
C34 C33 1.522(7) . ?
C34 C39 1.388(9) . ?
N3 O01Z 1.281(6) . ?
C41 C40 1.518(7) . ?
C41 C46 1.408(8) . ?
C17 C18 1.379(10) . ?
C17 H17 0.9500 . ?
C52 C51 1.408(8) . ?
C52 H52 0.9500 . ?
C5 C4 1.406(8) . ?
C5 C6 1.470(8) . ?
C30 H30 0.9500 . ?
C4 C3 1.363(8) . ?
C4 H4 0.9500 . ?
C35 C36 1.399(8) . ?
C35 H35 0.9500 . ?
C11 C12 1.375(9) . ?
C11 C10 1.363(10) . ?
C11 H11 0.9500 . ?
C44 C43 1.374(9) . ?
C44 C45 1.398(10) . ?
C44 H44 0.9500 . ?
C18 H18 0.9500 . ?
C49 C50 1.373(9) . ?
C49 H49 0.9500 . ?
C36 C37 1.395(9) . ?
C36 H36 0.9500 . ?
C13 C8 1.389(9) . ?
C13 C12 1.401(8) . ?
C13 H13 0.9500 . ?
C14 C15 1.541(7) . ?
C14 N5 1.472(7) . ?
C14 C7 1.542(6) . ?
C14 H14 1.0000 . ?
C43 H43 0.9500 . ?
C40 C33 1.534(7) . ?
C40 H40 1.0000 . ?
C51 C50 1.382(8) . ?
C51 H51 0.9500 . ?
C45 C46 1.348(8) . ?
C45 H45 0.9500 . ?
C6 H6 0.9500 . ?
C9 C8 1.374(9) . ?
C9 C10 1.415(9) . ?
C9 H9 0.9500 . ?
C8 C7 1.520(8) . ?
C15 C20 1.354(9) . ?
C38 C39 1.383(8) . ?
C38 C37 1.367(8) . ?
C38 H38 0.9500 . ?
C7 H7 1.0000 . ?
C33 H33 1.0000 . ?
C12 H12 0.9500 . ?
C39 H39 0.9500 . ?
C2 C3 1.396(10) . ?
C2 C1 1.412(8) . ?
C2 H2 0.9500 . ?
C3 H3 0.9500 . ?
C1 H1 0.9500 . ?
C46 H46 0.9500 . ?
C10 H10 0.9500 . ?
C20 H20 0.9500 . ?
C50 H50 0.9500 . ?
C37 H37 0.9500 . ?

loop_
_geom_angle_atom_site_label_1
_geom_angle_atom_site_label_2
_geom_angle_atom_site_label_3
_geom_angle
_geom_angle_site_symmetry_1
_geom_angle_site_symmetry_3
_geom_angle_publ_flag
O7 Eu01 O3 68.26(14) . . ?
N7 Eu01 O3 117.20(13) . . ?
N7 Eu01 O7 72.84(14) . . ?
N6 Eu01 O3 146.78(16) . . ?
N6 Eu01 O7 82.11(15) . . ?
N6 Eu01 N7 64.50(14) . . ?
N4 Eu01 O3 70.92(14) . . ?
N4 Eu01 O7 131.76(14) . . ?
N4 Eu01 N7 151.75(16) . . ?
N4 Eu01 N6 124.88(14) . . ?
O9 Eu01 O3 68.24(14) . . ?
O9 Eu01 O7 50.66(12) . . ?
O9 Eu01 N7 117.44(14) . . ?
O9 Eu01 N6 81.61(14) . . ?
O9 Eu01 N4 90.80(14) . . ?
O6 Eu01 O3 141.08(14) . . ?
O6 Eu01 O7 149.61(13) . . ?
O6 Eu01 N7 82.67(14) . . ?
O6 Eu01 N6 71.08(15) . . ?
O6 Eu01 N4 77.08(14) . . ?
O6 Eu01 O9 134.67(12) . . ?
O2 Eu01 O3 51.03(12) . . ?
O2 Eu01 O7 69.93(14) . . ?
O2 Eu01 N7 70.30(13) . . ?
O2 Eu01 N6 132.07(13) . . ?
O2 Eu01 N4 102.51(14) . . ?
O2 Eu01 O9 106.67(13) . . ?
O2 Eu01 O6 118.55(13) . . ?
O01Z Eu01 O3 97.64(14) . . ?
O01Z Eu01 O7 136.50(11) . . ?
O01Z Eu01 N7 78.95(14) . . ?
O01Z Eu01 N6 114.53(14) . . ?
O01Z Eu01 N4 73.03(14) . . ?
O01Z Eu01 O9 161.67(12) . . ?
O01Z Eu01 O6 51.10(12) . . ?
O01Z Eu01 O2 69.71(13) . . ?
N5 Eu01 O3 110.42(13) . . ?
N5 Eu01 O7 108.92(14) . . ?
N5 Eu01 N7 128.12(15) . . ?
N5 Eu01 N6 64.54(14) . . ?
N5 Eu01 N4 63.52(15) . . ?
N5 Eu01 O9 63.13(14) . . ?
N5 Eu01 O6 72.52(14) . . ?
N5 Eu01 O2 161.11(13) . . ?
N5 Eu01 O01Z 114.53(14) . . ?
O15 Eu02 O16 70.13(13) . . ?
O18 Eu02 O16 51.08(13) . . ?
O18 Eu02 O15 116.36(13) . . ?
N12 Eu02 O16 109.23(14) . . ?
N12 Eu02 O15 167.86(13) . . ?
N12 Eu02 O18 68.61(14) . . ?
O10 Eu02 O16 156.78(13) . . ?
O10 Eu02 O15 108.98(13) . . ?
O10 Eu02 O18 134.61(12) . . ?
O10 Eu02 N12 66.53(14) . . ?
O12 Eu02 O16 138.47(12) . . ?
O12 Eu02 O15 69.17(13) . . ?
O12 Eu02 O18 151.22(13) . . ?
O12 Eu02 N12 112.29(14) . . ?
O12 Eu02 O10 51.34(12) . . ?
O13 Eu02 O16 92.31(14) . . ?
O13 Eu02 O15 51.13(12) . . ?
O13 Eu02 O18 138.72(14) . . ?
O13 Eu02 N12 117.43(13) . . ?
O13 Eu02 O10 71.61(14) . . ?
O13 Eu02 O12 68.19(14) . . ?
N11 Eu02 O16 74.38(15) . . ?
N11 Eu02 O15 106.30(14) . . ?
N11 Eu02 O18 81.62(14) . . ?
N11 Eu02 N12 62.60(15) . . ?
N11 Eu02 O10 84.03(15) . . ?
N11 Eu02 O12 125.40(14) . . ?
N11 Eu02 O13 68.86(14) . . ?
N13 Eu02 O16 122.64(15) . . ?
N13 Eu02 O15 126.83(13) . . ?
N13 Eu02 O18 77.57(15) . . ?
N13 Eu02 N12 64.26(15) . . ?
N13 Eu02 O10 77.32(15) . . ?
N13 Eu02 O12 77.55(15) . . ?
N13 Eu02 O13 143.44(16) . . ?
N13 Eu02 N11 126.81(15) . . ?
N14 Eu02 O16 80.58(15) . . ?
N14 Eu02 O15 69.20(13) . . ?
N14 Eu02 O18 78.50(14) . . ?
N14 Eu02 N12 122.91(14) . . ?
N14 Eu02 O10 121.52(15) . . ?
N14 Eu02 O12 77.72(15) . . ?
N14 Eu02 O13 118.14(13) . . ?
N14 Eu02 N11 154.39(17) . . ?
N14 Eu02 N13 63.91(15) . . ?
N10 O16 Eu02 96.1(3) . . ?
N9 O15 Eu02 95.1(3) . . ?
N10 O18 Eu02 96.3(3) . . ?
O18 N10 O16 115.4(5) . . ?
O17 N10 O16 124.0(5) . . ?
O17 N10 O18 120.6(5) . . ?
C47 N12 Eu02 120.4(4) . . ?
C40 N12 Eu02 118.3(3) . . ?
C40 N12 C47 121.1(4) . . ?
N8 O10 Eu02 96.6(3) . . ?
O9 N1 O7 116.4(5) . . ?
O8 N1 O7 120.7(5) . . ?
O8 N1 O9 122.8(5) . . ?
N2 O3 Eu01 95.6(3) . . ?
N1 O7 Eu01 97.1(3) . . ?
C5 N7 Eu01 114.6(3) . . ?
C1 N7 Eu01 125.8(4) . . ?
C1 N7 C5 118.6(5) . . ?
N8 O12 Eu02 95.3(3) . . ?
C47 C48 N11 116.9(5) . . ?
C49 C48 N11 122.1(6) . . ?
C49 C48 C47 120.9(5) . . ?
N9 O13 Eu02 96.6(3) . . ?
N14 C27 C28 123.7(6) . . ?
H27 C27 C28 118.1(4) . . ?
H27 C27 N14 118.1(3) . . ?
C6 N6 Eu01 120.4(4) . . ?
C7 N6 Eu01 120.9(3) . . ?
C7 N6 C6 118.6(5) . . ?
C26 N4 Eu01 122.0(3) . . ?
C22 N4 Eu01 119.4(4) . . ?
C22 N4 C26 117.8(5) . . ?
N1 O9 Eu01 95.1(3) . . ?
O13 N9 O15 115.8(4) . . ?
O14 N9 O15 122.6(4) . . ?
O14 N9 O13 121.5(5) . . ?
C48 N11 Eu02 119.5(4) . . ?
C52 N11 Eu02 121.7(4) . . ?
C52 N11 C48 118.4(5) . . ?
O1 N2 O3 124.4(5) . . ?
O2 N2 O3 115.6(5) . . ?
O2 N2 O1 120.0(4) . . ?
C23 C24 C25 119.5(6) . . ?
H24 C24 C25 120.2(4) . . ?
H24 C24 C23 120.2(3) . . ?
N3 O6 Eu01 95.8(3) . . ?
C43 C42 C41 120.1(6) . . ?
H42 C42 C41 119.9(3) . . ?
H42 C42 C43 119.9(4) . . ?
O12 N8 O10 115.9(5) . . ?
O11 N8 O10 122.0(5) . . ?
O11 N8 O12 122.1(5) . . ?
N13 C32 C31 120.6(6) . . ?
H32 C32 C31 119.7(3) . . ?
H32 C32 N13 119.7(4) . . ?
C25 C26 N4 122.8(5) . . ?
H26 C26 N4 118.6(3) . . ?
H26 C26 C25 118.6(3) . . ?
C29 C28 C27 119.5(5) . . ?
H28 C28 C27 120.2(4) . . ?
H28 C28 C29 120.2(3) . . ?
C30 C29 C28 117.0(5) . . ?
H29 C29 C28 121.5(3) . . ?
H29 C29 C30 121.5(4) . . ?
N14 C31 C32 115.4(5) . . ?
C30 C31 C32 120.1(6) . . ?
C30 C31 N14 124.5(5) . . ?
C20 C19 C18 119.6(7) . . ?
H19 C19 C18 120.2(4) . . ?
H19 C19 C20 120.2(5) . . ?
C32 N13 Eu02 121.1(4) . . ?
C33 N13 Eu02 118.9(3) . . ?
C33 N13 C32 119.9(5) . . ?
C15 C16 C17 120.0(6) . . ?
H16 C16 C17 120.0(4) . . ?
H16 C16 C15 120.0(3) . . ?
C26 C25 C24 119.0(6) . . ?
H25 C25 C24 120.5(4) . . ?
H25 C25 C26 120.5(3) . . ?
C27 N14 Eu02 125.0(4) . . ?
C31 N14 Eu02 118.0(3) . . ?
C31 N14 C27 116.0(5) . . ?
C48 C47 N12 117.4(5) . . ?
H47 C47 N12 121.3(3) . . ?
H47 C47 C48 121.3(3) . . ?
C22 C21 N5 120.8(5) . . ?
H21 C21 N5 119.6(3) . . ?
H21 C21 C22 119.6(3) . . ?
C22 C23 C24 117.9(5) . . ?
H23 C23 C24 121.1(3) . . ?
H23 C23 C22 121.1(4) . . ?
C33 C34 C35 120.4(6) . . ?
C39 C34 C35 119.9(6) . . ?
C39 C34 C33 119.7(5) . . ?
O6 N3 O5 121.6(5) . . ?
O01Z N3 O5 121.2(5) . . ?
O01Z N3 O6 117.2(5) . . ?
C40 C41 C42 122.6(5) . . ?
C46 C41 C42 118.0(5) . . ?
C46 C41 C40 119.4(5) . . ?
C18 C17 C16 119.3(6) . . ?
H17 C17 C16 120.4(4) . . ?
H17 C17 C18 120.4(4) . . ?
C51 C52 N11 122.8(5) . . ?
H52 C52 N11 118.6(3) . . ?
H52 C52 C51 118.6(4) . . ?
C4 C5 N7 122.5(5) . . ?
C6 C5 N7 118.1(5) . . ?
C6 C5 C4 119.3(6) . . ?
C31 C30 C29 119.1(6) . . ?
H30 C30 C29 120.4(4) . . ?
H30 C30 C31 120.4(4) . . ?
C3 C4 C5 118.1(6) . . ?
H4 C4 C5 121.0(4) . . ?
H4 C4 C3 121.0(4) . . ?
C36 C35 C34 119.7(6) . . ?
H35 C35 C34 120.2(4) . . ?
H35 C35 C36 120.2(4) . . ?
C10 C11 C12 121.3(6) . . ?
H11 C11 C12 119.4(4) . . ?
H11 C11 C10 119.4(4) . . ?
C45 C44 C43 119.8(5) . . ?
H44 C44 C43 120.1(4) . . ?
H44 C44 C45 120.1(3) . . ?
C17 C18 C19 120.0(6) . . ?
H18 C18 C19 120.0(4) . . ?
H18 C18 C17 120.0(4) . . ?
C50 C49 C48 119.0(5) . . ?
H49 C49 C48 120.5(3) . . ?
H49 C49 C50 120.5(3) . . ?
C37 C36 C35 120.1(6) . . ?
H36 C36 C35 120.0(4) . . ?
H36 C36 C37 120.0(3) . . ?
C12 C13 C8 120.9(6) . . ?
H13 C13 C8 119.5(3) . . ?
H13 C13 C12 119.5(4) . . ?
N5 C14 C15 117.1(4) . . ?
C7 C14 C15 109.2(4) . . ?
C7 C14 N5 107.4(4) . . ?
H14 C14 C15 107.6(3) . . ?
H14 C14 N5 107.6(3) . . ?
H14 C14 C7 107.6(3) . . ?
C44 C43 C42 120.3(6) . . ?
H43 C43 C42 119.9(4) . . ?
H43 C43 C44 119.9(4) . . ?
N2 O2 Eu01 95.0(3) . . ?
C41 C40 N12 115.4(4) . . ?
C33 C40 N12 108.9(4) . . ?
C33 C40 C41 113.1(4) . . ?
H40 C40 N12 106.3(3) . . ?
H40 C40 C41 106.3(3) . . ?
H40 C40 C33 106.3(3) . . ?
C50 C51 C52 118.5(6) . . ?
H51 C51 C52 120.7(4) . . ?
H51 C51 C50 120.7(4) . . ?
C46 C45 C44 120.1(6) . . ?
H45 C45 C44 119.9(3) . . ?
H45 C45 C46 119.9(4) . . ?
C5 C6 N6 119.6(6) . . ?
H6 C6 N6 120.2(3) . . ?
H6 C6 C5 120.2(3) . . ?
C10 C9 C8 119.1(6) . . ?
H9 C9 C8 120.5(4) . . ?
H9 C9 C10 120.5(4) . . ?
C9 C8 C13 119.8(6) . . ?
C7 C8 C13 120.8(5) . . ?
C7 C8 C9 119.3(6) . . ?
C14 C15 C16 121.4(5) . . ?
C20 C15 C16 120.2(5) . . ?
C20 C15 C14 118.2(5) . . ?
N3 O01Z Eu01 94.9(3) . . ?
C21 N5 Eu01 118.8(4) . . ?
C14 N5 Eu01 117.7(3) . . ?
C14 N5 C21 121.5(4) . . ?
C37 C38 C39 121.9(6) . . ?
H38 C38 C39 119.0(4) . . ?
H38 C38 C37 119.0(4) . . ?
C14 C7 N6 108.4(4) . . ?
C8 C7 N6 114.0(4) . . ?
C8 C7 C14 112.6(4) . . ?
H7 C7 N6 107.1(3) . . ?
H7 C7 C14 107.1(3) . . ?
H7 C7 C8 107.1(3) . . ?
C34 C33 N13 115.3(4) . . ?
C40 C33 N13 105.9(4) . . ?
C40 C33 C34 112.9(4) . . ?
H33 C33 N13 107.5(3) . . ?
H33 C33 C34 107.5(3) . . ?
H33 C33 C40 107.5(3) . . ?
C13 C12 C11 118.5(6) . . ?
H12 C12 C11 120.7(4) . . ?
H12 C12 C13 120.7(4) . . ?
C38 C39 C34 119.3(6) . . ?
H39 C39 C34 120.3(3) . . ?
H39 C39 C38 120.3(4) . . ?
C1 C2 C3 117.8(5) . . ?
H2 C2 C3 121.1(3) . . ?
H2 C2 C1 121.1(4) . . ?
C2 C3 C4 120.4(6) . . ?
H3 C3 C4 119.8(4) . . ?
H3 C3 C2 119.8(3) . . ?
C21 C22 N4 115.6(5) . . ?
C23 C22 N4 122.9(6) . . ?
C23 C22 C21 121.6(5) . . ?
C2 C1 N7 122.6(6) . . ?
H1 C1 N7 118.7(3) . . ?
H1 C1 C2 118.7(4) . . ?
C45 C46 C41 121.7(6) . . ?
H46 C46 C41 119.2(3) . . ?
H46 C46 C45 119.2(4) . . ?
C9 C10 C11 120.3(6) . . ?
H10 C10 C11 119.8(4) . . ?
H10 C10 C9 119.8(4) . . ?
C15 C20 C19 120.8(6) . . ?
H20 C20 C19 119.6(5) . . ?
H20 C20 C15 119.6(3) . . ?
C51 C50 C49 119.0(6) . . ?
H50 C50 C49 120.5(3) . . ?
H50 C50 C51 120.5(4) . . ?
C38 C37 C36 119.0(5) . . ?
H37 C37 C36 120.5(3) . . ?
H37 C37 C38 120.5(4) . . ?

loop_
_geom_torsion_atom_site_label_1
_geom_torsion_atom_site_label_2
_geom_torsion_atom_site_label_3
_geom_torsion_atom_site_label_4
_geom_torsion
_geom_torsion_site_symmetry_1
_geom_torsion_site_symmetry_2
_geom_torsion_site_symmetry_3
_geom_torsion_site_symmetry_4
_geom_torsion_publ_flag
Eu01 O3 N2 O1 163.1(3) . . . . ?
Eu01 O3 N2 O2 -16.6(3) . . . . ?
Eu01 O7 N1 O9 -9.1(3) . . . . ?
Eu01 O7 N1 O8 168.3(3) . . . . ?
Eu01 N7 C5 C4 165.4(4) . . . . ?
Eu01 N7 C5 C6 -16.8(4) . . . . ?
Eu01 N7 C1 C2 -165.4(5) . . . . ?
Eu01 N6 C6 C5 7.4(5) . . . . ?
Eu01 N6 C7 C14 30.9(4) . . . . ?
Eu01 N6 C7 C8 157.2(4) . . . . ?
Eu01 N4 C26 C25 169.5(5) . . . . ?
Eu01 N4 C22 C21 11.2(4) . . . . ?
Eu01 N4 C22 C23 -169.6(4) . . . . ?
Eu01 O9 N1 O7 8.9(3) . . . . ?
Eu01 O9 N1 O8 -168.5(3) . . . . ?
Eu01 O6 N3 O5 168.6(3) . . . . ?
Eu01 O6 N3 O01Z -9.7(3) . . . . ?
Eu01 O2 N2 O3 16.7(4) . . . . ?
Eu01 O2 N2 O1 -163.0(3) . . . . ?
Eu01 O01Z N3 O5 -168.6(3) . . . . ?
Eu01 O01Z N3 O6 9.7(3) . . . . ?
Eu01 N5 C21 C22 -10.9(5) . . . . ?
Eu01 N5 C14 C15 170.8(3) . . . . ?
Eu01 N5 C14 C7 47.5(3) . . . . ?
Eu02 O16 N10 O18 -10.3(3) . . . . ?
Eu02 O16 N10 O17 170.7(3) . . . . ?
Eu02 O15 N9 O13 -11.5(4) . . . . ?
Eu02 O15 N9 O14 165.6(3) . . . . ?
Eu02 O18 N10 O16 10.3(3) . . . . ?
Eu02 O18 N10 O17 -170.6(3) . . . . ?
Eu02 N12 C47 C48 16.1(5) . . . . ?
Eu02 N12 C40 C41 163.9(4) . . . . ?
Eu02 N12 C40 C33 35.6(4) . . . . ?
Eu02 O10 N8 O12 -9.3(3) . . . . ?
Eu02 O10 N8 O11 173.3(3) . . . . ?
Eu02 O12 N8 O10 9.2(3) . . . . ?
Eu02 O12 N8 O11 -173.5(3) . . . . ?
Eu02 O13 N9 O15 11.7(4) . . . . ?
Eu02 O13 N9 O14 -165.4(3) . . . . ?
Eu02 N11 C48 C47 -12.2(5) . . . . ?
Eu02 N11 C48 C49 171.2(4) . . . . ?
Eu02 N11 C52 C51 -174.0(4) . . . . ?
Eu02 N13 C32 C31 -2.5(5) . . . . ?
Eu02 N13 C33 C34 174.6(4) . . . . ?
Eu02 N13 C33 C40 49.0(4) . . . . ?
Eu02 N14 C27 C28 169.5(5) . . . . ?
Eu02 N14 C31 C32 11.0(4) . . . . ?
Eu02 N14 C31 C30 -171.8(4) . . . . ?
N12 C47 C48 N11 -2.6(7) . . . . ?
N12 C47 C48 C49 174.0(6) . . . . ?
N12 C40 C41 C42 -95.8(5) . . . . ?
N12 C40 C41 C46 85.6(5) . . . . ?
N12 C40 C33 N13 -51.7(4) . . . . ?
N12 C40 C33 C34 -178.8(4) . . . . ?
N7 C5 C4 C3 2.3(8) . . . . ?
N7 C5 C6 N6 7.1(7) . . . . ?
N7 C1 C2 C3 0.2(7) . . . . ?
C48 N11 C52 C51 -0.5(7) . . . . ?
C48 C49 C50 C51 -0.5(7) . . . . ?
C27 C28 C29 C30 1.7(7) . . . . ?
C27 N14 C31 C32 -179.4(5) . . . . ?
C27 N14 C31 C30 -2.1(7) . . . . ?
N6 C6 C5 C4 -174.9(6) . . . . ?
N6 C7 C14 C15 -176.1(4) . . . . ?
N6 C7 C14 N5 -48.1(4) . . . . ?
N6 C7 C8 C13 -61.3(5) . . . . ?
N6 C7 C8 C9 120.1(5) . . . . ?
N4 C26 C25 C24 0.8(7) . . . . ?
N4 C22 C21 N5 -0.1(6) . . . . ?
N4 C22 C23 C24 -1.1(7) . . . . ?
N11 C52 C51 C50 2.9(8) . . . . ?
C24 C23 C22 C21 178.0(6) . . . . ?
C42 C41 C40 C33 30.4(6) . . . . ?
C42 C41 C46 C45 -1.3(6) . . . . ?
C42 C43 C44 C45 -1.6(7) . . . . ?
C32 C31 C30 C29 -179.5(6) . . . . ?
C32 N13 C33 C34 -9.3(6) . . . . ?
C32 N13 C33 C40 -134.8(6) . . . . ?
C28 C29 C30 C31 -3.0(8) . . . . ?
C29 C30 C31 N14 3.4(8) . . . . ?
C19 C18 C17 C16 -0.9(7) . . . . ?
C19 C20 C15 C16 -0.7(7) . . . . ?
C19 C20 C15 C14 174.9(5) . . . . ?
N13 C33 C34 C35 -77.8(5) . . . . ?
N13 C33 C34 C39 100.3(5) . . . . ?
N13 C33 C40 C41 178.6(4) . . . . ?
C16 C15 C14 N5 -53.3(6) . . . . ?
C16 C15 C14 C7 69.1(6) . . . . ?
C21 N5 C14 C15 -25.5(6) . . . . ?
C21 N5 C14 C7 -148.8(6) . . . . ?
C34 C35 C36 C37 -2.3(7) . . . . ?
C34 C33 C40 C41 51.6(5) . . . . ?
C34 C39 C38 C37 0.9(6) . . . . ?
C41 C46 C45 C44 -0.2(7) . . . . ?
C52 C51 C50 C49 -2.3(7) . . . . ?
C5 C4 C3 C2 0.9(7) . . . . ?
C4 C3 C2 C1 -2.1(7) . . . . ?
C35 C36 C37 C38 0.8(6) . . . . ?
C11 C12 C13 C8 0.7(6) . . . . ?
C11 C10 C9 C8 1.6(7) . . . . ?
C36 C37 C38 C39 -0.1(6) . . . . ?
C13 C8 C9 C10 0.1(6) . . . . ?
C13 C8 C7 C14 62.8(5) . . . . ?
C14 C7 C8 C9 -115.8(5) . . . . ?

loop_
_diffrn_refln_index_h
_diffrn_refln_index_k
_diffrn_refln_index_l
_diffrn_refln_intensity_net
_diffrn_refln_intensity_u
-12 -11 -10 225.48 25.65
-12 -11 -9 242.75 26.49
-12 -11 -8 28.09 10.47
-12 -11 -7 232.72 26.82
-12 -11 -6 337.97 33.1
-12 -10 -10 231.16 24.86
-12 -10 -9 21.48 8.9
-12 -10 -8 361.48 31.49
-12 -10 -7 380.59 32.97
-12 -10 -6 5.9 6.18
-12 -10 -5 169.73 22.75
-12 -10 -4 124.44 19.74
-12 -9 -9 609.24 39.4
-12 -9 -8 144.53 19.05
-12 -9 -7 15.54 7.68
-12 -9 -6 295.51 28.28
-12 -9 -5 246.96 26.56
-12 -9 -4 9.88 6.59
-12 -9 -3 287.44 30.03
-12 -9 -2 218.55 27.09
-12 -8 -9 113.34 15.5
-12 -8 -8 128.22 16.9
-12 -8 -7 374.38 30.02
-12 -8 -6 138.89 18.51
-12 -8 -5 25.42 9.43
-12 -8 -4 349.75 30.64
-12 -8 -3 106.54 17.67
-12 -8 -2 39.52 12.04
-12 -8 -1 325.34 32.65
-12 -7 -8 309.85 24.62
-12 -7 -7 78.54 12.37
-12 -7 -6 77.54 13.19
-12 -7 -5 523.46 35.58
-12 -7 -4 71.71 13.29
-12 -7 -3 292.25 27.83
-12 -7 -2 411.02 34.34
-12 -7 -1 82.9 15.91
-12 -7 0 22.05 9.81
-12 -6 -8 86.8 11.89
-12 -6 -7 208.35 18.93
-12 -6 -6 333.34 25.21
-12 -6 -5 10.68 5.55
-12 -6 -4 113.2 15.7
-12 -6 -3 219.05 22.68
-12 -6 -2 -3.51 5.16
-12 -6 -1 67.42 14.6
-12 -6 0 217.21 26.13
-12 -6 1 13.2 8.11
-12 -5 -7 319.78 21.4
-12 -5 -6 4.12 3.96
-12 -5 -5 290.54 22.52
-12 -5 -4 252.52 22.16
-12 -5 -3 -1.95 5.74
-12 -5 -3 1.42 3.87
-12 -5 -2 156.31 19.29
-12 -5 -1 166.5 21.03
-12 -5 0 30.87 10.52
-12 -5 1 77.13 15.64
-12 -4 -5 314.16 21.33
-12 -4 -4 3.23 5.95
-12 -4 -4 5.4 4.64
-12 -4 -3 224.27 24.79
-12 -4 -3 182.8 18.44
-12 -4 -2 318.33 26.49
-12 -4 -1 3.23 5.07
-12 -4 0 265.12 26.74
-12 -4 1 213.89 25.01
-12 -4 2 6.36 7.07
-12 -3 -4 550.42 36.63
-12 -3 -4 484.96 26.86
-12 -3 -3 313.3 29.09
-12 -3 -3 273.77 21.32
-12 -3 -2 37.59 8.85
-12 -3 -1 460.18 32.28
-12 -3 0 242.81 24.51
-12 -3 1 14.73 8.68
-12 -3 2 288.18 29.43
-12 -2 -3 114.65 18.06
-12 -1 -3 636.7 42.28
-11 -12 -11 97.33 17.74
-11 -12 -10 17.13 9.52
-11 -12 -9 159.51 22.66
-11 -12 -8 96.69 19.05
-11 -12 -7 52.01 13.35
-11 -12 -6 441.73 39.01
-11 -11 -12 145.57 20.53
-11 -11 -11 50.9 12.55
-11 -11 -10 257.88 27.97
-11 -11 -9 65.89 14.63
-11 -11 -8 50.83 13.41
-11 -11 -7 381.14 34.66
-11 -11 -6 62.09 14.35
-11 -11 -5 174.54 23.66
-11 -11 -4 199.8 25.84
-11 -10 -12 186.94 22.4
-11 -10 -11 408.19 33.44
-11 -10 -10 45.35 11.97
-11 -10 -9 249.43 26.32
-11 -10 -8 211 24.55
-11 -10 -7 51.93 12.33
-11 -10 -6 127.9 19.43
-11 -10 -5 432.17 36.35
-11 -10 -4 25.56 10.05
-11 -10 -3 69.31 15.6
-11 -10 -2 291.35 31.79
-11 -9 -11 28.87 8.75
-11 -9 -10 272.77 25.94
-11 -9 -9 356.56 29.5
-11 -9 -8 3.39 5.65
-11 -9 -7 131.3 18.41
-11 -9 -6 262.2 26.56
-11 -9 -5 97.08 16.62
-11 -9 -4 237.59 26.71
-11 -9 -3 235.37 26.69
-11 -9 -2 48.46 13.89
-11 -9 -1 138.78 21.91
-11 -8 -10 303.49 25.69
-11 -8 -9 50.54 11.14
-11 -8 -8 395.04 30.22
-11 -8 -7 207.66 21.78
-11 -8 -6 35.71 9.58
-11 -8 -5 157.65 19.85
-11 -8 -4 539.51 38.34
-11 -8 -3 7.68 6.03
-11 -8 -2 552.42 41.24
-11 -8 -1 206.73 25.96
-11 -8 0 4.56 7.6
-11 -7 -10 6.11 4.29
-11 -7 -9 308.29 24.37
-11 -7 -8 272.8 23.07
-11 -7 -8 208.52 13.98
-11 -7 -7 64.1 12.09
-11 -7 -6 435.09 31.3
-11 -7 -5 353.04 28.44
-11 -7 -4 4.86 4.76
-11 -7 -3 350.93 30.21
-11 -7 -2 79.52 15.28
-11 -7 -1 22.34 9.04
-11 -7 0 380.99 34.72
-11 -7 1 249.46 28.99
-11 -6 -9 156.89 15.7
-11 -6 -8 92.18 6.74
-11 -6 -8 160.51 16.11
-11 -6 -7 564.73 28.28
-11 -6 -7 593.73 33.83
-11 -6 -6 124.95 14.67
-11 -6 -6 101.84 14.26
-11 -6 -5 117.08 15.51
-11 -6 -4 346.57 27.51
-11 -6 -3 125.67 17.31
-11 -6 -2 255.46 25.64
-11 -6 -1 307.97 29.12
-11 -6 0 120.22 18.98
-11 -6 1 2.13 6.25
-11 -6 2 434.83 38.34
-11 -5 -7 27.37 5.75
-11 -5 -7 40.87 7.91
-11 -5 -6 306.03 22.03
-11 -5 -6 318.04 23.02
-11 -5 -5 331.94 26.03
-11 -5 -5 359.02 25.42
-11 -5 -4 37.01 9.11
-11 -5 -4 33.36 9.54
-11 -5 -3 63.99 11.49
-11 -5 -2 304.93 26.5
-11 -5 -1 122.75 17.95
-11 -5 0 121.75 18.38
-11 -5 1 553.59 41.43
-11 -5 2 74.67 16
-11 -4 -7 307.11 17.03
-11 -4 -7 343.5 19.89
-11 -4 -6 403.87 24.75
-11 -4 -5 6.82 4.59
-11 -4 -5 7.34 5.6
-11 -4 -4 241.6 19.88
-11 -4 -4 219.31 22.29
-11 -4 -3 183.96 18.61
-11 -4 -3 232.22 24.44
-11 -4 -3 229.96 28.77
-11 -4 -2 25.29 9.18
-11 -4 -2 19.88 7.07
-11 -4 -1 258.07 29.06
-11 -4 -1 224.19 22.99
-11 -4 0 485.35 35.77
-11 -4 1 128.53 19.38
-11 -4 2 131.97 19.79
-11 -4 3 396.02 35.58
-11 -3 -7 299.26 15.73
-11 -3 -6 39.38 5.93
-11 -3 -6 25.36 7.18
-11 -3 -5 331.48 24.39
-11 -3 -4 569.3 35.97
-11 -3 -3 10.12 7.49
-11 -3 -3 2.15 3.59
-11 -3 -2 277.68 22.94
-11 -3 -2 247.69 28.72
-11 -3 -2 275.33 27.97
-11 -3 -1 321.05 26.52
-11 -3 -1 362.63 35.24
-11 -3 -1 380.47 34.25
-11 -3 0 -1.61 4.73
-11 -3 1 248.7 25.91
-11 -3 2 194.66 23.44
-11 -3 3 33.13 11.06
-11 -2 -6 542.03 28.43
-11 -2 -5 166.1 11.05
-11 -2 -5 198.6 18.27
-11 -2 -4 7.66 3.54
-11 -2 -4 -2.77 7.99
-11 -2 -3 331.12 28.98
-11 -2 -2 252.41 26.95
-11 -2 -2 309.89 22.43
-11 -2 -1 -4.17 12.67
-11 -2 -1 6.14 6.01
-11 -2 -1 5.15 4.29
-11 -2 0 241.61 23.39
-11 -2 1 480.88 34.89
-11 -2 2 65.74 13.85
-11 -2 3 85.02 16.12
-11 -2 4 231.77 26.79
-11 -1 -6 358.27 22.6
-11 -1 -5 21.4 6.87
-11 -1 -4 593.35 35.43
-11 -1 -4 599.83 30.43
-11 -1 -3 270.81 26.24
-11 -1 -3 293.92 18.1
-11 -1 -3 282.7 19.61
-11 -1 -2 41.22 7.24
-11 -1 -2 30.4 6.76
-11 -1 -2 34.92 11.76
-11 -1 -1 507.71 39.73
-11 -1 -1 494.8 30.04
-11 -1 -1 488.62 24.34
-11 -1 0 138.18 16.82
-11 -1 1 18.63 7.72
-11 -1 2 176.1 21.01
-11 -1 3 236.46 25.86
-11 -1 4 2.05 5.09
-11 0 -6 110.91 12.06
-11 0 -6 108.18 15
-11 0 -5 225.49 19.83
-11 0 -5 204.32 19.48
-11 0 -4 147.25 17.46
-11 0 -4 180.2 17.56
-11 0 -3 62.95 6.62
-11 0 -3 77.88 7.35
-11 0 -3 88.97 12.04
-11 0 -2 498.18 29.02
-11 0 -2 535.57 38.49
-11 0 -1 102.75 12.36
-11 0 -1 109.58 12.58
-11 0 -1 128.71 20.34
-11 0 0 85.86 12.36
-11 0 1 355.34 27.19
-11 0 2 173.11 20.79
-11 0 3 7.23 6.03
-11 0 4 244.41 26.76
-11 1 -8 72.8 14.43
-11 1 -7 73.38 13.95
-11 1 -6 581.85 36.99
-11 1 -5 47.75 9.36
-11 1 -5 58.22 11.55
-11 1 -4 284.19 24.39
-11 1 -4 261.53 23.42
-11 1 -3 409.61 31.71
-11 1 -3 401.09 28.16
-11 1 -2 62.89 11.2
-11 1 -2 49.37 6.57
-11 1 -2 64.73 13.9
-11 1 -1 298.16 23.53
-11 1 0 345.35 24.3
-11 1 1 31.91 8.52
-11 1 2 78.48 13.91
-11 1 3 330.79 29.07
-11 1 4 3.78 6.29
-11 2 -6 35.22 9.71
-11 2 -5 228.27 23.67
-11 2 -4 579.3 37.91
-11 2 -4 602.78 37.06
-11 2 -3 25.85 8.25
-11 2 -3 26.79 8.61
-11 2 -2 252.72 26.07
-11 2 -2 269.22 24
-11 2 -1 315.89 26.3
-11 3 -4 1.49 3.7
-11 3 -4 -1.73 5.42
-11 3 -3 254.92 25.48
-11 3 -3 299.82 27.56
-11 3 -2 386.43 31.07
-11 3 -1 9.77 6.52
-11 4 -3 241.4 24.84
-10 -14 -7 167.06 22.16
-10 -13 -9 232.69 28.29
-10 -13 -8 229.12 24.3
-10 -13 -8 278.85 31.42
-10 -12 -12 102.79 18.28
-10 -12 -11 25.81 11.22
-10 -12 -10 320.24 31.93
-10 -12 -9 256.91 23.06
-10 -12 -9 342.54 32.78
-10 -12 -8 4.4 6.91
-10 -12 -8 4.44 4.35
-10 -12 -7 279.1 30.25
-10 -12 -6 341.12 33.51
-10 -12 -5 16.41 8.24
-10 -12 -4 273.28 31.23
-10 -12 -3 493.96 43.01
-10 -11 -12 89.99 16.76
-10 -11 -11 191.76 23.84
-10 -11 -10 156.6 21.61
-10 -11 -9 -2.01 5.46
-10 -11 -9 1.14 3.1
-10 -11 -8 306.08 24.44
-10 -11 -8 290.87 30.01
-10 -11 -7 312.79 30.8
-10 -11 -6 14.83 7.06
-10 -11 -5 480.85 39.61
-10 -11 -4 367.19 35.19
-10 -11 -3 -2.34 6.88
-10 -11 -2 371.39 36.53
-10 -10 -12 381.34 32.99
-10 -10 -11 373.67 32.05
-10 -10 -10 1.84 5.02
-10 -10 -10 5.7 3.45
-10 -10 -9 628.75 42.44
-10 -10 -8 260.94 21.15
-10 -10 -8 306.65 28.74
-10 -10 -7 9.57 7.37
-10 -10 -6 350.21 31.66
-10 -10 -5 293.02 29.26
-10 -10 -4 22.96 8.99
-10 -10 -3 227.72 27.64
-10 -10 -2 287.01 31.18
-10 -10 -1 2.39 5.94
-10 -10 0 164.45 24.45
-10 -9 -11 55.06 12.08
-10 -9 -10 420.47 31.78
-10 -9 -10 245.03 12.14
-10 -9 -9 227.91 16.18
-10 -9 -9 337.83 28.38
-10 -9 -8 59.55 12.9
-10 -9 -7 460.16 34.94
-10 -9 -6 37.28 10.28
-10 -9 -5 62.46 13.46
-10 -9 -4 558.93 39.91
-10 -9 -3 302.87 30.35
-10 -9 -2 23.58 9.24
-10 -9 -1 259.07 29.33
-10 -9 0 211.44 26.72
-10 -9 1 43.79 13.28
-10 -8 -11 481.68 33.36
-10 -8 -10 76.43 13.55
-10 -8 -9 206.9 21.21
-10 -8 -9 155.71 10.52
-10 -8 -8 304.52 19.03
-10 -8 -8 341.87 28.05
-10 -8 -7 59.73 12.06
-10 -8 -6 73.86 13.35
-10 -8 -5 375.29 30.41
-10 -8 -4 240.1 24.63
-10 -8 -3 116 17.86
-10 -8 -2 760.24 48.42
-10 -8 -1 172.83 23.08
-10 -8 0 57.22 14.11
-10 -8 1 268.6 30.13
-10 -8 2 95.82 18.58
-10 -7 -10 263.53 22.71
-10 -7 -9 443.91 30.19
-10 -7 -8 61.01 11.44
-10 -7 -8 51.84 6.45
-10 -7 -7 321.53 25.87
-10 -7 -6 413.74 29.77
-10 -7 -5 1.5 3.72
-10 -7 -4 190.36 21.06
-10 -7 -3 602.25 39.68
-10 -7 -2 29.41 10.82
-10 -7 -1 164.19 21.42
-10 -7 0 457.2 37.23
-10 -7 1 8.65 6.36
-10 -7 2 251.77 28.72
-10 -7 3 340.81 34.8
-10 -6 -9 10.11 4.67
-10 -6 -8 107.33 6.93
-10 -6 -8 111.82 7.38
-10 -6 -7 391.08 26.92
-10 -6 -6 8.87 5.08
-10 -6 -5 378.36 27.72
-10 -6 -4 132.52 22.38
-10 -6 -4 122.05 15.9
-10 -6 -3 5.22 8.19
-10 -6 -3 7.73 5.43
-10 -6 -2 356.99 29.73
-10 -6 -1 361 31.4
-10 -6 0 11.54 6.41
-10 -6 1 343.69 31.77
-10 -6 2 500.1 39.98
-10 -6 3 2.27 6.66
-10 -5 -7 41.99 6.42
-10 -5 -7 59.83 9.56
-10 -5 -6 529.71 29.05
-10 -5 -6 608.99 32.49
-10 -5 -5 325.01 34
-10 -5 -5 315.95 23.51
-10 -5 -4 141.54 22.21
-10 -5 -4 175.38 17.71
-10 -5 -3 254.25 30.22
-10 -5 -3 269.4 23.5
-10 -5 -2 156.95 24.12
-10 -5 -2 163.42 19.22
-10 -5 -1 2.51 7.38
-10 -5 -1 -1.66 5.52
-10 -5 0 506.78 43.9
-10 -5 0 573.97 39.22
-10 -5 1 210.05 24.35
-10 -5 2 24.39 9.6
-10 -5 2 32.08 8.14
-10 -5 3 389.68 35.09
-10 -5 3 360.64 27.74
-10 -5 4 263.02 29.56
-10 -4 -8 12.4 4.06
-10 -4 -7 402.87 18.46
-10 -4 -6 228.67 16.87
-10 -4 -5 68.4 10.88
-10 -4 -4 813.5 39.66
-10 -4 -4 829.09 43.35
-10 -4 -4 837.26 54.4
-10 -4 -3 386.08 35.54
-10 -4 -3 305.79 23.88
-10 -4 -2 58.26 14.68
-10 -4 -2 36.95 9.05
-10 -4 -1 392.96 29.78
-10 -4 -1 346.6 34.88
-10 -4 0 149.3 19.16
-10 -4 0 159.12 23.94
-10 -4 1 86.06 15.31
-10 -4 1 88.28 18.79
-10 -4 2 541.14 31.58
-10 -4 2 542.43 45.21
-10 -4 2 517.66 38.78
-10 -4 3 138.78 20.55
-10 -4 3 191.75 19.13
-10 -4 4 56.65 13.54
-10 -3 -7 5.25 2.4
-10 -3 -7 3.87 2.41
-10 -3 -6 404.2 22.51
-10 -3 -6 402.17 20.96
-10 -3 -5 1068.58 45.5
-10 -3 -5 1016.26 40.85
-10 -3 -4 93.06 13.65
-10 -3 -3 183.55 16.91
-10 -3 -3 139.45 20.9
-10 -3 -3 199.39 21.3
-10 -3 -2 311.81 23.86
-10 -3 -2 287.59 29.93
-10 -3 -2 307.88 28.25
-10 -3 -1 138.92 16.89
-10 -3 -1 179.3 23.85
-10 -3 -1 168.57 21.93
-10 -3 0 107.64 18.65
-10 -3 0 104.27 15.26
-10 -3 1 617.34 46.24
-10 -3 1 603.29 39.75
-10 -3 2 84.81 11.5
-10 -3 2 74.04 14.17
-10 -3 2 79.96 17.24
-10 -3 3 36.13 8.82
-10 -3 3 42.64 11.63
-10 -3 4 514.98 40.08
-10 -3 5 196.78 25.54
-10 -2 -6 311.98 18.85
-10 -2 -6 254.15 11.75
-10 -2 -5 38.1 5.62
-10 -2 -5 40.29 8.71
-10 -2 -4 134.55 15.92
-10 -2 -4 111.42 10.82
-10 -2 -3 1012.91 50.84
-10 -2 -2 29.08 10.13
-10 -2 -2 36.48 5.73
-10 -2 -2 32.86 7.58
-10 -2 -2 30.82 10.1
-10 -2 -1 289.88 29.12
-10 -2 -1 312.22 15.51
-10 -2 -1 284.08 29.01
-10 -2 -1 326.29 24.61
-10 -2 0 316.53 30.74
-10 -2 0 329.4 31.62
-10 -2 0 315.1 14.57
-10 -2 0 282.58 24.94
-10 -2 1 43.82 4.83
-10 -2 1 35.9 9.86
-10 -2 1 53.9 12.86
-10 -2 2 262.13 13.03
-10 -2 2 306.55 27.35
-10 -2 2 273.03 20.36
-10 -2 3 312.47 29.15
-10 -2 3 289.03 22.77
-10 -2 4 21.93 8.59
-10 -2 5 162.91 22.68
-10 -1 -6 41.02 7.19
-10 -1 -5 283.88 21.62
-10 -1 -5 326.82 22.29
-10 -1 -4 123.85 9.65
-10 -1 -4 169.01 17.34
-10 -1 -4 159.52 15.07
-10 -1 -3 18.34 5.42
-10 -1 -3 17.48 7.94
-10 -1 -3 25.44 5.4
-10 -1 -2 114.57 11.83
-10 -1 -2 139.24 18.86
-10 -1 -1 390.68 21.94
-10 -1 -1 423.7 34.4
-10 -1 -1 387.65 25.83
-10 -1 0 17.59 7.83
-10 -1 0 10.39 9.81
-10 -1 0 25.89 7.63
-10 -1 0 29.3 6.03
-10 -1 1 300.01 25.98
-10 -1 1 293.92 18.38
-10 -1 1 336.07 29.91
-10 -1 2 497.08 27.04
-10 -1 2 477.1 34.11
-10 -1 2 411.35 22.94
-10 -1 3 36.87 9.99
-10 -1 3 44.05 8.96
-10 -1 4 140.68 19.65
-10 -1 5 318.06 31.05
-10 0 -7 12.9 6.76
-10 0 -6 213.28 20.71
-10 0 -6 216.39 16.26
-10 0 -5 232.89 20.45
-10 0 -5 209.35 18.34
-10 0 -4 3.45 3.83
-10 0 -4 3.72 4.97
-10 0 -3 377.99 28.29
-10 0 -3 375.35 24.94
-10 0 -3 313.28 16.65
-10 0 -2 264.56 20.1
-10 0 -2 241.52 24.57
-10 0 -1 3.76 9.56
-10 0 -1 10.76 4.98
-10 0 -1 16.52 5.4
-10 0 0 350.45 32.92
-10 0 0 323.34 15.19
-10 0 0 360.3 23.5
-10 0 0 404.44 26.53
-10 0 1 285.41 17.49
-10 0 1 284.5 21.01
-10 0 1 274.88 23.75
-10 0 2 0.87 3.22
-10 0 2 4.56 5.59
-10 0 3 264.96 25.53
-10 1 -8 5.05 5.29
-10 1 -7 423.02 32.14
-10 1 -6 212.94 21.81
-10 1 -5 168.47 16.7
-10 1 -5 180.27 19.56
-10 1 -4 460.84 29.84
-10 1 -4 399.02 28.78
-10 1 -3 127.18 16.43
-10 1 -3 154.88 16.85
-10 1 -3 71.93 4.87
-10 1 -3 75.02 4.78
-10 1 -2 26.56 9.04
-10 1 -2 18.32 6.52
-10 1 -2 18.66 4.38
-10 1 -2 21.16 4.6
-10 1 -1 334.26 30.67
-10 1 -1 332.96 24.77
-10 1 0 263.46 20.26
-10 1 0 214.08 11.68
-10 1 0 250 27.65
-10 1 0 236.54 20.88
-10 1 1 1.27 3.97
-10 1 1 5.74 3.32
-10 1 2 433.01 25.27
-10 1 2 473.19 32.25
-10 2 -8 301.7 28.73
-10 2 -7 204.83 23.03
-10 2 -6 105.98 16.13
-10 2 -5 865.8 47.41
-10 2 -4 129.27 16
-10 2 -4 110.45 15.76
-10 2 -3 150.02 18
-10 2 -3 116.53 15.93
-10 2 -2 445.11 19.15
-10 2 -2 584.72 35.11
-10 2 -2 546.44 37.04
-10 2 -2 437.92 18.89
-10 2 -1 267.91 23.77
-10 2 -1 241.23 16.51
-10 2 -1 273.14 27.4
-10 2 0 20.77 9.53
-10 2 0 32.03 6.85
-10 2 0 21.98 3.95
-10 2 0 31.65 6.81
-10 2 0 34.8 8.9
-10 2 1 610.72 27.58
-10 2 1 634.15 34.85
-10 2 1 655.18 34.97
-10 3 -6 755.01 46.45
-10 3 -5 111.65 17
-10 3 -4 487.19 32.82
-10 3 -4 580.72 38.05
-10 3 -3 538.66 36.23
-10 3 -3 568.38 37.63
-10 3 -2 31.96 9.42
-10 3 -2 36.02 9.93
-10 3 -1 117.25 10.37
-10 3 -1 130.22 18.86
-10 3 -1 113.39 10.04
-10 3 -1 141.58 18.3
-10 3 0 337.77 21.48
-10 3 0 351.49 17.13
-10 3 1 122.62 14.1
-10 3 2 120.95 15.1
-10 4 -4 435.83 34.66
-10 4 -3 1.77 5.21
-10 4 -3 9.74 6.98
-10 4 -2 271.34 26.67
-10 4 -2 279.41 27.03
-10 4 -1 244.47 11.45
-10 4 -1 270.52 14.46
-9 -16 -8 187.14 25.45
-9 -15 -9 209.62 25.02
-9 -15 -8 4.16 7.3
-9 -15 -7 144.98 21.65
-9 -15 -6 149.42 22.85
-9 -14 -9 39.81 11.23
-9 -14 -8 292.33 28.79
-9 -14 -7 154.93 21.49
-9 -13 -11 148.58 22.62
-9 -13 -10 36.43 9.27
-9 -13 -10 30.3 11.31
-9 -13 -9 430.7 38.39
-9 -13 -9 427.57 32.68
-9 -13 -8 173.36 20.99
-9 -13 -8 145.5 22
-9 -13 -7 91.95 15.93
-9 -13 -7 93.12 18.12
-9 -13 -6 402.29 38.19
-9 -13 -5 100.73 18.67
-9 -13 -4 67.82 16.11
-9 -12 -12 34.84 11.63
-9 -12 -11 68.79 11.39
-9 -12 -11 52.13 13.51
-9 -12 -10 418.67 29.57
-9 -12 -10 406.83 36.04
-9 -12 -9 67.03 12.28
-9 -12 -9 73.77 15.71
-9 -12 -8 156.21 19.07
-9 -12 -8 144.16 21.6
-9 -12 -7 317.97 32.47
-9 -12 -6 56.37 14.01
-9 -12 -5 261.26 29.82
-9 -12 -4 313.24 32.83
-9 -12 -3 41.2 12.66
-9 -12 -2 173.35 25.31
-9 -11 -12 269.32 28.79
-9 -11 -11 260.22 28.16
-9 -11 -10 36.58 8.14
-9 -11 -10 54.45 13.1
-9 -11 -9 334.33 24.94
-9 -11 -9 347.4 31.84
-9 -11 -8 806.19 51.12
-9 -11 -8 873.12 44.49
-9 -11 -7 53.5 13.19
-9 -11 -6 193.68 23.94
-9 -11 -5 380.18 34.47
-9 -11 -4 15.31 8.77
-9 -11 -3 254.12 28.85
-9 -11 -2 402.31 37.45
-9 -11 -1 71.22 16.9
-9 -11 0 178.61 25.24
-9 -10 -11 12.02 4.4
-9 -10 -11 18.6 8
-9 -10 -10 278.67 27.52
-9 -10 -9 534.7 38.47
-9 -10 -8 9.23 4.97
-9 -10 -8 18.55 8.5
-9 -10 -7 285.32 27.68
-9 -10 -6 237.03 25.86
-9 -10 -5 17.6 7.54
-9 -10 -4 445.23 36.62
-9 -10 -3 215.97 25.98
-9 -10 -2 15.53 8.54
-9 -10 -1 310.29 32.7
-9 -10 0 414.97 38.21
-9 -10 1 24.96 10.39
-9 -9 -11 251.55 24.88
-9 -9 -10 66.23 7.98
-9 -9 -10 69.77 13.46
-9 -9 -9 94.86 15.65
-9 -9 -9 80.98 9.93
-9 -9 -8 467.26 34.41
-9 -9 -7 213.23 23.58
-9 -9 -6 31.36 9.11
-9 -9 -5 159.29 20.54
-9 -9 -4 669.49 43.91
-9 -9 -3 7.84 5.76
-9 -9 -2 1138.19 62.25
-9 -9 -1 156.37 22.3
-9 -9 0 67.82 14.94
-9 -9 1 267.58 30.21
-9 -9 2 220.34 27.72
-9 -8 -11 24.92 8.49
-9 -8 -10 24.52 7.82
-9 -8 -9 247.8 15.01
-9 -8 -9 273.3 24.9
-9 -8 -8 187.02 14.67
-9 -8 -8 194.08 20.95
-9 -8 -7 38.79 10.09
-9 -8 -6 539.93 36.42
-9 -8 -5 230.34 23.33
-9 -8 -4 69.47 13.01
-9 -8 -3 1050.09 56.02
-9 -8 -2 353.76 31.61
-9 -8 -1 173.74 22.83
-9 -8 0 331.37 31.88
-9 -8 1 70.65 15.21
-9 -8 2 73.82 16.1
-9 -8 3 509 42.51
-9 -7 -10 273.35 23.62
-9 -7 -9 157.83 17.65
-9 -7 -8 204.28 19.94
-9 -7 -8 162.26 11.88
-9 -7 -7 799.6 42.78
-9 -7 -7 763.77 55.24
-9 -7 -6 181.67 19.51
-9 -7 -6 237.25 29.78
-9 -7 -5 168.78 18.95
-9 -7 -5 208.56 27.67
-9 -7 -4 618.62 38.22
-9 -7 -4 555.75 46.27
-9 -7 -3 370.66 30.09
-9 -7 -3 413.83 38.92
-9 -7 -2 249.62 30.79
-9 -7 -2 334.65 29.25
-9 -7 -1 653.85 49.64
-9 -7 -1 671.99 43.71
-9 -7 0 3.94 5.35
-9 -7 1 51.7 12.85
-9 -7 2 302.36 31.34
-9 -7 3 321.06 32.76
-9 -7 4 68.04 15.59
-9 -6 -9 305.41 23.04
-9 -6 -8 744.29 24.87
-9 -6 -8 747.28 25.2
-9 -6 -7 235.56 20.51
-9 -6 -7 204.23 27.29
-9 -6 -6 385.71 26.78
-9 -6 -6 360.1 35.83
-9 -6 -5 356.72 26.22
-9 -6 -5 383.59 37.11
-9 -6 -4 -1.37 4.02
-9 -6 -4 2.46 4.74
-9 -6 -3 240.92 29.33
-9 -6 -3 271.94 24.34
-9 -6 -2 1267.69 70.53
-9 -6 -2 1134.49 56.76
-9 -6 -1 401.25 31.72
-9 -6 -1 344.82 35.43
-9 -6 0 211.75 23.62
-9 -6 0 182.67 25.22
-9 -6 1 328.92 30.61
-9 -6 1 299.78 32.66
-9 -6 2 71.64 14.87
-9 -6 2 95.79 14.05
-9 -6 3 197.11 24.85
-9 -6 3 227.7 22.58
-9 -6 4 589.43 45.41
-9 -6 4 599.16 39.01
-9 -5 -7 285.06 15.24
-9 -5 -6 653.31 34.37
-9 -5 -6 674.54 48.34
-9 -5 -5 16.08 8.47
-9 -5 -5 15.66 5.57
-9 -5 -4 404.62 27.18
-9 -5 -4 376.73 35.76
-9 -5 -3 334.77 33.96
-9 -5 -3 386.79 27.45
-9 -5 -2 316.65 32.64
-9 -5 -2 328.51 26.57
-9 -5 -1 277.05 30.74
-9 -5 -1 327.02 27.29
-9 -5 0 1519.42 77.35
-9 -5 0 1499.42 68.26
-9 -5 1 104.12 19.2
-9 -5 1 93.87 15.97
-9 -5 2 217.94 20.07
-9 -5 2 227.51 27.74
-9 -5 2 257.12 26.7
-9 -5 3 561.14 35.23
-9 -5 3 561.99 44.97
-9 -5 3 621.19 43.22
-9 -5 4 26.12 10.28
-9 -5 4 28.88 8.3
-9 -5 5 237.62 28.34
-9 -4 -8 350.66 20.91
-9 -4 -7 580.15 20.85
-9 -4 -6 21.37 4.93
-9 -4 -5 567.34 42.59
-9 -4 -4 512.53 40.75
-9 -4 -3 2.16 4.15
-9 -4 -3 2.33 3.88
-9 -4 -2 842.42 54
-9 -4 -2 822.56 42.32
-9 -4 -1 1317.57 70.1
-9 -4 -1 1347.44 59.97
-9 -4 0 140.15 21.5
-9 -4 0 129.44 17.54
-9 -4 1 564.93 30.88
-9 -4 1 597.95 44.6
-9 -4 1 597.92 39.13
-9 -4 2 297.93 22.98
-9 -4 2 304.68 31.66
-9 -4 2 317.32 28.85
-9 -4 3 6.43 5.34
-9 -4 3 4.53 6.16
-9 -4 3 3.84 4.76
-9 -4 4 244.58 23.31
-9 -4 4 293.3 31.35
-9 -4 4 274.28 28.79
-9 -4 5 350.87 29.28
-9 -4 5 352.68 33.97
-9 -3 -7 -0.57 2.21
-9 -3 -6 839.1 34.01
-9 -3 -6 831.61 32.94
-9 -3 -5 659.84 29.93
-9 -3 -5 608.68 30.68
-9 -3 -4 3.95 4.38
-9 -3 -4 3.41 4.38
-9 -3 -3 290.17 28.89
-9 -3 -2 671.87 45.65
-9 -3 -2 714.92 36.87
-9 -3 -1 22.01 7.49
-9 -3 -1 18.45 8.22
-9 -3 0 763.98 42.4
-9 -3 0 772.79 33.01
-9 -3 0 806.2 50.71
-9 -3 1 455.55 32.53
-9 -3 1 433.23 37.25
-9 -3 2 51.6 9.25
-9 -3 2 63.79 12.86
-9 -3 2 79.55 15.72
-9 -3 3 264.4 10.72
-9 -3 3 232.71 10.03
-9 -3 3 370.91 25.78
-9 -3 3 346.1 32.96
-9 -3 3 362.23 30.63
-9 -3 4 222.59 21.48
-9 -3 4 249.07 13.5
-9 -3 4 234.32 25.91
-9 -3 5 -2.11 4.68
-9 -3 5 -1.57 4.93
-9 -3 6 194.97 25.12
-9 -2 -6 246.26 12.86
-9 -2 -6 266.63 15.88
-9 -2 -5 94.48 8.85
-9 -2 -5 114.11 12.08
-9 -2 -4 932.18 36.51
-9 -2 -4 906.49 42.32
-9 -2 -3 255.95 22.48
-9 -2 -3 263.37 16.44
-9 -2 -3 243.91 25.45
-9 -2 -2 76.62 14.58
-9 -2 -2 67.92 7.65
-9 -2 -2 96.59 14.85
-9 -2 -1 550.61 22.7
-9 -2 -1 517.38 31.16
-9 -2 -1 536.12 38.68
-9 -2 -1 512.15 36.96
-9 -2 0 201.65 11.93
-9 -2 0 193.47 13.65
-9 -2 0 241.37 25.55
-9 -2 0 200.44 23.41
-9 -2 0 205.74 19.93
-9 -2 1 52.69 12.71
-9 -2 1 60.58 11.3
-9 -2 1 57.28 6.42
-9 -2 2 359.85 28.84
-9 -2 2 356.79 23.62
-9 -2 2 385.35 33.43
-9 -2 3 119.25 18.96
-9 -2 3 93.57 15.28
-9 -2 3 79.07 12.04
-9 -2 4 8.41 6.18
-9 -2 4 5.52 6.47
-9 -2 4 14.69 6.63
-9 -2 5 577.78 36.66
-9 -2 5 482.45 38.33
-9 -1 -6 153.16 12.16
-9 -1 -6 161.19 16.63
-9 -1 -5 459.62 26.96
-9 -1 -5 463.72 24.83
-9 -1 -4 238.18 18.37
-9 -1 -4 249.85 20
-9 -1 -4 230.38 13.47
-9 -1 -3 47.13 8.23
-9 -1 -3 63.2 11.79
-9 -1 -3 49.43 7.16
-9 -1 -2 447.64 24.12
-9 -1 -2 447.6 31.88
-9 -1 -1 149.33 12.89
-9 -1 -1 147.6 14.99
-9 -1 -1 151.92 19.04
-9 -1 -1 133.64 18.98
-9 -1 0 185.02 12.56
-9 -1 0 218.72 19.38
-9 -1 0 175.47 22.56
-9 -1 0 170.84 20.65
-9 -1 0 196.67 14.66
-9 -1 1 218.02 20.72
-9 -1 1 254.6 25.23
-9 -1 1 260.9 27.97
-9 -1 2 34.65 11.8
-9 -1 2 23.36 6.08
-9 -1 2 32.22 8.93
-9 -1 2 19.6 7.69
-9 -1 3 141.87 15.92
-9 -1 3 182.12 20.4
-9 -1 3 197.47 23.09
-9 -1 4 412.46 29.05
-9 -1 5 232.87 22.9
-9 0 -7 133.65 16.56
-9 0 -6 300.66 24.1
-9 0 -5 13.5 5.01
-9 0 -5 15.65 6.28
-9 0 -4 526.17 30.6
-9 0 -4 523.01 30.35
-9 0 -3 315.88 16.41
-9 0 -3 356.06 23.7
-9 0 -3 324.79 25.43
-9 0 -2 26.61 6.59
-9 0 -2 19.48 7.65
-9 0 -2 25.83 5.49
-9 0 -1 173.68 15.62
-9 0 -1 144.35 19.27
-9 0 0 487.58 21.19
-9 0 0 426.76 27.55
-9 0 0 499.2 32.93
-9 0 0 501.93 27.66
-9 0 0 478.82 37.25
-9 0 1 18.45 4.88
-9 0 1 22.72 10.77
-9 0 1 19.73 6.44
-9 0 1 29.12 8.87
-9 0 2 247.8 22.88
-9 0 2 170.16 24.35
-9 0 3 530.95 30.82
-9 0 3 564 36.44
-9 0 4 85.19 12.91
-9 0 5 320.07 26.91
-9 0 6 537.94 37.45
-9 1 -8 188.01 21.46
-9 1 -7 328.29 27.83
-9 1 -6 17.44 7.23
-9 1 -5 284.94 24.27
-9 1 -5 313.19 21.38
-9 1 -4 401.67 28.45
-9 1 -4 429.85 27.54
-9 1 -3 13.2 5.87
-9 1 -3 11.04 5.1
-9 1 -3 7.59 1.97
-9 1 -3 10.09 2.36
-9 1 -2 462.93 32.26
-9 1 -2 420.21 27.78
-9 1 -2 440 21.12
-9 1 -1 480.24 35.12
-9 1 -1 481.05 29.65
-9 1 0 98.07 12.19
-9 1 0 100.72 17.31
-9 1 0 99.6 8.65
-9 1 1 496.82 39.15
-9 1 1 447.1 23.68
-9 1 2 440.21 38.43
-9 1 3 -1.11 5.5
-9 1 4 218.68 20.72
-9 1 5 290.56 25.2
-9 1 6 6.54 6.29
-9 2 -9 535.53 39.02
-9 2 -8 103.66 16.8
-9 2 -7 10.17 6.52
-9 2 -6 225.56 23.02
-9 2 -5 384.48 29.69
-9 2 -4 99.13 13.25
-9 2 -4 106.41 15.04
-9 2 -3 783.61 42.24
-9 2 -3 777.9 42.1
-9 2 -2 422.06 31.11
-9 2 -2 409.85 18.6
-9 2 -2 423.68 18.5
-9 2 -2 488.82 31.26
-9 2 -1 1.72 4.68
-9 2 -1 3.52 2.59
-9 2 -1 1.93 1.34
-9 2 -1 5.34 4.19
-9 2 -1 3.4 2.83
-9 2 0 220.6 24.76
-9 2 0 235.28 14.07
-9 2 1 498.19 39.15
-9 2 2 13.25 5.37
-9 2 3 573.86 32.74
-9 2 4 175.76 18.64
-9 2 5 19.25 8.56
-9 3 -8 84.71 15.85
-9 3 -7 659.46 43.36
-9 3 -6 399.93 32.27
-9 3 -5 3.36 5.28
-9 3 -4 872 43.97
-9 3 -4 917.32 49.02
-9 3 -3 435.11 31.84
-9 3 -3 448.7 31.16
-9 3 -2 34 3.96
-9 3 -2 32.08 3.81
-9 3 -2 49.07 11.29
-9 3 -1 298.16 14.34
-9 3 -1 308.84 28.21
-9 3 -1 314.68 17.64
-9 3 -1 276.03 16.41
-9 3 -1 284.91 25.4
-9 3 0 319.05 20.24
-9 3 0 336.85 30.64
-9 3 0 270.56 16.63
-9 3 1 31.11 7.6
-9 3 1 42.25 11.99
-9 3 2 483.22 30.49
-9 3 2 480.16 28.05
-9 3 3 112.15 15.03
-9 3 3 133.91 15.56
-9 3 4 12.07 6.15
-9 3 5 169.66 19.74
-9 4 -10 189.31 21
-9 4 -10 155.33 14.05
-9 4 -9 119.39 15.85
-9 4 -9 121.96 10.45
-9 4 -8 752.72 38.37
-9 4 -8 626.21 23.56
-9 4 -7 113.95 13.74
-9 4 -6 119.78 18.32
-9 4 -6 90.66 11.46
-9 4 -5 437.79 34.23
-9 4 -5 376.21 21.95
-9 4 -4 198.18 22.67
-9 4 -4 203.67 14.07
-9 4 -3 148.94 19.2
-9 4 -3 125.43 9.75
-9 4 -3 154.59 18.42
-9 4 -2 375.67 16.53
-9 4 -2 424.41 17.03
-9 4 -2 380.66 15.83
-9 4 -2 466.21 33.5
-9 4 -2 490.01 34.35
-9 4 -1 134.97 10.69
-9 4 -1 132.15 10.55
-9 4 -1 137.04 10.52
-9 4 -1 119.87 9.95
-9 4 -1 163.03 20.64
-9 4 0 19.53 8.41
-9 4 0 26.77 6.21
-9 4 0 18.33 5.18
-9 4 1 366.72 24.21
-9 4 2 246.61 21.06
-9 4 2 234.5 19.38
-9 4 2 196.51 10.13
-9 4 3 189.61 19.56
-9 4 3 172.82 17.94
-9 4 4 578.15 36.28
-9 4 4 634.35 38.68
-9 5 -10 192.18 21.78
-9 5 -9 592.94 37.14
-9 5 -9 509.9 26.18
-9 5 -8 172.14 18.42
-9 5 -8 121.84 10.78
-9 5 -7 357.55 25.56
-9 5 -7 297.39 15.85
-9 5 -6 455.38 27.8
-9 5 -6 394.84 17.32
-9 5 -5 26.31 6.6
-9 5 -5 14.49 3.3
-9 5 -5 19.84 3.61
-9 5 -4 32.96 4.65
-9 5 -4 28.2 6.34
-9 5 -4 27.42 4.23
-9 5 -3 374.7 18.06
-9 5 -3 424.92 18.53
-9 5 -3 406.4 33.29
-9 5 -3 420.34 22.3
-9 5 -2 155.2 19.65
-9 5 -2 133.03 11.03
-9 5 -2 125.61 10.26
-9 5 -2 101.37 9.75
-9 5 -2 108.58 17.07
-9 5 -1 119.3 11.5
-9 5 -1 140.24 11.76
-9 5 -1 136.79 19.08
-9 5 -1 127.73 9.83
-9 5 0 489.42 25.15
-9 5 1 89.17 8.3
-9 5 1 100.93 11.97
-9 5 1 90.76 11.73
-9 5 2 223.75 14.02
-9 5 2 203.35 19.43
-9 5 2 244.1 20.67
-9 5 3 528.79 33.84
-9 5 3 535.69 24.85
-9 5 3 519.12 32.92
-9 5 4 193.75 21.1
-9 6 -9 16.26 7.88
-9 6 -8 263.57 24.54
-9 6 -8 256.22 18.27
-9 6 -7 319.61 26.06
-9 6 -7 307.51 19.25
-9 6 -6 14.43 6.68
-9 6 -6 3.2 3.26
-9 6 -5 178.36 17.42
-9 6 -5 182.17 13.25
-9 6 -4 176.18 16.4
-9 6 -4 191.54 13.58
-9 6 -3 13.92 4.52
-9 6 -3 22.85 5.55
-9 6 -2 306.61 18.51
-9 6 -1 456.38 19.97
-9 6 -1 499.67 25.74
-9 6 0 22.32 6.76
-9 6 0 27.61 5.79
-9 6 1 278.25 21.88
-9 6 1 273.52 20.24
-9 6 2 536.75 32.73
-9 6 2 530.37 31.53
-9 7 -7 -1.58 5.56
-9 7 -6 278.45 24.61
-9 7 -6 270.88 19.16
-9 7 -5 329.97 25.68
-9 7 -5 342.26 21.31
-9 7 -4 10.52 5.66
-9 7 -4 0.79 5.18
-9 7 -3 347.41 21.38
-9 7 -2 301.45 20.16
-9 7 -1 11.08 4.71
-9 8 -3 140.1 14.17
-9 8 -2 28.58 7.04
-9 8 -1 309.3 22.37
-9 8 0 88.07 12.44
-8 -16 -10 79.81 16.45
-8 -16 -9 264.54 30.13
-8 -16 -8 46.81 13.55
-8 -16 -7 104.99 19.82
-8 -15 -10 115.74 19.47
-8 -15 -9 16.77 8.72
-8 -15 -8 148.95 22.01
-8 -15 -7 290.27 31.25
-8 -15 -6 -2.27 5.04
-8 -14 -11 349.28 30.56
-8 -14 -10 38.63 10.46
-8 -14 -9 274.88 28.29
-8 -14 -8 278.04 28.37
-8 -14 -8 286.52 32.29
-8 -14 -7 20.12 10.08
-8 -14 -7 20.34 8.47
-8 -14 -6 291.76 30.24
-8 -14 -6 298.17 33.42
-8 -14 -5 251.05 30.46
-8 -13 -11 9.34 7.33
-8 -13 -11 7.89 5.26
-8 -13 -10 343.12 34.14
-8 -13 -10 315.18 27.9
-8 -13 -9 146.65 22.44
-8 -13 -9 174.9 20.97
-8 -13 -8 32.64 11.6
-8 -13 -8 32.04 9.72
-8 -13 -7 337.02 30.3
-8 -13 -7 339.44 34.23
-8 -13 -6 500.76 41.65
-8 -13 -5 2.4 5.33
-8 -13 -4 316.6 33.36
-8 -13 -3 271.43 31.62
-8 -13 -2 5.11 7.51
-8 -12 -12 52.98 13.49
-8 -12 -12 55.73 10.76
-8 -12 -11 484.03 39.33
-8 -12 -11 483.87 32.07
-8 -12 -10 137.1 20.77
-8 -12 -10 135.59 17.05
-8 -12 -9 13 7.99
-8 -12 -9 21.21 7.15
-8 -12 -8 421.02 31.95
-8 -12 -8 448.91 37.49
-8 -12 -7 485.55 35.09
-8 -12 -7 524.05 41.49
-8 -12 -6 6.64 6.5
-8 -12 -5 859.62 54.89
-8 -12 -4 262.24 29.68
-8 -12 -3 4.67 6.36
-8 -12 -2 413.36 38.08
-8 -12 -1 335.23 35.33
-8 -12 0 18.12 9.54
-8 -11 -12 565.92 41.71
-8 -11 -11 435.99 36.92
-8 -11 -11 456.35 29.17
-8 -11 -10 6.06 6.34
-8 -11 -10 9.94 5.35
-8 -11 -9 572.02 41.66
-8 -11 -9 581.94 34.83
-8 -11 -8 312.64 25.97
-8 -11 -8 332.59 31.02
-8 -11 -7 50.62 12.58
-8 -11 -7 48.68 11.06
-8 -11 -6 643.63 44.42
-8 -11 -5 309.82 30.34
-8 -11 -4 59.21 13.97
-8 -11 -3 257.2 28.41
-8 -11 -2 93.07 18.14
-8 -11 -1 56.61 14.41
-8 -11 0 336.4 34.93
-8 -11 1 43.34 13.02
-8 -11 2 55.43 16.11
-8 -10 -11 143.2 20.05
-8 -10 -10 921.92 52.45
-8 -10 -9 266.03 21.3
-8 -10 -9 299.75 28.39
-8 -10 -8 97.55 16.23
-8 -10 -8 80.43 11.81
-8 -10 -7 828.93 49.7
-8 -10 -6 80.57 14.99
-8 -10 -5 273.48 27.18
-8 -10 -4 310.08 29.48
-8 -10 -3 18.23 7.81
-8 -10 -2 61.53 14.21
-8 -10 -1 354.42 33.94
-8 -10 0 300.44 31.97
-8 -10 1 127.13 20.87
-8 -10 2 344.16 35.49
-8 -10 3 104.32 20.22
-8 -9 -11 542.79 37.58
-8 -9 -10 138.85 18.3
-8 -9 -10 146.77 13.35
-8 -9 -9 345.54 29.15
-8 -9 -8 422.79 32.48
-8 -9 -7 2.72 6.76
-8 -9 -7 6.77 5.31
-8 -9 -6 193.78 28.13
-8 -9 -6 175.55 20.78
-8 -9 -5 313.63 35.63
-8 -9 -5 365.4 30.29
-8 -9 -4 61.26 15.69
-8 -9 -4 41.12 10.57
-8 -9 -3 177.4 25.9
-8 -9 -3 224.67 24.66
-8 -9 -2 773.4 54.63
-8 -9 -2 797.48 49.69
-8 -9 -1 78.63 15.53
-8 -9 0 282.54 29.46
-8 -9 1 512.51 41.26
-8 -9 2 58.8 14.14
-8 -9 3 150.37 23.36
-8 -9 4 304.35 33.52
-8 -8 -10 408.67 18.87
-8 -8 -10 455.31 32.57
-8 -8 -9 190.19 14.01
-8 -8 -9 201.58 21.32
-8 -8 -8 92.64 18.87
-8 -8 -8 92.47 10.63
-8 -8 -8 84.96 14.07
-8 -8 -7 617.14 48.29
-8 -8 -7 559.97 36.39
-8 -8 -6 617.79 48.68
-8 -8 -6 609.44 38.1
-8 -8 -5 5.19 7.63
-8 -8 -5 -1.57 4.6
-8 -8 -4 506.46 43.19
-8 -8 -4 488.72 34.79
-8 -8 -3 753.53 52.77
-8 -8 -3 656.48 42.11
-8 -8 -2 4.91 7.21
-8 -8 -2 5.45 4.94
-8 -8 -1 522.61 42.88
-8 -8 -1 632.74 42.8
-8 -8 0 375.27 36.26
-8 -8 0 405.33 34.62
-8 -8 1 16.84 8.76
-8 -8 2 307 31.25
-8 -8 3 237.5 28.45
-8 -8 4 -2.47 6.13
-8 -7 -10 161.39 18.13
-8 -7 -9 73.47 6.47
-8 -7 -9 111.65 15.04
-8 -7 -8 1005.59 48.97
-8 -7 -8 1003.75 37.11
-8 -7 -7 471.32 41.14
-8 -7 -7 510.15 32.67
-8 -7 -6 12.32 8.66
-8 -7 -6 5.5 4.32
-8 -7 -5 705.48 50.69
-8 -7 -5 687.19 39.18
-8 -7 -4 467.08 41.25
-8 -7 -4 530.57 34.28
-8 -7 -3 59.2 11.43
-8 -7 -3 55.42 14.48
-8 -7 -2 534.28 36.48
-8 -7 -2 478.02 40.66
-8 -7 -1 389.36 31.58
-8 -7 -1 366.35 34.91
-8 -7 0 266.45 26.81
-8 -7 0 266.38 29.91
-8 -7 1 573.2 40.67
-8 -7 1 440.42 39.31
-8 -7 2 285.75 29.58
-8 -7 2 330.63 33.77
-8 -7 3 1.58 4.96
-8 -7 3 -2.19 6.89
-8 -7 4 402.2 31.98
-8 -7 4 370.88 35.37
-8 -7 5 234.19 29.19
-8 -6 -9 512.18 31.16
-8 -6 -8 155.71 9.07
-8 -6 -8 196.12 18.51
-8 -6 -7 112.83 19.83
-8 -6 -7 113.34 14.04
-8 -6 -6 779.42 52.3
-8 -6 -6 771.35 39.8
-8 -6 -5 313.63 32.59
-8 -6 -5 360.38 25.63
-8 -6 -4 92.78 17.42
-8 -6 -4 89.77 13.03
-8 -6 -3 459.57 39.25
-8 -6 -3 480.67 32.05
-8 -6 -2 13.59 6.28
-8 -6 -2 13.58 8.34
-8 -6 -1 98.37 15.14
-8 -6 -1 79.72 16.09
-8 -6 0 557.11 38.2
-8 -6 0 547.31 42.44
-8 -6 1 277.2 26.92
-8 -6 1 212.59 26.1
-8 -6 2 103.57 14.45
-8 -6 2 102.64 17.1
-8 -6 2 85.21 16.87
-8 -6 3 511.5 34.02
-8 -6 3 512.25 39.45
-8 -6 3 456.25 40.22
-8 -6 4 322.52 27.87
-8 -6 4 283.12 29.88
-8 -6 5 16.47 8.27
-8 -6 6 407.22 38.67
-8 -5 -9 49.82 8.71
-8 -5 -6 555.85 42.43
-8 -5 -5 88.9 16.99
-8 -5 -4 843.76 40.83
-8 -5 -4 804.44 52.33
-8 -5 -3 99.85 17.26
-8 -5 -3 120.45 14.59
-8 -5 -2 386.02 35.06
-8 -5 -2 361.47 26.91
-8 -5 -1 721.49 41.04
-8 -5 -1 686.16 47.11
-8 -5 0 162.95 18.97
-8 -5 0 112.9 18.59
-8 -5 1 197.83 21.98
-8 -5 1 218.5 18.57
-8 -5 1 187.05 23.84
-8 -5 2 345.5 30.15
-8 -5 2 352.48 25.53
-8 -5 2 363.78 33.41
-8 -5 3 100.02 16.85
-8 -5 3 101.18 14.2
-8 -5 3 90.79 16.63
-8 -5 4 64.03 14.44
-8 -5 4 83.83 13.56
-8 -5 4 76.46 15.9
-8 -5 5 262.98 29.27
-8 -5 5 302.17 27.55
-8 -5 6 125.09 21.09
-8 -4 -6 266.44 15.47
-8 -4 -5 1236.54 64.83
-8 -4 -4 48.23 12.28
-8 -4 -3 509.09 39.11
-8 -4 -2 437.36 36.26
-8 -4 -2 397.26 27.06
-8 -4 -1 212.57 24.64
-8 -4 -1 172.87 18.3
-8 -4 0 4.01 4.45
-8 -4 0 5.8 4.26
-8 -4 1 697.03 45.98
-8 -4 1 672.61 41.01
-8 -4 1 737.78 35.39
-8 -4 2 71.9 14.61
-8 -4 2 55.11 11.81
-8 -4 2 53.03 9.31
-8 -4 3 162.8 22.15
-8 -4 3 153.05 20.09
-8 -4 3 168.34 17.92
-8 -4 4 298.76 13.75
-8 -4 4 336.92 32.36
-8 -4 4 304.77 29.35
-8 -4 4 349.62 27.35
-8 -4 5 82.5 8.56
-8 -4 5 101 17.85
-8 -4 5 60.92 13.92
-8 -4 5 60.6 12.2
-8 -4 6 189.41 14.94
-8 -4 6 193.04 25.14
-8 -4 7 350.36 35.88
-8 -3 -7 500.8 23.74
-8 -3 -6 1033.7 39.26
-8 -3 -6 1009.47 34.82
-8 -3 -5 36.7 6.42
-8 -3 -5 29.92 5.9
-8 -3 -4 419.84 33.88
-8 -3 -4 408.13 23.08
-8 -3 -3 1253.45 63.1
-8 -3 -2 7.47 6.22
-8 -3 -1 1394.66 57.55
-8 -3 -1 1363.55 67.16
-8 -3 0 715.31 39.15
-8 -3 0 693.61 31.07
-8 -3 0 691.12 45.23
-8 -3 1 273.3 23.96
-8 -3 1 303.95 28.61
-8 -3 2 137.38 7.85
-8 -3 2 137.32 14.46
-8 -3 2 124.06 16.85
-8 -3 2 148.48 20.44
-8 -3 3 466.03 29.99
-8 -3 3 506.99 20.98
-8 -3 3 478.83 34.81
-8 -3 3 515.77 38.49
-8 -3 4 5.96 5.41
-8 -3 4 1.39 4.37
-8 -3 4 3.63 5.69
-8 -3 4 5.51 3.26
-8 -3 5 178.06 20.77
-8 -3 5 163.49 21.7
-8 -3 5 225.39 16.06
-8 -3 5 154.15 21.9
-8 -3 6 417.91 36.95
-8 -3 6 423.82 33.7
-8 -3 7 6.4 4.89
-8 -2 -6 47.51 5.6
-8 -2 -6 46.47 5.73
-8 -2 -5 476.71 21.48
-8 -2 -5 427.81 22.63
-8 -2 -4 685.36 29.31
-8 -2 -4 656.55 32.91
-8 -2 -4 745.25 31.86
-8 -2 -3 5.7 5.07
-8 -2 -3 10.16 3.6
-8 -2 -3 4.66 3.45
-8 -2 -3 1.69 4.19
-8 -2 -2 533.1 23.54
-8 -2 -2 595.12 38.97
-8 -2 -1 1355.73 43.84
-8 -2 -1 1372.03 64.69
-8 -2 0 1.74 4.33
-8 -2 0 0.63 2.72
-8 -2 0 1.19 3.75
-8 -2 0 2.21 2.2
-8 -2 1 596.84 35.32
-8 -2 1 656.32 42.24
-8 -2 2 371.25 24
-8 -2 2 380.68 31.43
-8 -2 2 379.58 28.43
-8 -2 3 2.31 3.4
-8 -2 3 -1.83 3.51
-8 -2 4 590.16 40.71
-8 -2 4 543.94 34.09
-8 -2 5 445.91 35.61
-8 -2 5 398.91 30.68
-8 -2 6 14.13 7.77
-8 -2 6 10.34 6.9
-8 -2 6 2.01 5.47
-8 -2 7 437.08 27.94
-8 -1 -6 976.33 33.32
-8 -1 -6 989.85 44.9
-8 -1 -5 353.6 19.72
-8 -1 -5 300.07 12.83
-8 -1 -5 324.35 22.33
-8 -1 -4 44.26 7.8
-8 -1 -4 56.66 8.98
-8 -1 -4 48.18 5.92
-8 -1 -3 681.09 35.36
-8 -1 -3 600.9 27.1
-8 -1 -3 658.33 30.66
-8 -1 -2 424.07 23.12
-8 -1 -2 430.64 22.88
-8 -1 -2 364.61 29.2
-8 -1 -2 401.22 28.43
-8 -1 -1 671.69 23.54
-8 -1 -1 705.39 41.25
-8 -1 -1 664.15 29.79
-8 -1 -1 697.2 41.06
-8 -1 0 1858.84 68.85
-8 -1 0 1881.14 79.16
-8 -1 0 1917.2 77.39
-8 -1 0 1915 62.06
-8 -1 0 1861.53 59.1
-8 -1 1 399.48 26.74
-8 -1 1 386.72 32.55
-8 -1 1 398.1 22.14
-8 -1 1 395.77 30.74
-8 -1 2 84.14 14.34
-8 -1 3 655.53 41.62
-8 -1 3 684.26 35.77
-8 -1 4 343.11 29.8
-8 -1 4 352.57 26.39
-8 -1 5 28.66 9.06
-8 -1 5 37.85 10.43
-8 -1 6 490.04 35.55
-8 0 -7 799.13 42.72
-8 0 -6 535.24 32.43
-8 0 -5 83.93 9.61
-8 0 -5 77.44 11.58
-8 0 -4 649.29 32.61
-8 0 -4 692.03 35.13
-8 0 -3 336.56 23.7
-8 0 -3 300.05 15.26
-8 0 -3 318.7 21.79
-8 0 -2 50.86 7.06
-8 0 -2 34.26 8.96
-8 0 -2 39.09 7.45
-8 0 -1 1207.91 56.91
-8 0 -1 1167.34 35.38
-8 0 -1 1235.27 47.82
-8 0 0 283.08 23.52
-8 0 0 297.54 16.1
-8 0 0 258.71 25.76
-8 0 1 418.95 29.12
-8 0 1 338.93 20.53
-8 0 1 381.47 32.47
-8 0 2 660.5 38.81
-8 0 2 619.43 43.68
-8 0 3 440.35 31.06
-8 0 3 370.68 33.91
-8 0 3 348.45 24.95
-8 0 4 36.81 9.29
-8 0 4 46.31 10.75
-8 0 5 871.46 47.07
-8 0 5 964.97 50.49
-8 0 6 325.53 28.69
-8 1 -8 635.74 40.02
-8 1 -7 167.4 18.93
-8 1 -6 173.34 18.72
-8 1 -5 858.19 37
-8 1 -5 902.24 44.71
-8 1 -4 87.89 11.62
-8 1 -4 87.22 12.61
-8 1 -3 238.63 19.65
-8 1 -3 161.98 8.27
-8 1 -3 227.97 19.48
-8 1 -3 179.13 8.82
-8 1 -2 931.02 43.27
-8 1 -2 945.24 46.42
-8 1 -2 901.7 33.51
-8 1 -1 189.13 9.74
-8 1 -1 205.98 21.46
-8 1 -1 177.58 14.08
-8 1 0 319.55 17.2
-8 1 0 351.71 29.6
-8 1 1 1578.6 56.01
-8 1 1 1686.36 76.36
-8 1 1 1700.7 63.82
-8 1 2 202.12 24.65
-8 1 2 152.68 15.96
-8 1 3 140.37 15.88
-8 1 3 185.03 24.26
-8 1 3 182.34 17.68
-8 1 4 348.19 25.34
-8 1 4 340.77 26.2
-8 1 5 159.86 19.03
-8 1 6 147.06 19.32
-8 2 -12 359.6 25.56
-8 2 -11 7.06 4.04
-8 2 -10 211.76 16.43
-8 2 -9 376.46 20.21
-8 2 -9 409.38 33.32
-8 2 -8 -1.73 5.76
-8 2 -7 230.07 23.32
-8 2 -6 882.65 46.83
-8 2 -6 799.7 35.67
-8 2 -5 301.14 24.99
-8 2 -5 262.96 16.57
-8 2 -4 1335.38 58.36
-8 2 -4 1249.91 52.23
-8 2 -3 1351 56.6
-8 2 -3 1284.26 56.98
-8 2 -2 92.43 7.74
-8 2 -2 112.74 14.58
-8 2 -2 131.02 16.11
-8 2 -2 103.53 8.14
-8 2 -1 164.83 12.74
-8 2 -1 172.48 19.88
-8 2 -1 171.41 10.42
-8 2 0 825.25 47.97
-8 2 0 848.05 33.16
-8 2 1 357.31 31.52
-8 2 1 321.84 20.48
-8 2 2 41.49 12.23
-8 2 3 569.49 43.27
-8 2 3 530.85 31.9
-8 2 4 17.35 7.42
-8 2 4 11.18 4.07
-8 2 5 188.58 20.54
-8 2 6 427.88 32.8
-8 3 -14 275.32 25.57
-8 3 -13 242.89 22.84
-8 3 -12 -5 4.16
-8 3 -11 205.68 18.54
-8 3 -10 143.6 14.37
-8 3 -10 152.99 18.67
-8 3 -9 2.76 5.31
-8 3 -9 -1.52 4.92
-8 3 -9 13.68 7.83
-8 3 -8 340.03 18.4
-8 3 -8 335.56 24.88
-8 3 -7 534.97 21.68
-8 3 -7 634.25 41.03
-8 3 -7 604.89 32.23
-8 3 -6 14.6 5.07
-8 3 -6 9.83 2.04
-8 3 -6 8.44 5.31
-8 3 -5 299.05 18.95
-8 3 -5 300.24 26.56
-8 3 -4 621.32 38.78
-8 3 -4 695.67 36.25
-8 3 -4 632.17 27.6
-8 3 -3 7.14 3.04
-8 3 -3 1.48 4.36
-8 3 -3 -1.3 3.23
-8 3 -2 569.6 35.27
-8 3 -2 552.71 20.1
-8 3 -2 478.58 19.56
-8 3 -2 518.13 19.31
-8 3 -2 548.8 20.05
-8 3 -2 559.11 34.77
-8 3 -2 492.55 18.85
-8 3 -1 470.68 33.71
-8 3 -1 482.62 22.57
-8 3 -1 489.19 16.51
-8 3 -1 417.14 20.73
-8 3 0 107.21 16.82
-8 3 0 122.21 11.67
-8 3 0 116.67 6.6
-8 3 0 139.41 12.85
-8 3 1 250.93 11.9
-8 3 1 224.22 18.26
-8 3 2 517.29 30.13
-8 3 2 525.47 22.46
-8 3 3 4.14 2.87
-8 3 3 9.04 7.53
-8 3 3 2.41 4.24
-8 3 4 223.9 21.71
-8 3 4 223.03 16.04
-8 3 5 303.08 26.52
-8 3 6 8.29 6.38
-8 4 -13 16.38 7.41
-8 4 -12 292.07 24.59
-8 4 -11 164.87 17.48
-8 4 -11 205.92 23.07
-8 4 -10 6.18 4.12
-8 4 -10 12.91 6.94
-8 4 -9 361.29 28.07
-8 4 -9 340.68 22.15
-8 4 -8 418.52 28.85
-8 4 -8 380.47 21.74
-8 4 -7 11.44 7.03
-8 4 -7 20.16 6.19
-8 4 -7 12.59 4.28
-8 4 -6 415.93 26.49
-8 4 -6 441.07 34.56
-8 4 -6 456.2 20.21
-8 4 -5 379.23 17.03
-8 4 -5 380.19 31.03
-8 4 -5 371.49 23.8
-8 4 -4 25 8.69
-8 4 -4 16.49 5.03
-8 4 -4 17.18 3.68
-8 4 -3 564.75 26.24
-8 4 -3 597.09 23.12
-8 4 -3 609.99 36.48
-8 4 -3 559.87 37.54
-8 4 -3 548.86 22.91
-8 4 -2 168.19 19.11
-8 4 -2 173.28 11.65
-8 4 -2 157.76 19.08
-8 4 -2 154.32 8.02
-8 4 -2 140.64 7.46
-8 4 -2 173.43 12.14
-8 4 -1 6.75 3
-8 4 -1 2.68 2.98
-8 4 -1 3.3 4.85
-8 4 0 163.92 14.17
-8 4 0 157.36 13.54
-8 4 0 158.32 20.16
-8 4 1 465.88 27
-8 4 1 449.37 36.32
-8 4 2 31.11 7.49
-8 4 2 27.92 5.3
-8 4 2 27.72 10.34
-8 4 2 19.74 6.36
-8 4 3 392.03 21.97
-8 4 3 455 30.01
-8 4 3 466.73 29.81
-8 4 4 375.52 28.23
-8 4 4 340.37 27
-8 4 5 23.55 6.65
-8 4 5 15.68 7.61
-8 4 5 29.24 9.06
-8 4 6 345.91 30.03
-8 4 6 328.14 23.86
-8 4 7 390.78 27.15
-8 5 -12 261.61 24.21
-8 5 -11 100.94 14.51
-8 5 -10 262.18 21.81
-8 5 -10 267.26 25.93
-8 5 -9 99.86 15.21
-8 5 -9 131.52 14.32
-8 5 -8 27.69 8.58
-8 5 -8 21.5 6.4
-8 5 -7 443.9 30.29
-8 5 -7 421.94 23.62
-8 5 -6 173.68 22.2
-8 5 -6 175.94 18.29
-8 5 -6 175.22 13.57
-8 5 -5 13.97 4.36
-8 5 -5 16.99 6.03
-8 5 -5 20.64 8.34
-8 5 -4 34.84 5.82
-8 5 -4 38.56 7.72
-8 5 -4 30.82 9.48
-8 5 -3 289.62 27.34
-8 5 -3 323.67 18.23
-8 5 -2 15.47 4.43
-8 5 -2 12.84 5.92
-8 5 -2 22.16 4.96
-8 5 -2 9.82 1.82
-8 5 -2 15.47 6.89
-8 5 -1 485.17 35.67
-8 5 -1 501.46 22.54
-8 5 0 243.54 25.57
-8 5 0 264.53 17.85
-8 5 1 40.31 8.05
-8 5 1 50.18 12.85
-8 5 1 45.47 8.88
-8 5 2 540.28 32.17
-8 5 2 627.56 33.97
-8 5 3 111.26 14.96
-8 5 3 105.05 14.41
-8 5 4 59.27 11.58
-8 5 4 42.89 10.24
-8 5 5 378.99 24.66
-8 5 5 367.42 29.99
-8 5 5 335.9 28.76
-8 5 6 97.19 13.68
-8 5 6 107.37 17
-8 6 -11 411.02 30.21
-8 6 -10 90.91 13.67
-8 6 -9 100.04 15.98
-8 6 -9 99.63 13.93
-8 6 -8 489.93 34.89
-8 6 -8 441.74 27.67
-8 6 -7 214.73 17.85
-8 6 -7 246.93 23.31
-8 6 -6 83.36 10.82
-8 6 -6 80.18 12.75
-8 6 -5 492.47 26.84
-8 6 -5 527.9 31.82
-8 6 -4 128.86 12.92
-8 6 -4 124.86 19.02
-8 6 -3 8.72 4.32
-8 6 -3 5.71 5.59
-8 6 -2 571.09 27.18
-8 6 -2 591.07 39.45
-8 6 -1 228.31 14.3
-8 6 -1 193.46 23.25
-8 6 0 125.02 18.54
-8 6 0 127.12 14
-8 6 0 142.72 12.96
-8 6 1 298.5 22.83
-8 6 1 287.32 20.76
-8 6 2 175.76 18.33
-8 6 2 170.1 16.98
-8 6 3 100.66 14.39
-8 6 3 103.46 14.42
-8 6 4 331.35 27.46
-8 6 4 349.76 27.96
-8 6 5 89.37 14.93
-8 6 5 117.83 14.45
-8 6 5 115.86 17.34
-8 6 6 7.34 5.09
-8 7 -10 193.59 21.38
-8 7 -9 360.23 27.14
-8 7 -8 53.4 10.1
-8 7 -8 73.28 14.31
-8 7 -7 211.84 18.9
-8 7 -7 220.71 23.17
-8 7 -6 316.69 22.68
-8 7 -6 313.76 26.23
-8 7 -5 123.79 13.61
-8 7 -4 106.24 12.56
-8 7 -3 530.57 29.1
-8 7 -2 93.55 11.76
-8 7 -2 76.19 5.29
-8 7 -1 282.69 21.19
-8 7 -1 275.06 16.18
-8 7 0 749.57 39.25
-8 7 0 834.01 35.41
-8 7 1 104.74 13.97
-8 7 1 71.27 10.37
-8 7 2 136.59 17.12
-8 7 2 175.99 17.34
-8 7 3 301.81 25.53
-8 7 3 278.19 23.66
-8 7 4 64.89 12.07
-8 7 4 65.07 13.08
-8 8 -9 10.14 7.01
-8 8 -8 315.38 25.99
-8 8 -7 370.7 27.24
-8 8 -7 407.33 32.3
-8 8 -6 3.55 3.94
-8 8 -6 1.6 5.32
-8 8 -5 433.59 27.96
-8 8 -4 442.24 27.87
-8 8 -3 3.31 4.06
-8 8 -2 317.83 13.42
-8 8 -2 434.08 26.84
-8 8 -1 459.05 22.27
-8 8 -1 458.17 29.26
-8 8 0 41.8 7.38
-8 8 1 81.01 11.08
-8 8 1 91.44 13.8
-8 8 2 428.75 27.96
-8 8 2 408.06 30.19
-8 8 3 64.2 11.4
-8 8 3 51.95 11.47
-8 8 4 356.49 28.79
-8 8 4 356.91 30.24
-8 9 -7 33.47 9.07
-8 9 -6 179.67 19.07
-8 9 -5 175.4 18.58
-8 9 -4 4.98 6.33
-8 9 -3 215.57 20.36
-8 9 -2 276.73 23.41
-8 9 -1 1.32 5.08
-8 9 0 381.99 28.47
-8 9 1 281.23 24.92
-8 10 -5 12.65 7.16
-8 10 -4 253.54 23.08
-8 10 -3 194.71 19.91
-8 10 -2 23.89 7.67
-8 10 -1 199.37 20.68
-8 10 0 115.19 16.21
-8 11 -2 170.57 20.04
-8 11 -1 172.51 20.22
-8 11 0 34.3 10.13
-8 11 1 194.88 22.38
-7 -16 -11 25.27 10.22
-7 -16 -10 315.51 33.15
-7 -16 -9 234.63 28.84
-7 -16 -8 -2.43 6.62
-7 -16 -7 275.66 31.65
-7 -16 -6 84.95 18.73
-7 -15 -12 55.31 13.14
-7 -15 -11 448.36 38.36
-7 -15 -10 93 17.63
-7 -15 -9 119.23 19.68
-7 -15 -8 298.95 31.43
-7 -15 -7 75.13 16.68
-7 -15 -6 46.4 13.92
-7 -15 -5 275.1 30.96
-7 -14 -12 198.34 23.46
-7 -14 -11 42.32 11.55
-7 -14 -10 99.68 19.14
-7 -14 -10 108.24 18.07
-7 -14 -9 326.42 30.97
-7 -14 -9 321.34 34.13
-7 -14 -8 37.15 12.66
-7 -14 -8 63.87 13.97
-7 -14 -7 129.08 21.76
-7 -14 -7 131.83 19.84
-7 -14 -6 537.52 41.57
-7 -14 -6 485.14 41.96
-7 -14 -5 32.58 11.5
-7 -14 -4 100.71 18.91
-7 -14 -3 370.66 37.14
-7 -13 -13 223.83 23.4
-7 -13 -12 21.39 10.9
-7 -13 -12 35.43 10.62
-7 -13 -11 166.2 23.95
-7 -13 -11 191.9 21.91
-7 -13 -10 275.82 30.4
-7 -13 -10 221.43 24.34
-7 -13 -9 6.98 6.84
-7 -13 -9 3.63 4.94
-7 -13 -8 225.66 24.73
-7 -13 -8 241.1 28.19
-7 -13 -7 187 22.83
-7 -13 -7 207.04 26.27
-7 -13 -6 18.75 9.03
-7 -13 -6 25.24 9.41
-7 -13 -5 215.63 26.94
-7 -13 -4 477.25 40.63
-7 -13 -3 62.46 15.17
-7 -13 -2 164.55 24.27
-7 -13 -1 483.87 42.36
-7 -12 -12 246.38 29.19
-7 -12 -12 276.41 24.57
-7 -12 -11 151.11 22.12
-7 -12 -11 175.08 19.56
-7 -12 -10 4.36 5.41
-7 -12 -10 1.57 4.63
-7 -12 -9 101.95 18.41
-7 -12 -9 129.15 17.34
-7 -12 -8 468.34 34.47
-7 -12 -8 474.18 39.05
-7 -12 -7 32.46 10.5
-7 -12 -7 27.49 9.57
-7 -12 -6 344.5 32.85
-7 -12 -5 326.68 31.8
-7 -12 -4 6.61 5.99
-7 -12 -3 134.68 20.82
-7 -12 -2 307.08 31.78
-7 -12 -1 59.81 14.86
-7 -12 0 324.65 34.19
-7 -11 -12 250.99 22.41
-7 -11 -11 77.73 15
-7 -11 -11 70.9 12.11
-7 -11 -10 340.42 31.53
-7 -11 -10 290.81 24.75
-7 -11 -9 444.93 30.96
-7 -11 -9 438.13 36.09
-7 -11 -8 43.79 11.72
-7 -11 -8 26.4 8.34
-7 -11 -7 636.41 39.25
-7 -11 -7 697.01 45.74
-7 -11 -6 547.23 40.46
-7 -11 -5 8.04 5.91
-7 -11 -4 277.77 28.6
-7 -11 -3 66.81 14.38
-7 -11 -2 19.48 7.99
-7 -11 -1 56.18 13.96
-7 -11 0 386.17 36.59
-7 -11 1 4.87 5.41
-7 -11 2 412.33 38.81
-7 -10 -11 1063.43 58.06
-7 -10 -10 239 20.56
-7 -10 -10 215.5 23.84
-7 -10 -9 31.46 8.12
-7 -10 -9 40.69 11.1
-7 -10 -8 257.33 25.82
-7 -10 -8 253.41 21.99
-7 -10 -8 242.27 31.42
-7 -10 -7 400.31 28.52
-7 -10 -7 386.42 31.93
-7 -10 -6 71.89 14.14
-7 -10 -5 402.45 32.93
-7 -10 -4 151.1 24.16
-7 -10 -4 159.59 20.57
-7 -10 -3 15.31 9.4
-7 -10 -3 3.86 6.06
-7 -10 -2 457.44 41.4
-7 -10 -2 557.8 40.93
-7 -10 -1 337.88 31.92
-7 -10 0 2.2 4.88
-7 -10 1 563.77 43.58
-7 -10 2 321.5 33.12
-7 -9 -11 169.98 15.42
-7 -9 -11 170.73 20.75
-7 -9 -10 178.82 21.28
-7 -9 -9 455.91 33.78
-7 -9 -8 28.34 8.9
-7 -9 -7 199.63 18.28
-7 -9 -7 172.98 20.16
-7 -9 -6 796.39 46.34
-7 -9 -5 157.69 24
-7 -9 -5 183.03 21.19
-7 -9 -4 559.15 45.48
-7 -9 -4 570.73 38.68
-7 -9 -3 834.3 56.43
-7 -9 -3 1005.99 53.33
-7 -9 -2 486.59 41.06
-7 -9 -2 487.12 36.72
-7 -9 -1 105.27 19.13
-7 -9 -1 97.78 16.72
-7 -9 0 866.47 57.37
-7 -9 0 951.05 55.37
-7 -9 1 473.81 38.43
-7 -9 2 47.02 12.97
-7 -9 3 640.76 47.38
-7 -9 4 139.66 22.42
-7 -9 5 31.76 11.78
-7 -8 -10 526.31 25.75
-7 -8 -10 512.27 35.46
-7 -8 -9 4.82 3.22
-7 -8 -9 6.16 5.13
-7 -8 -8 179.29 15.18
-7 -8 -8 172.3 19.11
-7 -8 -7 533.14 43.55
-7 -8 -7 540.44 35.25
-7 -8 -6 114.83 20.17
-7 -8 -6 132.72 16.78
-7 -8 -5 772.16 53.87
-7 -8 -5 861.39 46.05
-7 -8 -4 1826.47 87.95
-7 -8 -4 1796.72 74.83
-7 -8 -3 420.98 37.32
-7 -8 -3 418.39 31.78
-7 -8 -2 458.7 38.35
-7 -8 -2 428.63 33.36
-7 -8 -1 1037.62 60.75
-7 -8 -1 1060.44 56.29
-7 -8 0 36.37 11.33
-7 -8 0 37.82 10.54
-7 -8 1 83.51 16.21
-7 -8 1 87.47 17.73
-7 -8 2 427.56 36.35
-7 -8 2 494.57 42.71
-7 -8 3 215.53 23.17
-7 -8 3 203.94 25.39
-7 -8 4 85.34 15.41
-7 -8 4 120.36 20.61
-7 -8 5 825.87 56.36
-7 -8 6 237.15 30.63
-7 -7 -10 150.08 17.72
-7 -7 -9 1354.33 45.45
-7 -7 -9 1390.42 60.11
-7 -7 -8 990.19 48.08
-7 -7 -8 960.45 37.35
-7 -7 -7 24.14 5.45
-7 -7 -7 16.03 5.77
-7 -7 -7 32.05 11.09
-7 -7 -6 629.83 46.24
-7 -7 -6 581.26 35.43
-7 -7 -5 1201.73 67.32
-7 -7 -5 1220.06 54.97
-7 -7 -4 45.7 12.48
-7 -7 -4 43.13 9.83
-7 -7 -3 619.97 45.02
-7 -7 -3 524.17 34.75
-7 -7 -2 405.36 35.49
-7 -7 -2 416.33 30.92
-7 -7 -1 101.33 17.2
-7 -7 -1 77.49 13.74
-7 -7 0 495.95 35.98
-7 -7 0 454.98 37.65
-7 -7 1 384.03 32.12
-7 -7 1 390.76 35.05
-7 -7 2 57.81 11.6
-7 -7 2 95.83 16.49
-7 -7 2 77.6 16.52
-7 -7 3 157.03 19.01
-7 -7 3 164.36 22.13
-7 -7 3 151.63 23.68
-7 -7 4 954.96 57.35
-7 -7 4 887.68 50.77
-7 -7 5 121.22 20.15
-7 -7 6 237.64 29.65
-7 -6 -9 1144.05 50.97
-7 -6 -8 4.51 2.24
-7 -6 -8 10.88 5.2
-7 -6 -7 722.64 48.76
-7 -6 -7 670.5 27.86
-7 -6 -7 709.58 37
-7 -6 -6 796.49 51.17
-7 -6 -6 734.85 38.43
-7 -6 -5 55.86 9.98
-7 -6 -5 60.81 14.34
-7 -6 -4 604.66 44.27
-7 -6 -4 626.47 35.35
-7 -6 -3 413.34 36.06
-7 -6 -3 506.76 31.72
-7 -6 -2 12.39 7.26
-7 -6 -2 21.1 7.17
-7 -6 -1 194.42 23.45
-7 -6 -1 172.42 19.21
-7 -6 0 1203.93 63.44
-7 -6 0 1286.57 59.98
-7 -6 1 16.88 6.3
-7 -6 1 18.15 8.09
-7 -6 1 23.92 8.28
-7 -6 2 707.27 39.09
-7 -6 2 670.46 46.39
-7 -6 2 721.22 44.9
-7 -6 3 438.87 31.18
-7 -6 3 407.54 36.45
-7 -6 3 453.38 35.64
-7 -6 4 70.29 13.05
-7 -6 4 79.03 17.13
-7 -6 4 85.26 15.77
-7 -6 5 401.82 35.86
-7 -6 5 363.64 31.4
-7 -6 6 392.92 36.81
-7 -6 7 5.24 5.81
-7 -5 -7 464.81 18.18
-7 -5 -6 32.31 10.06
-7 -5 -5 647.51 44.53
-7 -5 -4 580.69 42.4
-7 -5 -3 2.01 5.9
-7 -5 -3 -1.15 2.87
-7 -5 -2 508.05 31.43
-7 -5 -2 486.71 38.11
-7 -5 -1 307.82 24.6
-7 -5 -1 262.08 26.87
-7 -5 0 23.46 8.16
-7 -5 0 22.48 8.08
-7 -5 1 765.08 43.19
-7 -5 1 716.61 36.79
-7 -5 1 660.1 44.42
-7 -5 2 821.54 46.74
-7 -5 2 807.45 40.8
-7 -5 2 772.55 48.32
-7 -5 3 10.81 6.33
-7 -5 3 2.69 3.66
-7 -5 3 4.03 6.33
-7 -5 4 206.49 23.81
-7 -5 4 207.51 21.5
-7 -5 4 183.95 23.81
-7 -5 5 258.07 25.26
-7 -5 5 272.39 28.34
-7 -5 5 241.26 15.52
-7 -5 6 9.16 6.73
-7 -5 6 16.98 7.84
-7 -5 6 -2.61 6.48
-7 -5 7 378.99 37.15
-7 -5 8 291.65 23.11
-7 -4 -7 92.97 10.84
-7 -4 -6 665.98 31.78
-7 -4 -5 1213.09 62.41
-7 -4 -5 1210.46 47.51
-7 -4 -4 93.31 16.48
-7 -4 -3 1059.16 57.46
-7 -4 -2 207.74 23.67
-7 -4 -1 14.57 7.01
-7 -4 -1 6.09 4.49
-7 -4 0 848.97 49.57
-7 -4 0 885.48 44.57
-7 -4 1 782.21 47
-7 -4 1 818.78 43.82
-7 -4 2 271.49 21
-7 -4 2 260.04 24.06
-7 -4 2 250.28 25.22
-7 -4 3 718.05 38.67
-7 -4 3 710.72 24.14
-7 -4 3 680.44 42.27
-7 -4 3 646.73 43
-7 -4 4 85.26 13.61
-7 -4 4 92.98 8.83
-7 -4 4 103.24 16.49
-7 -4 4 78.27 15.06
-7 -4 5 6.33 5.74
-7 -4 5 6.51 7
-7 -4 5 3.94 5.79
-7 -4 5 7.54 3.65
-7 -4 6 154.5 20.42
-7 -4 6 155.44 22.76
-7 -4 6 141.61 21.09
-7 -4 7 169.43 16.86
-7 -4 7 186.22 24.76
-7 -4 8 -5.02 9.66
-7 -4 8 13.87 6.26
-7 -3 -7 648.99 28.69
-7 -3 -6 25.28 3.36
-7 -3 -6 31.9 5.97
-7 -3 -5 279.12 17.47
-7 -3 -4 1144.82 43.15
-7 -3 -4 1053.67 55.83
-7 -3 -3 258.96 18.13
-7 -3 -3 223.87 23.63
-7 -3 -2 283.97 26.42
-7 -3 -1 373.04 30.53
-7 -3 0 126.84 11.66
-7 -3 0 114.85 16.74
-7 -3 0 132.79 14.93
-7 -3 1 5.01 4.54
-7 -3 1 1.31 3.25
-7 -3 2 800.13 38.17
-7 -3 2 700.35 43.81
-7 -3 2 727.03 41.4
-7 -3 2 819.05 27.11
-7 -3 3 160.2 16.67
-7 -3 3 172.2 20.92
-7 -3 3 169.02 19.07
-7 -3 3 172.32 11.87
-7 -3 4 194.09 22.61
-7 -3 4 164.5 13.25
-7 -3 4 164.28 18.22
-7 -3 5 143.31 20.28
-7 -3 5 168.42 14.38
-7 -3 5 158.55 19.26
-7 -3 6 176.55 23.02
-7 -3 6 179.79 21.97
-7 -3 7 94.43 12.79
-7 -3 7 50.24 13.54
-7 -3 8 564.49 34.07
-7 -3 9 151.61 18.07
-7 -2 -6 611.89 22.97
-7 -2 -6 476.09 15.8
-7 -2 -5 851.49 31.89
-7 -2 -5 867.57 32.14
-7 -2 -4 355.97 20.55
-7 -2 -4 352.9 18.57
-7 -2 -3 644.99 27.18
-7 -2 -3 608.84 38.49
-7 -2 -3 622.9 28.33
-7 -2 -2 830.87 30.81
-7 -2 -2 882.08 37.1
-7 -2 -2 822.23 45.81
-7 -2 -1 32.89 4.87
-7 -2 -1 43.69 5.21
-7 -2 -1 38.95 9.68
-7 -2 0 337.95 18.84
-7 -2 0 374.73 29.28
-7 -2 0 357.55 16.37
-7 -2 1 219.88 16.08
-7 -2 1 210.66 18.87
-7 -2 1 194.43 21.09
-7 -2 2 4.72 4.62
-7 -2 3 341.48 24.25
-7 -2 3 339.05 28.37
-7 -2 4 618.59 36.12
-7 -2 4 573.93 38.3
-7 -2 5 22.81 8.52
-7 -2 5 42.92 10.65
-7 -2 6 69.61 13.96
-7 -2 6 65.55 13.64
-7 -2 7 766.92 39.01
-7 -2 7 700.48 47.6
-7 -2 7 749.44 47.19
-7 -2 8 235.95 21.54
-7 -2 9 155.28 18.34
-7 -1 -5 -1.91 3.52
-7 -1 -5 1.56 2.38
-7 -1 -5 1.38 1.3
-7 -1 -4 237.75 16.2
-7 -1 -4 201.94 16.07
-7 -1 -4 222.78 12.03
-7 -1 -3 923.16 40.61
-7 -1 -3 953.44 38.37
-7 -1 -3 926.91 34.36
-7 -1 -2 8.31 5.33
-7 -1 -2 16.56 4.41
-7 -1 -2 10.16 3.62
-7 -1 -2 7.9 4.86
-7 -1 -1 474.47 25.22
-7 -1 -1 481.75 31.66
-7 -1 -1 427.89 22.06
-7 -1 -1 479.02 31.11
-7 -1 -1 425.07 17.72
-7 -1 0 249.94 22.62
-7 -1 0 227.26 14.09
-7 -1 1 67.56 12.1
-7 -1 1 88.17 9.78
-7 -1 2 84.34 13.57
-7 -1 3 534.8 34.92
-7 -1 3 520.74 30.66
-7 -1 4 124.85 16.81
-7 -1 4 135.93 16.5
-7 -1 5 603.51 38.88
-7 -1 5 628.4 38.57
-7 -1 6 652.6 42
-7 -1 6 708 43.22
-7 -1 7 46.2 11.85
-7 -1 7 52.09 12.79
-7 -1 9 395.34 30.26
-7 -1 10 19.53 8.29
-7 0 -7 679.77 38.03
-7 0 -6 21.48 7.28
-7 0 -5 776.11 30.74
-7 0 -5 805.25 39.08
-7 0 -4 642.05 29.79
-7 0 -4 630.06 32.7
-7 0 -3 32.41 6.89
-7 0 -3 21.81 3.62
-7 0 -3 28.42 6.63
-7 0 -2 513.97 23.47
-7 0 -2 548.89 28.13
-7 0 -2 533.56 30.99
-7 0 -1 266.01 17.32
-7 0 -1 285.78 23.21
-7 0 -1 233.68 20.55
-7 0 -1 270.58 12.29
-7 0 0 117.95 16.28
-7 0 0 111.94 13.89
-7 0 0 100.16 8.9
-7 0 1 876.29 48.71
-7 0 1 857.9 42.74
-7 0 1 863.83 35.69
-7 0 2 844.46 50.09
-7 0 2 982.45 46.41
-7 0 3 40.01 9.16
-7 0 3 30.68 10.02
-7 0 3 30.35 7.74
-7 0 4 618.46 43.79
-7 0 4 613.62 36.56
-7 0 4 598.16 35.43
-7 0 5 531.82 42.04
-7 0 5 610.31 37.64
-7 0 5 625.03 37.56
-7 0 6 3.32 5.53
-7 0 6 9.31 5.72
-7 0 7 377.71 32.09
-7 0 7 365.21 30.36
-7 1 -12 492.4 31.79
-7 1 -11 207.45 18.87
-7 1 -10 185.69 16.51
-7 1 -9 925.18 38.77
-7 1 -8 423.29 31.03
-7 1 -8 366.78 19.54
-7 1 -7 186.96 19.56
-7 1 -6 846.11 43.61
-7 1 -5 646.72 36.23
-7 1 -4 56.18 8.39
-7 1 -4 54.06 9.82
-7 1 -3 820.13 23.65
-7 1 -3 724.13 23.34
-7 1 -2 784.67 38.36
-7 1 -2 786.29 39.45
-7 1 -2 800.18 29.12
-7 1 -1 290.38 13.49
-7 1 -1 301.45 24.36
-7 1 0 1387.45 46.92
-7 1 0 1465.85 63.84
-7 1 1 1296.3 51.88
-7 1 1 1244.08 47.16
-7 1 1 1336.8 62.79
-7 1 2 116.57 13.3
-7 1 2 117.42 17.76
-7 1 3 854.53 40.46
-7 1 3 770.94 49.26
-7 1 3 817.68 40.46
-7 1 4 442.53 37.9
-7 1 4 467.78 31.29
-7 1 4 557.08 31.68
-7 1 5 17.63 9.49
-7 1 5 29.89 7.47
-7 1 5 16.3 7.56
-7 1 6 440.51 29.84
-7 1 6 369.86 30.47
-7 1 7 59.25 13.15
-7 2 -15 107.07 17.35
-7 2 -14 30.55 9.82
-7 2 -13 707.27 41.65
-7 2 -12 232.25 21.8
-7 2 -11 152.71 16.87
-7 2 -10 284.41 21.4
-7 2 -9 121.38 17.85
-7 2 -9 97.63 11.36
-7 2 -9 86.05 13.3
-7 2 -8 88.54 9.71
-7 2 -8 92.75 12.97
-7 2 -8 92.78 15.33
-7 2 -7 636.81 33.15
-7 2 -7 567.28 24.97
-7 2 -7 651.99 39.38
-7 2 -6 121.45 12.64
-7 2 -6 110.08 8.02
-7 2 -6 133.43 17.08
-7 2 -5 122.2 11.56
-7 2 -5 89.65 13.7
-7 2 -4 1476.74 50.28
-7 2 -4 1595.94 64.32
-7 2 -4 1573.45 57.41
-7 2 -3 877.08 42.41
-7 2 -3 833.65 39.44
-7 2 -3 762.71 28.38
-7 2 -2 160.19 16.61
-7 2 -2 147.1 16.28
-7 2 -2 138.77 8.13
-7 2 -2 152.22 9.32
-7 2 -2 155.04 8.29
-7 2 -2 154.91 9.32
-7 2 -2 156.45 8.7
-7 2 -1 876.7 45.24
-7 2 -1 870.58 31.34
-7 2 -1 868.27 25.21
-7 2 0 155.78 12.59
-7 2 0 162.94 7.68
-7 2 0 173.03 19.59
-7 2 1 775.9 34.61
-7 2 1 772.24 46.06
-7 2 1 764.27 25.97
-7 2 2 997.62 55.08
-7 2 2 975.87 34.93
-7 2 3 233.51 16.89
-7 2 3 254.62 20.99
-7 2 3 218.98 25.55
-7 2 3 255.29 16.21
-7 2 4 97.48 11.27
-7 2 4 106.62 11.43
-7 2 4 124.72 15.67
-7 2 4 115.51 19.9
-7 2 5 221.29 17.77
-7 2 5 213.51 21.75
-7 2 6 88.43 12.34
-7 2 6 89.66 15.09
-7 2 6 89.06 11.61
-7 2 7 33.69 10.99
-7 3 -16 -2.05 6.02
-7 3 -15 72.61 14.65
-7 3 -14 162.07 20.62
-7 3 -13 67.57 12.87
-7 3 -12 124.87 16.33
-7 3 -11 445.77 30.11
-7 3 -11 452.67 34.53
-7 3 -10 27.21 9.1
-7 3 -10 40.46 8.6
-7 3 -9 122.36 16.13
-7 3 -9 100.94 12.19
-7 3 -9 114.52 17.77
-7 3 -8 462.06 25.33
-7 3 -8 521.66 37.37
-7 3 -8 502.46 31.51
-7 3 -7 199.13 14.27
-7 3 -7 187.82 21.72
-7 3 -7 201.49 18.4
-7 3 -6 434 20.76
-7 3 -6 468.51 33.24
-7 3 -6 487.45 27.89
-7 3 -5 1050.55 35.79
-7 3 -5 1192.28 45.94
-7 3 -5 1082.01 53.42
-7 3 -4 308.2 18.75
-7 3 -4 308.94 14.26
-7 3 -4 304.72 25.35
-7 3 -3 556.8 20.81
-7 3 -3 498.76 30.78
-7 3 -3 499.62 32.88
-7 3 -3 533.32 24.19
-7 3 -2 1236.67 37.73
-7 3 -2 1277.72 55.68
-7 3 -2 1275.81 40.69
-7 3 -2 1226.62 41.12
-7 3 -1 21.66 4.33
-7 3 -1 20.37 4.55
-7 3 -1 28.56 8.41
-7 3 0 454.54 23.71
-7 3 0 438.89 23.15
-7 3 0 421.62 31.72
-7 3 1 467.3 26.32
-7 3 1 513.56 36.51
-7 3 2 262.46 27.17
-7 3 2 279.96 16.53
-7 3 3 168.97 22.66
-7 3 3 153.47 13
-7 3 3 179.81 17.93
-7 3 4 743.34 49.74
-7 3 4 704.99 39.79
-7 3 5 31.17 8.91
-7 3 6 188.72 18.31
-7 3 6 187.8 21.72
-7 3 7 464.66 30.77
-7 3 7 500.25 36.61
-7 3 8 329.04 27.22
-7 4 -15 264.38 27.71
-7 4 -14 11.07 7.39
-7 4 -13 349.01 29.78
-7 4 -12 531.59 35.99
-7 4 -11 105.9 14.9
-7 4 -11 79.12 15.32
-7 4 -10 180.13 21
-7 4 -10 169.39 17.79
-7 4 -9 416.6 31.08
-7 4 -9 392.58 25.91
-7 4 -8 75.88 12.51
-7 4 -8 75.13 10.63
-7 4 -8 64.79 14.46
-7 4 -7 280.79 23.05
-7 4 -7 236.46 17.43
-7 4 -7 280.52 26.97
-7 4 -6 834.68 47.88
-7 4 -6 768.13 39.32
-7 4 -6 814.35 33.67
-7 4 -5 13.75 5.12
-7 4 -5 9.92 6.63
-7 4 -5 12.85 3.97
-7 4 -4 248.56 23.89
-7 4 -4 244.39 14.87
-7 4 -3 620.68 38.78
-7 4 -3 685.87 37.29
-7 4 -3 666 27.31
-7 4 -2 231.83 14.93
-7 4 -2 244.88 22.35
-7 4 -2 262.01 11.79
-7 4 -1 321.2 26.88
-7 4 -1 307.48 18.77
-7 4 -1 330.54 17.44
-7 4 0 337.19 28.68
-7 4 0 355.81 21.64
-7 4 0 346.97 20.41
-7 4 1 46.47 11.46
-7 4 1 49.41 8.4
-7 4 2 476.85 28.4
-7 4 2 397.97 34.21
-7 4 2 444.1 27.54
-7 4 3 442.58 29.07
-7 4 3 448.12 29.07
-7 4 3 456.11 37.87
-7 4 4 61.44 11.17
-7 4 4 74.26 16.66
-7 4 4 75.47 12.46
-7 4 5 397.31 25.69
-7 4 5 405.33 30.14
-7 4 5 369.76 28.78
-7 4 6 544.32 32.21
-7 4 6 510.05 35.94
-7 4 6 576.06 38.23
-7 4 7 100.64 14.64
-7 4 7 92.45 16.21
-7 4 8 217.77 22.16
-7 4 9 562.06 37.16
-7 4 10 33.55 9.89
-7 5 -15 4.14 6.9
-7 5 -14 148.83 20.8
-7 5 -13 169.32 21.53
-7 5 -12 8.16 6.53
-7 5 -11 197.54 21.22
-7 5 -10 260.63 26.32
-7 5 -10 231.6 21.95
-7 5 -9 63.25 13.02
-7 5 -9 57.27 10.92
-7 5 -8 491.42 33.93
-7 5 -8 458.2 28.45
-7 5 -7 732.03 41.02
-7 5 -7 754.77 47.24
-7 5 -7 680.41 34.15
-7 5 -6 18.22 5.55
-7 5 -6 13.76 5.9
-7 5 -6 18.64 8.54
-7 5 -5 595.73 39.91
-7 5 -5 588.14 32.83
-7 5 -5 586.54 28.75
-7 5 -4 274.1 18
-7 5 -4 312.22 27.77
-7 5 -3 10.02 5.87
-7 5 -3 14.52 4.43
-7 5 -2 361.54 28.37
-7 5 -2 367.28 15.37
-7 5 -2 359.47 21.07
-7 5 -1 992.39 51.77
-7 5 -1 1000.22 36.72
-7 5 0 0.76 2.08
-7 5 0 6.84 5.69
-7 5 1 628.9 42.36
-7 5 1 655.78 32.32
-7 5 2 550.45 40.48
-7 5 2 514.01 30.99
-7 5 2 549.95 31.23
-7 5 3 8.59 7.55
-7 5 3 21.54 6.75
-7 5 3 11.38 5.27
-7 5 4 303.48 25.1
-7 5 4 351.06 27.03
-7 5 5 569.97 32.03
-7 5 5 502.84 34.82
-7 5 5 554.33 36.15
-7 5 6 3.33 5.22
-7 5 6 11.53 6.07
-7 5 6 -1.24 7.02
-7 5 7 419.84 29.8
-7 5 8 482.17 33.7
-7 5 9 82.33 14.59
-7 6 -14 187.55 24.55
-7 6 -13 33.81 11.26
-7 6 -12 299.04 28.07
-7 6 -11 166.34 20.81
-7 6 -10 42.87 10.94
-7 6 -9 204.54 23.85
-7 6 -9 212.25 21.32
-7 6 -8 161.62 17.56
-7 6 -8 162.1 20.38
-7 6 -7 -1.12 3.94
-7 6 -7 -1.52 4.77
-7 6 -6 668.89 34.3
-7 6 -6 686.87 45.43
-7 6 -6 664.45 38.57
-7 6 -5 514.45 28.86
-7 6 -5 579.68 40.25
-7 6 -4 33.54 10.77
-7 6 -4 18.88 5.49
-7 6 -3 217.34 23.98
-7 6 -3 245.16 18.08
-7 6 -2 585.2 22.19
-7 6 -2 559 29.61
-7 6 -1 8.41 5.6
-7 6 -1 -0.62 2.18
-7 6 0 1089.65 43.19
-7 6 0 1151.56 58.62
-7 6 1 373.74 23.83
-7 6 1 359.48 25.13
-7 6 1 374.68 32.27
-7 6 2 40.56 9.31
-7 6 2 32.52 7.64
-7 6 2 57.36 13.1
-7 6 3 399.43 28.09
-7 6 3 434.38 29.85
-7 6 4 465.28 32.22
-7 6 4 489.29 32.84
-7 6 5 4.79 3.97
-7 6 5 6.3 6.06
-7 6 6 355.39 26.79
-7 6 6 305.62 28.38
-7 6 7 210.39 21.35
-7 6 8 7.71 7.27
-7 6 9 231.53 24.59
-7 7 -13 90.46 17.47
-7 7 -12 -1.84 12.28
-7 7 -11 27.66 10.54
-7 7 -10 241.3 24.55
-7 7 -9 272.41 24.97
-7 7 -8 55.82 12.73
-7 7 -8 65.76 12.35
-7 7 -7 718.24 42.94
-7 7 -7 663.24 37.38
-7 7 -6 300.84 23.19
-7 7 -5 74.22 11.22
-7 7 -4 629.79 43.16
-7 7 -4 555.69 31.31
-7 7 -3 119.28 13.79
-7 7 -3 107.53 17.46
-7 7 -2 36.21 7.62
-7 7 -2 36.44 5.2
-7 7 -1 760.98 32.14
-7 7 0 766.5 34.56
-7 7 0 767.42 47.81
-7 7 1 165.28 15.74
-7 7 1 172.97 22.88
-7 7 2 580.57 33.13
-7 7 2 590.22 35.26
-7 7 3 373.92 27.29
-7 7 3 376.05 28.47
-7 7 4 14.74 6.35
-7 7 4 10.78 6.85
-7 7 5 292.97 26.68
-7 7 5 295.46 26.9
-7 7 7 61.21 12.58
-7 7 8 275.63 25.77
-7 8 -12 110.91 18.53
-7 8 -11 462.06 36.33
-7 8 -10 100.07 16.66
-7 8 -9 63.01 13.39
-7 8 -8 213.37 22.06
-7 8 -7 139.14 17.46
-7 8 -7 154.46 20.01
-7 8 -6 27.65 8.8
-7 8 -5 569.18 33.9
-7 8 -4 348.59 25.36
-7 8 -3 132.41 15.7
-7 8 -2 442.84 20.67
-7 8 -2 419.58 28.31
-7 8 -1 118.44 11.59
-7 8 -1 120.6 15.07
-7 8 0 20.94 5.83
-7 8 1 794.03 38.36
-7 8 2 299.01 23.15
-7 8 2 296.4 24.9
-7 8 3 56.3 11.11
-7 8 3 45.3 10.54
-7 8 4 388.32 29.32
-7 8 4 329.11 28.56
-7 8 5 163.03 20.37
-7 8 5 160.6 20.23
-7 8 8 51.16 12.34
-7 9 -11 38.94 12.46
-7 9 -10 174.81 23.33
-7 9 -9 434.34 34.03
-7 9 -8 9.77 7.01
-7 9 -7 106.11 15.59
-7 9 -6 426.25 31.24
-7 9 -5 86.46 13.75
-7 9 -4 175.32 18.91
-7 9 -3 505.45 33.23
-7 9 -2 128.54 11.08
-7 9 -2 105.15 15.22
-7 9 -1 143.86 13.29
-7 9 -1 143.3 17.4
-7 9 0 448.09 26.5
-7 9 1 181.64 17.4
-7 9 2 62.8 10.96
-7 9 3 301.12 26.78
-7 9 3 316.65 25.55
-7 9 4 109.84 16.56
-7 9 4 103.64 15.27
-7 10 -9 1.84 6.12
-7 10 -8 190.65 22.96
-7 10 -7 217.08 23.23
-7 10 -6 19.12 7.52
-7 10 -5 107.54 16.4
-7 10 -4 625.1 38.93
-7 10 -3 72.46 13.32
-7 10 -2 190.59 21.03
-7 10 -1 293 26.3
-7 10 -1 302.87 20.28
-7 10 0 40.14 8.12
-7 10 0 27.31 8.78
-7 10 1 143.93 16.09
-7 10 2 474.26 31.35
-7 10 3 15.51 6.65
-7 10 4 214.23 22.23
-7 11 -8 124.77 18.86
-7 11 -7 3.56 6.85
-7 11 -6 294.87 27.5
-7 11 -5 242.91 24.9
-7 11 -4 -1.64 6.59
-7 11 -3 252.95 25.26
-7 11 -2 312.59 28.32
-7 11 -1 1.69 4.6
-7 11 0 303.04 28.14
-7 12 -6 155.27 21.08
-7 12 -5 19.93 8.79
-7 12 -4 219 24.4
-7 12 -3 128.66 18.67
-7 12 -2 -1.8 7.22
-7 12 -1 223.63 24.92
-7 12 0 223.97 24.96
-7 12 1 93.35 16.27
-7 13 -3 55.37 13.48
-7 13 -2 202.56 24.36
-7 13 -1 89.52 16.74
-7 13 0 35.55 11.64
-7 13 1 276.89 28.93
-6 -16 -12 11.98 8.83
-6 -16 -11 203.24 27.51
-6 -16 -10 269.98 31.85
-6 -16 -9 40.26 12.84
-6 -16 -8 48.24 14.14
-6 -16 -7 375.45 37.79
-6 -16 -6 12.79 8.99
-6 -16 -5 191.44 26.9
-6 -15 -12 197.61 26.19
-6 -15 -11 354.91 34.69
-6 -15 -10 2.31 5.73
-6 -15 -9 216.36 27.36
-6 -15 -8 171.65 24.3
-6 -15 -7 9.47 7.89
-6 -15 -6 354.24 34.8
-6 -15 -5 444.27 39.97
-6 -14 -13 251.22 27.87
-6 -14 -12 212.47 25.39
-6 -14 -11 2.07 5.63
-6 -14 -10 447.59 37.58
-6 -14 -10 405.95 38.67
-6 -14 -9 345.39 32.89
-6 -14 -9 269.44 31.5
-6 -14 -8 30.22 10.48
-6 -14 -8 29.67 11.99
-6 -14 -7 167.24 24.64
-6 -14 -7 180.57 24.29
-6 -14 -6 245.55 27.98
-6 -14 -5 4.41 6
-6 -14 -1 376.36 37.34
-6 -13 -13 239.1 25.88
-6 -13 -12 20.61 8.07
-6 -13 -11 417.48 33.95
-6 -13 -11 403.21 37.47
-6 -13 -10 107 17.66
-6 -13 -10 91.55 17.84
-6 -13 -9 61.77 13.25
-6 -13 -9 30.37 10.75
-6 -13 -8 261.18 29.69
-6 -13 -8 327.34 30.46
-6 -13 -7 154.22 22.53
-6 -13 -7 122.75 18.95
-6 -13 -6 20.04 8.91
-6 -13 -6 13.83 7.25
-6 -13 -5 649.7 47.77
-6 -13 0 52.51 14.49
-6 -13 1 406.47 39
-6 -12 -12 219.97 24
-6 -12 -11 42.31 10.87
-6 -12 -11 73.03 15.79
-6 -12 -10 70.1 13.97
-6 -12 -10 107.2 18.29
-6 -12 -9 453.56 34.32
-6 -12 -9 447.5 37.68
-6 -12 -8 75.54 14.05
-6 -12 -8 70.9 15.01
-6 -12 -7 144.37 19.33
-6 -12 -7 149.92 24.43
-6 -12 -7 156.08 21.81
-6 -12 -6 591.92 40.31
-6 -12 -6 568.78 42.44
-6 -12 -6 561.74 47.24
-6 -12 -5 260.77 28.17
-6 -12 -5 246.75 31.04
-6 -12 -4 81.2 15.69
-6 -12 2 206.94 27.24
-6 -12 3 298.19 33.72
-6 -11 -12 16.58 6.27
-6 -11 -11 277.59 28.95
-6 -11 -11 325.84 27.2
-6 -11 -10 501.16 38.46
-6 -11 -10 438.54 31.9
-6 -11 -9 52.23 12.48
-6 -11 -9 49.36 13.75
-6 -11 -9 44.2 10.63
-6 -11 -8 279.8 28.11
-6 -11 -8 291.97 25.86
-6 -11 -8 264.62 31.04
-6 -11 -7 690.55 46.08
-6 -11 -7 724.16 52.82
-6 -11 -7 765.42 43.67
-6 -11 -6 122.73 16.79
-6 -11 -6 120.94 18.26
-6 -11 -6 116.58 20.95
-6 -11 -5 144.93 23.33
-6 -11 -5 175.31 22.12
-6 -11 -4 422.78 39.23
-6 -11 -4 422.72 34.56
-6 -11 -3 32.02 10.45
-6 -11 3 25.1 10.45
-6 -11 4 129.06 22.31
-6 -10 -11 302.88 29.42
-6 -10 -11 267.68 22.93
-6 -10 -10 22.5 8.61
-6 -10 -10 34.42 8.47
-6 -10 -9 316.07 29.04
-6 -10 -9 271.6 31.04
-6 -10 -9 315.29 24.87
-6 -10 -8 573.53 39.65
-6 -10 -8 572.76 35.08
-6 -10 -8 607.18 46.68
-6 -10 -7 43.03 9.31
-6 -10 -7 49.19 13.7
-6 -10 -7 46.94 11.04
-6 -10 -6 239.71 24.97
-6 -10 -6 258.84 23.25
-6 -10 -6 323.02 33.74
-6 -10 -5 175.52 25.09
-6 -10 -5 182.05 21.63
-6 -10 -4 52.65 12
-6 -10 -3 151.26 19.68
-6 -10 -2 678.38 44.51
-6 -10 -2 617.93 46.48
-6 -10 -1 53.4 13.07
-6 -10 -1 67.27 15.39
-6 -10 0 640.43 48.51
-6 -10 5 10.57 8.3
-6 -9 -10 498.18 35.6
-6 -9 -9 181.25 20.82
-6 -9 -8 73.91 16.1
-6 -9 -8 59.9 12.36
-6 -9 -7 157.52 19.28
-6 -9 -7 190.29 18.08
-6 -9 -7 208.71 25.9
-6 -9 -6 276.98 25.55
-6 -9 -5 4.91 4.46
-6 -9 -4 723.66 43.31
-6 -9 -3 905.78 55.93
-6 -9 -3 828.75 48.09
-6 -9 -2 6.63 4.91
-6 -9 -2 1.76 4.36
-6 -9 -1 710.55 49.87
-6 -9 -1 929.72 51.37
-6 -9 0 842.09 54.42
-6 -9 0 858.13 51.05
-6 -9 1 53.74 13.63
-6 -9 2 401.76 39.45
-6 -9 6 301.04 34.43
-6 -8 -10 209.8 17.16
-6 -8 -10 218.64 22.48
-6 -8 -9 11.3 4.68
-6 -8 -9 4.65 4.22
-6 -8 -8 916 57.2
-6 -8 -8 1038.53 51.22
-6 -8 -7 344.66 27.55
-6 -8 -6 153.95 17.87
-6 -8 -5 818.47 44.3
-6 -8 -4 964.23 57.63
-6 -8 -4 894.84 47.38
-6 -8 -3 17.11 7.9
-6 -8 -3 36.87 9.36
-6 -8 -2 802.35 51.2
-6 -8 -2 928.95 49.1
-6 -8 -1 875.13 54.03
-6 -8 -1 1045.18 53.45
-6 -8 0 80.82 15.91
-6 -8 0 49.45 11.86
-6 -8 1 598.33 40.9
-6 -8 1 577.09 43.86
-6 -8 2 216.67 24.59
-6 -8 2 197.75 25.93
-6 -8 3 -2.77 7.53
-6 -8 3 3.32 6.38
-6 -8 4 410.57 33.05
-6 -7 -9 1150.06 43.66
-6 -7 -9 1202.06 55.03
-6 -7 -8 237.1 16.71
-6 -7 -8 259.05 22.49
-6 -7 -7 161.28 17.65
-6 -7 -7 185.62 14.81
-6 -7 -6 924.95 56.16
-6 -7 -6 989.23 47.52
-6 -7 -5 330.68 32.16
-6 -7 -5 345.41 25.82
-6 -7 -4 50.57 12.85
-6 -7 -4 30.54 7.99
-6 -7 -3 1161.72 62.35
-6 -7 -3 1129.34 53.02
-6 -7 -2 347.74 31.05
-6 -7 -2 354.38 27.49
-6 -7 -1 77.34 14.48
-6 -7 -1 50.49 10.57
-6 -7 0 442.57 32.31
-6 -7 0 363.56 32.32
-6 -7 1 566.13 38.28
-6 -7 1 517.35 39.53
-6 -7 2 39.68 9.88
-6 -7 2 34.79 10.01
-6 -7 2 53.27 13.54
-6 -7 3 981.5 50.36
-6 -7 3 1093.6 64.46
-6 -7 4 484.61 35.02
-6 -7 5 63.99 13.56
-6 -6 -9 206.34 19.59
-6 -6 -8 398.01 19.33
-6 -6 -8 386.4 26.8
-6 -6 -7 863.12 52.25
-6 -6 -7 872.48 42.11
-6 -6 -7 855.63 33.4
-6 -6 -6 137.29 14.98
-6 -6 -6 131.33 19.42
-6 -6 -5 172.1 16.85
-6 -6 -5 197.91 24.21
-6 -6 -4 914.31 43.51
-6 -6 -4 903.57 53.53
-6 -6 -3 343.68 30.79
-6 -6 -3 337.91 24.83
-6 -6 -2 195.77 22.73
-6 -6 -2 232.92 20.96
-6 -6 -1 647.31 42.28
-6 -6 -1 628.45 37.36
-6 -6 0 228.28 24.19
-6 -6 0 224.75 21.99
-6 -6 1 311.39 23.33
-6 -6 1 277.25 27.3
-6 -6 1 305.74 26.53
-6 -6 2 788.48 41.89
-6 -6 2 863.22 51.77
-6 -6 2 866.37 48.11
-6 -6 3 143.28 17.24
-6 -6 3 139.26 21.67
-6 -6 3 99.5 16.11
-6 -6 4 87.76 14.61
-6 -6 4 87.77 15.62
-6 -6 5 938.44 51.83
-6 -6 5 925.32 55.35
-6 -6 6 163.43 21.62
-6 -6 7 132.23 15.13
-6 -6 8 450.85 30.15
-6 -6 9 130.74 16.94
-6 -5 -7 162.02 9.96
-6 -5 -6 249.07 26.08
-6 -5 -5 960.49 53.95
-6 -5 -4 -1.85 4.12
-6 -5 -3 673.03 43.65
-6 -5 -2 857.47 49.46
-6 -5 -1 41.04 10.62
-6 -5 -1 43.34 8.87
-6 -5 0 80.87 13.96
-6 -5 0 120.73 15.16
-6 -5 1 1336.55 64.53
-6 -5 1 1442.65 62.5
-6 -5 2 257.39 23.53
-6 -5 2 241.96 20.2
-6 -5 3 888.85 53.42
-6 -5 3 922.22 50.55
-6 -5 3 977.93 47.17
-6 -5 4 583.63 39.5
-6 -5 4 524.76 34.98
-6 -5 4 532.57 24.14
-6 -5 5 59.31 13.07
-6 -5 5 60 12.91
-6 -5 5 63.23 8.71
-6 -5 6 213.07 25.63
-6 -5 6 224.36 24.86
-6 -5 7 615.67 34.59
-6 -5 7 680.9 48.4
-6 -5 8 34.68 8.68
-6 -5 9 316.96 26.8
-6 -4 -6 1260.82 48.31
-6 -4 -5 22.52 5.51
-6 -4 -5 20.58 8.53
-6 -4 -4 1213.36 47.88
-6 -4 -4 1306.97 62.08
-6 -4 -3 566.17 38.41
-6 -4 -2 55.33 11.85
-6 -4 -1 982.7 51.64
-6 -4 0 549.21 32.44
-6 -4 0 561.76 28
-6 -4 0 538.59 35.96
-6 -4 1 126.78 15.33
-6 -4 1 72.51 13.07
-6 -4 2 351.57 28.94
-6 -4 2 323.08 23.18
-6 -4 2 344.84 26.85
-6 -4 2 343.8 12.3
-6 -4 3 1518.28 62.15
-6 -4 3 1551.35 47.9
-6 -4 3 1537.29 66.67
-6 -4 3 1468.15 69.48
-6 -4 4 2.81 4.13
-6 -4 4 6.7 5.26
-6 -4 4 7.8 3.61
-6 -4 5 301.69 19.99
-6 -4 5 306.97 26.59
-6 -4 6 395.91 32.24
-6 -4 7 2.39 4.2
-6 -4 7 1.97 5.37
-6 -4 8 505.3 32.71
-6 -4 9 276.51 24.83
-6 -4 10 3.27 5.74
-6 -3 -7 453.93 23.43
-6 -3 -6 215.71 15.06
-6 -3 -5 599.19 38.61
-6 -3 -5 637.15 28.32
-6 -3 -4 266.77 24.64
-6 -3 -4 280.67 17.4
-6 -3 -3 510.79 34.76
-6 -3 -3 473.3 25.02
-6 -3 -2 1257.88 59.76
-6 -3 -2 1301.62 49.46
-6 -3 -1 1136.26 55.21
-6 -3 0 3.39 2.72
-6 -3 0 11.8 5.68
-6 -3 1 1479.73 54.36
-6 -3 1 1485.68 40.92
-6 -3 1 1545.49 65.48
-6 -3 1 1532.37 61.19
-6 -3 2 1075.26 34.58
-6 -3 2 1057.26 49.54
-6 -3 2 1053.42 52.45
-6 -3 3 20.33 7.39
-6 -3 3 27.83 7.08
-6 -3 3 22.59 4.34
-6 -3 4 904.04 45.1
-6 -3 4 891.02 50.36
-6 -3 4 812.88 34.38
-6 -3 5 278.06 25.33
-6 -3 5 255.11 18.38
-6 -3 6 20.84 8.42
-6 -3 7 395.49 33.71
-6 -3 7 385.74 26.61
-6 -3 8 511.52 32.89
-6 -3 9 31.39 9.12
-6 -3 10 437.23 33.2
-6 -3 11 151.06 20.42
-6 -2 -6 1919.27 58.93
-6 -2 -5 152.91 10.89
-6 -2 -5 156.52 8.96
-6 -2 -4 144.91 11.15
-6 -2 -4 127.52 16.29
-6 -2 -4 154.23 10.99
-6 -2 -3 1330.98 46.04
-6 -2 -3 1376.45 61
-6 -2 -3 1483.12 48.53
-6 -2 -2 1401.08 44.72
-6 -2 -2 1480.01 50.96
-6 -2 -2 1397.56 61.32
-6 -2 -1 217.75 12.34
-6 -2 -1 232.36 11.81
-6 -2 -1 234.68 17.26
-6 -2 -1 240.45 21.89
-6 -2 0 1204.76 54.63
-6 -2 0 1131.07 40.88
-6 -2 1 242.02 16.9
-6 -2 1 279.39 23.58
-6 -2 2 56.11 10.73
-6 -2 3 878.97 41.81
-6 -2 3 872.64 45.84
-6 -2 4 541.76 33.61
-6 -2 4 530.54 35.28
-6 -2 5 148.85 18.27
-6 -2 6 483.2 35.19
-6 -2 7 469.41 36.33
-6 -2 7 462.17 29.35
-6 -2 8 24.24 7.65
-6 -2 9 699.08 41.15
-6 -2 10 318.62 27.84
-6 -2 11 8.83 7.85
-6 -1 -5 227.33 17.67
-6 -1 -5 223.61 11.04
-6 -1 -5 226.01 11
-6 -1 -4 1394.04 47.22
-6 -1 -4 1383.54 43.21
-6 -1 -3 753.8 32.28
-6 -1 -3 730.04 39.09
-6 -1 -3 746.78 31.39
-6 -1 -3 692.06 26.96
-6 -1 -2 68.04 7.62
-6 -1 -2 58.44 9.11
-6 -1 -2 55.87 10.25
-6 -1 -2 63.23 7.34
-6 -1 -1 1308.49 39.61
-6 -1 -1 1270 47.1
-6 -1 -1 1288.84 44.23
-6 -1 -1 1321.27 56.49
-6 -1 0 53.74 6.47
-6 -1 0 55.85 10.12
-6 -1 1 468.92 23.91
-6 -1 1 472.58 30.08
-6 -1 2 632.3 35.61
-6 -1 3 123.52 15.29
-6 -1 4 132.45 15.72
-6 -1 4 108.65 14.91
-6 -1 5 1666.32 70.74
-6 -1 5 1776.07 72.29
-6 -1 6 486.89 34.89
-6 -1 7 98.28 16.47
-6 -1 8 677.71 45.93
-6 -1 10 125.41 17.69
-6 -1 11 160.91 20.95
-6 -1 12 81.19 15.9
-6 0 -11 474.57 31.07
-6 0 -10 141.26 15.33
-6 0 -9 380.94 24.1
-6 0 -7 49.87 10.06
-6 0 -6 706 36.7
-6 0 -5 1114.81 47.11
-6 0 -4 195.67 13.27
-6 0 -4 202.21 16.63
-6 0 -3 105.21 6.91
-6 0 -3 104.75 11.17
-6 0 -3 94.31 10.38
-6 0 -2 1148.02 44.76
-6 0 -2 1189.3 39.26
-6 0 -2 1170.26 47.52
-6 0 -1 596.91 32.31
-6 0 -1 567.1 20.18
-6 0 -1 580.19 25.66
-6 0 -1 591.03 32.48
-6 0 0 326.65 22.84
-6 0 0 325.42 24.79
-6 0 0 309.01 16.46
-6 0 1 1113.61 47.97
-6 0 1 1120.97 41.97
-6 0 1 1058.11 52.31
-6 0 2 80.16 11.5
-6 0 3 307.41 23.11
-6 0 4 1005.37 47.36
-6 0 4 1083.27 49.57
-6 0 5 611.26 35.61
-6 0 5 574.57 36.37
-6 0 6 125.02 16.48
-6 0 6 100.83 15.98
-6 0 7 551.56 39.07
-6 0 8 67.47 14.45
-6 0 12 177.99 23.42
-6 1 -14 20.26 8.19
-6 1 -13 316.05 27.95
-6 1 -12 481.25 33.24
-6 1 -11 17.58 6.73
-6 1 -10 680.38 36.43
-6 1 -9 1614.54 60.69
-6 1 -8 446.41 31.47
-6 1 -8 459.9 29.68
-6 1 -8 431.81 24.29
-6 1 -7 219.58 20.94
-6 1 -7 235.42 19.21
-6 1 -7 208.51 14.4
-6 1 -6 473.74 30.31
-6 1 -6 447 25.52
-6 1 -6 443.85 19.5
-6 1 -5 237.12 19.88
-6 1 -5 196.73 9.31
-6 1 -5 199.34 14.8
-6 1 -4 1084.45 46.21
-6 1 -4 1012.92 38.99
-6 1 -4 1016.03 36.95
-6 1 -3 1526.66 55.13
-6 1 -3 1493.75 57.84
-6 1 -3 1534.27 46.24
-6 1 -2 65.86 9.72
-6 1 -2 62.88 5.75
-6 1 -2 66.15 9.51
-6 1 -2 70.92 4.56
-6 1 -1 338.33 23.86
-6 1 -1 285.07 13.79
-6 1 0 1000.91 47.63
-6 1 0 903.96 35.01
-6 1 0 944.94 40.49
-6 1 1 157.41 9.04
-6 1 1 152.98 18.18
-6 1 1 169.1 14.83
-6 1 1 168.03 13.74
-6 1 2 42.22 5.71
-6 1 2 42.05 10.2
-6 1 2 34.3 7.12
-6 1 3 718.21 30.76
-6 1 3 748.48 35.7
-6 1 3 736.72 44.86
-6 1 4 92.24 10.71
-6 1 4 95.4 16.21
-6 1 4 70.33 12.13
-6 1 4 73.79 10.76
-6 1 5 192.67 20.3
-6 1 5 190.3 17.78
-6 1 6 460.24 29
-6 1 6 434.45 28.98
-6 1 6 443.07 32.49
-6 1 7 45.27 9.99
-6 1 7 40.13 10.66
-6 1 8 188.96 23.16
-6 2 -16 159.87 22.89
-6 2 -15 4.08 7.17
-6 2 -14 182.95 22.9
-6 2 -13 369.65 30.88
-6 2 -12 7.81 6.01
-6 2 -11 395.86 28.84
-6 2 -10 405.72 30.89
-6 2 -10 380.36 26.56
-6 2 -9 2.87 4.21
-6 2 -9 8.39 4.94
-6 2 -8 502.05 34.08
-6 2 -8 400.2 28.11
-6 2 -8 454.56 25.39
-6 2 -7 1106.08 53.18
-6 2 -7 1049.36 40.98
-6 2 -7 1093.14 47.85
-6 2 -6 -1.38 5.52
-6 2 -6 4.98 2.95
-6 2 -6 4.8 3.54
-6 2 -5 970.19 33.24
-6 2 -5 1006.87 41
-6 2 -5 1072.21 49.11
-6 2 -4 1029.58 46.76
-6 2 -4 937.7 37.35
-6 2 -4 969.29 30.41
-6 2 -3 4.03 2.56
-6 2 -3 3.04 1.59
-6 2 -3 2.73 3.03
-6 2 -3 3.43 4.01
-6 2 -2 1134.08 34.65
-6 2 -2 1101.2 33.68
-6 2 -2 1095.14 47.44
-6 2 -2 1078.17 34.74
-6 2 -1 656.97 35.8
-6 2 -1 631.88 25.18
-6 2 0 190.49 19.06
-6 2 0 156.92 12.24
-6 2 1 564.74 35.82
-6 2 1 504.75 26.18
-6 2 2 1091.3 55.96
-6 2 2 1127.98 42.18
-6 2 2 1146.73 39.95
-6 2 3 72.04 14.22
-6 2 3 61.41 8.17
-6 2 3 60.8 8.15
-6 2 4 266.25 17.78
-6 2 4 241.16 21.26
-6 2 4 239.13 25.79
-6 2 4 239.53 17.83
-6 2 5 372.62 22.63
-6 2 5 396.1 29.19
-6 2 6 14.56 6.47
-6 2 6 11.08 4.76
-6 2 6 14.21 7.02
-6 2 7 218.86 20.8
-6 2 7 196.12 18.33
-6 2 7 224.57 24.2
-6 2 8 365.05 28.62
-6 2 8 389.64 33.23
-6 2 9 6.45 6.7
-6 3 -15 265.46 28.43
-6 3 -14 236.47 26.14
-6 3 -13 1.79 6.29
-6 3 -12 373.26 29.98
-6 3 -11 221.36 22.21
-6 3 -11 253.36 26
-6 3 -10 12.86 6.23
-6 3 -10 16.53 7.35
-6 3 -9 1246.83 61.79
-6 3 -9 1161.76 50.88
-6 3 -9 1290.87 58.35
-6 3 -8 1542.61 67.65
-6 3 -8 1390.34 60.25
-6 3 -8 1354.71 54.01
-6 3 -7 -3.2 4.7
-6 3 -7 1.22 4.28
-6 3 -7 0.82 3.17
-6 3 -6 748.88 37.43
-6 3 -6 743.76 42.03
-6 3 -6 683.39 30.46
-6 3 -5 348.96 18.39
-6 3 -5 341.52 26.69
-6 3 -5 375.06 22.96
-6 3 -4 135.13 16.17
-6 3 -4 153.13 10.59
-6 3 -4 130.43 12.37
-6 3 -3 1282.24 56.13
-6 3 -3 1269.67 41.59
-6 3 -3 1313.09 52.33
-6 3 -2 189.86 11.93
-6 3 -2 189.3 9.47
-6 3 -2 197.32 17.84
-6 3 -1 63.48 6.88
-6 3 -1 60.44 10.54
-6 3 -1 38.73 5.91
-6 3 0 106.45 10.15
-6 3 0 103.93 14.61
-6 3 0 105.77 10.61
-6 3 1 424.31 23.62
-6 3 1 379.79 22.81
-6 3 1 410.59 30.89
-6 3 2 104.51 16.01
-6 3 3 519.58 30.71
-6 3 3 557.02 39.18
-6 3 4 613.82 23.18
-6 3 4 651.58 44.21
-6 3 4 710.99 37.82
-6 3 5 70.76 7.44
-6 3 5 83.88 16.4
-6 3 5 85.49 13.64
-6 3 6 465.02 29.53
-6 3 6 457.59 22.73
-6 3 6 538.75 35.51
-6 3 7 267 18.15
-6 3 7 265.76 26.4
-6 3 8 -1.53 6.35
-6 3 8 3.72 6.19
-6 3 9 582.63 38.69
-6 3 10 360.02 31.03
-6 4 -15 113.77 19.48
-6 4 -14 12.2 8.15
-6 4 -13 444.69 35.43
-6 4 -12 336.02 29.33
-6 4 -11 49.29 11.31
-6 4 -11 77.66 15.24
-6 4 -10 509.61 32.99
-6 4 -10 472.13 35.41
-6 4 -9 83.81 14.22
-6 4 -9 91.94 16.17
-6 4 -9 64.38 11.41
-6 4 -8 105.34 13.28
-6 4 -8 96.32 15.99
-6 4 -8 131.98 16.85
-6 4 -7 583.06 35.18
-6 4 -7 570.4 38.57
-6 4 -7 513.46 28.9
-6 4 -6 247.66 24.14
-6 4 -6 236.41 20.13
-6 4 -6 245.98 17.77
-6 4 -5 479.35 33.34
-6 4 -5 498.07 28.53
-6 4 -5 456.13 24.04
-6 4 -4 422.92 22.22
-6 4 -4 481.16 32.34
-6 4 -3 240.3 15.34
-6 4 -3 245.14 22.33
-6 4 -2 35.1 6.06
-6 4 -2 31.45 4.04
-6 4 -2 28.32 7.65
-6 4 -1 725.08 28.56
-6 4 -1 725.36 40.16
-6 4 0 47.01 10.36
-6 4 0 34.87 6.33
-6 4 1 156.27 19.21
-6 4 1 175.61 14.75
-6 4 2 1740.16 75.85
-6 4 2 1650.34 62.28
-6 4 3 549.21 32.01
-6 4 3 584.39 40.88
-6 4 3 534.93 31.52
-6 4 4 188.42 18.54
-6 4 4 211.2 24.85
-6 4 4 176.9 18.26
-6 4 5 828.59 53.37
-6 4 5 831.27 40.39
-6 4 5 895.67 46.35
-6 4 6 149.37 16.24
-6 4 6 115.26 16.95
-6 4 7 79.42 12.62
-6 4 7 94.93 15.83
-6 4 8 385.18 30.23
-6 4 9 338 30.03
-6 4 10 16.2 8
-6 4 11 400.76 34.48
-6 4 12 271.48 29.74
-6 5 -15 183.85 24.85
-6 5 -14 438.16 37.37
-6 5 -13 68.57 14.69
-6 5 -12 200.02 23.42
-6 5 -11 411.54 32
-6 5 -10 54.07 12.68
-6 5 -10 67.92 12.63
-6 5 -9 227.62 24.06
-6 5 -9 225.87 21.24
-6 5 -8 689.79 41.76
-6 5 -8 644.63 43.37
-6 5 -8 575.88 34.27
-6 5 -7 30.79 8.15
-6 5 -7 41.73 10.02
-6 5 -7 40.87 10.95
-6 5 -6 214.15 17.93
-6 5 -6 219.4 23.5
-6 5 -6 209.48 19.7
-6 5 -5 502.37 27.4
-6 5 -5 512.59 35.96
-6 5 -4 50.4 11.18
-6 5 -4 42.75 7.55
-6 5 -3 265.04 24.08
-6 5 -3 225.76 16.61
-6 5 -2 858 43.81
-6 5 -2 808.02 28.24
-6 5 -2 781.68 34.73
-6 5 -1 458.2 31.58
-6 5 -1 408.43 20.41
-6 5 0 389.57 29.94
-6 5 0 382.41 21.44
-6 5 1 248.38 24.65
-6 5 1 253.43 18.51
-6 5 2 49.06 12.03
-6 5 2 64.56 9.92
-6 5 2 64 10.36
-6 5 3 247.51 26.76
-6 5 3 278.77 22.33
-6 5 3 287.33 22.7
-6 5 4 977.46 57.28
-6 5 4 939.63 47.11
-6 5 4 1004.17 48.49
-6 5 5 98.49 17.76
-6 5 5 113.65 15.98
-6 5 5 101.87 15.24
-6 5 6 158.04 18.99
-6 5 6 149.38 19.06
-6 5 6 144.42 17.3
-6 5 7 442.81 33.55
-6 5 7 452.14 31.43
-6 5 7 475.5 35.36
-6 5 8 129.41 17.17
-6 5 9 141.45 18.96
-6 5 10 551.29 40.15
-6 5 11 61.2 14.29
-6 5 12 146.37 21.71
-6 6 -14 2.2 6.47
-6 6 -13 207.74 25.43
-6 6 -12 259.61 27.39
-6 6 -11 5.33 8.61
-6 6 -10 211.52 22.82
-6 6 -9 156.69 21.14
-6 6 -9 142.62 17.78
-6 6 -8 77.17 14.34
-6 6 -8 57.34 11.56
-6 6 -7 385.8 29.58
-6 6 -7 396.27 33.33
-6 6 -7 356.97 26.11
-6 6 -6 612.25 41.64
-6 6 -6 561.03 32.28
-6 6 -5 19.89 6.06
-6 6 -5 14.53 7.28
-6 6 -4 454.37 34.38
-6 6 -4 438.33 26.24
-6 6 -3 1027.4 53.87
-6 6 -3 997.25 43.17
-6 6 -2 178.78 16.17
-6 6 -2 192.27 12.07
-6 6 -1 303.97 26.59
-6 6 -1 348.29 19.28
-6 6 0 749.82 44.76
-6 6 0 792.08 34.4
-6 6 1 128.26 18.11
-6 6 1 151.89 14.6
-6 6 2 887.05 52.31
-6 6 2 904.41 44.03
-6 6 2 992.41 44.02
-6 6 3 290.9 29.63
-6 6 3 304.67 24.43
-6 6 3 290.86 23.27
-6 6 4 54.26 10.45
-6 6 4 62.61 14.64
-6 6 4 50.23 10.77
-6 6 5 97.91 14.7
-6 6 5 90.2 14.53
-6 6 6 507.97 36.03
-6 6 6 518.24 37.02
-6 6 7 36.01 11.69
-6 6 7 34.01 9.6
-6 6 8 128.79 18.2
-6 6 9 302.72 28.26
-6 6 10 54.58 12.95
-6 6 11 213.02 26.45
-6 7 -13 111.6 19.41
-6 7 -12 22.12 10.72
-6 7 -11 237.27 26.63
-6 7 -10 407.15 33.04
-6 7 -9 1.63 7.46
-6 7 -8 284.35 27.57
-6 7 -8 262.22 24.34
-6 7 -7 534.87 36.39
-6 7 -7 462.15 31.85
-6 7 -6 44.52 11.73
-6 7 -6 49.82 10.2
-6 7 -5 775.78 48.22
-6 7 -5 721.7 38.42
-6 7 -4 461.78 36.19
-6 7 -4 516.61 30.4
-6 7 -3 45.48 9.19
-6 7 -3 46.46 11.53
-6 7 -3 38.44 5.04
-6 7 -2 742.83 29.96
-6 7 -2 719.45 37.5
-6 7 -1 764.27 33.03
-6 7 0 10.46 6.13
-6 7 0 19.95 5.29
-6 7 1 267.57 26.78
-6 7 1 278.27 20.45
-6 7 2 109.52 13.36
-6 7 2 99.83 17.17
-6 7 3 34.6 8.08
-6 7 3 26.69 8.14
-6 7 3 29.26 9.88
-6 7 4 239.9 22.03
-6 7 4 210.98 21.7
-6 7 5 609.35 38.36
-6 7 5 513.21 36.57
-6 7 6 34.28 9.57
-6 7 6 56.08 12.35
-6 7 8 470.46 35.46
-6 7 9 14.64 8.86
-6 7 10 207.74 25.47
-6 7 11 215.13 25.88
-6 8 -12 190.99 24.71
-6 8 -11 192.39 24.83
-6 8 -10 -3.76 10.64
-6 8 -9 470.8 35.74
-6 8 -8 311.24 27.55
-6 8 -7 34.82 9.98
-6 8 -6 416.38 30.1
-6 8 -5 227.32 21.54
-6 8 -4 23.28 7.34
-6 8 -3 673.54 37.6
-6 8 -3 676.03 27.33
-6 8 -3 666.92 45.04
-6 8 -2 362.6 20.47
-6 8 -2 349.09 26.15
-6 8 -1 15.7 4.79
-6 8 -1 19.7 7.01
-6 8 0 593.31 30.93
-6 8 1 471.99 28.4
-6 8 1 511.58 38.34
-6 8 2 100.04 13.24
-6 8 2 94.07 16.7
-6 8 3 223.77 20.85
-6 8 4 291.23 26.34
-6 8 4 285.63 24.78
-6 8 5 50.34 11.04
-6 8 5 51.56 11.98
-6 8 6 345.45 30.11
-6 8 9 307.01 29.91
-6 8 10 414.48 35.65
-6 9 -11 40.01 13.26
-6 9 -10 374.74 34.3
-6 9 -9 246.37 26.66
-6 9 -8 33.41 10.55
-6 9 -7 296.67 26.76
-6 9 -6 231.78 23.37
-6 9 -5 38.97 10.17
-6 9 -4 495.02 33.33
-6 9 -3 97.41 14.86
-6 9 -2 95.29 10.57
-6 9 -2 80.34 13.79
-6 9 -1 557.7 29.32
-6 9 -1 560.25 36.01
-6 9 0 130.7 14.25
-6 9 1 6.91 4.25
-6 9 2 467.35 30.06
-6 9 3 347.5 27.04
-6 9 4 67.02 13.48
-6 9 4 45.56 10.61
-6 9 5 455.54 33.94
-6 9 10 -8.42 9.05
-6 10 -10 100.58 18.49
-6 10 -9 61.39 14.5
-6 10 -8 269.23 27.97
-6 10 -7 78.42 14.8
-6 10 -6 40.94 10.76
-6 10 -5 398.63 31.28
-6 10 -4 168.11 20.06
-6 10 -3 55.73 12.7
-6 10 -2 322.91 27.7
-6 10 -2 297.76 20.28
-6 10 -1 174.11 20.38
-6 10 -1 166.54 16.06
-6 10 0 126.79 14.54
-6 10 1 693.85 37.67
-6 10 2 109.41 14.61
-6 10 3 119.4 16
-6 10 4 550.11 36.54
-6 11 -9 259.26 29.32
-6 11 -8 82.16 16.32
-6 11 -7 114.59 18.21
-6 11 -6 385.58 33.36
-6 11 -5 57.45 13
-6 11 -4 117.51 17.76
-6 11 -3 450.42 34.38
-6 11 -2 113.6 17.77
-6 11 -2 106.14 12.24
-6 11 -1 97.54 16.38
-6 11 -1 83.36 11.61
-6 11 0 444.06 34.58
-6 11 0 397.44 27.32
-6 11 1 61.52 11.17
-6 11 2 239.33 22.39
-6 11 3 380.21 29.59
-6 11 4 22.6 8.23
-6 12 -7 218.36 26.09
-6 12 -6 39.64 11.69
-6 12 -5 367.79 33.13
-6 12 -4 471.37 37.28
-6 12 -3 20.95 9.23
-6 12 -2 159.46 21.85
-6 12 -1 368.75 32.88
-6 12 0 109 18.41
-6 13 -5 310.85 31.46
-6 13 -4 -4.08 8.16
-6 13 -3 279.75 29.75
-6 13 -2 241.21 27.59
-6 13 -1 2.04 6.42
-6 13 0 205.35 25.42
-6 13 1 270.69 29.02
-5 -16 -11 498.62 44.2
-5 -16 -10 139.88 23.69
-5 -16 -9 276.36 32.76
-5 -16 -8 454.48 42.99
-5 -16 -7 79.67 18.52
-5 -16 -6 10.59 8.32
-5 -16 -5 319.8 35.23
-5 -16 -4 162.51 25.41
-5 -15 -13 64.11 15.9
-5 -15 -12 289.56 32.34
-5 -15 -11 50.64 13.97
-5 -15 -10 161.48 24.32
-5 -15 -9 475.39 42.12
-5 -15 -8 54.26 14.29
-5 -15 -7 108.57 19.36
-5 -15 -6 429.62 39.98
-5 -15 -6 471.96 40.88
-5 -15 -5 202.91 27.41
-5 -15 -5 160 24.23
-5 -15 -4 143.42 22.69
-5 -15 -4 115.54 21.38
-5 -15 -3 309.06 33.69
-5 -15 -2 105.29 19.92
-5 -14 -13 194.75 25.75
-5 -14 -12 71.09 15.7
-5 -14 -11 186.69 25.34
-5 -14 -10 549.36 42.9
-5 -14 -10 539.57 44.31
-5 -14 -9 20.37 10.38
-5 -14 -8 306.36 32.26
-5 -14 -7 120.37 19.92
-5 -14 -6 9.06 7.11
-5 -14 -5 127.07 20.22
-5 -14 -5 116.36 20.72
-5 -14 -4 1042.94 60.72
-5 -14 -4 975.76 60.92
-5 -14 -3 60.02 14.91
-5 -14 -2 418.5 38.51
-5 -14 -1 469.41 41
-5 -14 0 70.52 16.63
-5 -14 1 122.45 21.66
-5 -13 -13 2.06 6.46
-5 -13 -12 147.4 21.39
-5 -13 -11 271.02 28.78
-5 -13 -11 312.75 33.33
-5 -13 -10 32.79 10.94
-5 -13 -10 35.13 11.66
-5 -13 -9 168.65 22.59
-5 -13 -9 144.38 22.12
-5 -13 -8 259.65 31.04
-5 -13 -8 309.66 30.18
-5 -13 -7 -2.07 5.15
-5 -13 -7 -2.57 6.38
-5 -13 -6 211.96 28.39
-5 -13 -6 169.84 22.76
-5 -13 -5 504.76 38.96
-5 -13 -5 420.76 40.61
-5 -13 -4 28.99 11.36
-5 -13 -4 38.25 12.27
-5 -13 -3 743.59 50.41
-5 -13 -2 598.9 44.7
-5 -13 -1 41.56 11.79
-5 -13 0 274.06 30.8
-5 -13 1 224.39 28.85
-5 -13 2 12.78 8.52
-5 -13 3 200.14 27.75
-5 -12 -12 152.23 20.78
-5 -12 -11 14.85 7.44
-5 -12 -11 13.46 7.88
-5 -12 -10 266.5 26.89
-5 -12 -10 240.44 27.73
-5 -12 -9 455.81 39.93
-5 -12 -9 457.32 38.12
-5 -12 -9 492.02 36.89
-5 -12 -8 12.89 7.55
-5 -12 -8 16.73 7.73
-5 -12 -8 9.59 7.99
-5 -12 -7 672.01 50.32
-5 -12 -7 749.06 46.25
-5 -12 -6 434.91 39.51
-5 -12 -6 459.85 35.24
-5 -12 -5 84.51 15.45
-5 -12 -5 75.44 16.4
-5 -12 -4 792.43 54.59
-5 -12 -3 459.81 40.62
-5 -12 -2 60.57 14.91
-5 -12 -2 69.69 14.73
-5 -12 -1 153.65 22.21
-5 -12 0 102.9 18.26
-5 -12 1 16.23 8.55
-5 -12 2 266.74 30.57
-5 -12 3 247.98 29.56
-5 -12 4 65.92 16.38
-5 -11 -12 107.51 16.4
-5 -11 -11 411.68 32.23
-5 -11 -10 244.55 26.81
-5 -11 -10 257.44 24.89
-5 -11 -9 146.51 20.43
-5 -11 -9 120.72 19.96
-5 -11 -9 122.73 17.47
-5 -11 -8 807.2 46.8
-5 -11 -8 882.19 51.99
-5 -11 -8 814.32 53.69
-5 -11 -7 737.71 47.4
-5 -11 -7 772.48 45.08
-5 -11 -7 799.41 52.99
-5 -11 -6 26.9 9.55
-5 -11 -6 35.79 11.87
-5 -11 -5 733.71 51.46
-5 -11 -4 127.36 20.52
-5 -11 -3 13.99 7.33
-5 -11 -2 416.53 37.34
-5 -11 -1 60.54 13.53
-5 -11 0 81.46 16.52
-5 -11 1 510.77 40.39
-5 -11 2 332.86 32.65
-5 -11 3 109.42 19.42
-5 -11 4 406.43 38.56
-5 -11 5 202.24 27.5
-5 -10 -11 24.17 8.24
-5 -10 -10 285.31 25.13
-5 -10 -10 273.04 27.58
-5 -10 -9 1061.95 52.08
-5 -10 -9 1037.28 56.47
-5 -10 -8 267.21 23.84
-5 -10 -8 304.66 27.81
-5 -10 -8 232.63 27.38
-5 -10 -7 379.77 31.38
-5 -10 -7 411.98 29.87
-5 -10 -7 396.73 35.74
-5 -10 -6 541.54 38.08
-5 -10 -6 591.03 36.76
-5 -10 -6 550.34 42.84
-5 -10 -5 69.36 13.56
-5 -10 -5 125.35 20.2
-5 -10 -4 404.52 35.79
-5 -10 -3 563.01 42.49
-5 -10 1 472.03 37.46
-5 -10 1 487.57 42.64
-5 -10 2 154.95 22.06
-5 -10 3 1123.95 63.51
-5 -10 4 186.06 25.09
-5 -10 5 64.85 15.75
-5 -10 6 124.45 22.02
-5 -9 -11 232.57 21.43
-5 -9 -10 360.05 26.61
-5 -9 -10 364.01 30.74
-5 -9 -9 16.6 6.35
-5 -9 -9 18.72 7.57
-5 -9 -8 174.46 17.68
-5 -9 -8 163.19 21.82
-5 -9 -8 171.56 20.18
-5 -9 -7 517.12 40.53
-5 -9 -7 499.06 34.98
-5 -9 -7 498.35 31.47
-5 -9 -6 105.24 15.74
-5 -9 -6 85.15 12.7
-5 -9 -6 93.15 17.16
-5 -9 -5 488.17 34.53
-5 -9 -5 497.95 39.88
-5 -9 -4 1322.29 61.63
-5 -9 -1 1566.34 75.4
-5 -9 0 17.37 8.01
-5 -9 1 383.04 36.09
-5 -9 2 783.86 49.41
-5 -9 3 225.89 26.45
-5 -9 4 177.59 23.91
-5 -9 5 137.14 21.75
-5 -9 6 30.32 10.89
-5 -9 7 107.91 20.27
-5 -8 -9 880.24 47.36
-5 -8 -8 632.22 44.15
-5 -8 -8 710.68 41.06
-5 -8 -7 36.75 9.15
-5 -8 -7 64.6 14.04
-5 -8 -6 535.77 39.7
-5 -8 -6 485.45 32.95
-5 -8 -5 781.57 42.82
-5 -8 -4 113.72 15.25
-5 -8 -3 1511.14 65.16
-5 -8 -2 970.13 54.58
-5 -8 -1 34.39 9.52
-5 -8 0 472.13 36.9
-5 -8 1 249.84 27.66
-5 -8 3 183.1 20.69
-5 -8 4 985.36 57.36
-5 -8 4 1018.41 54.64
-5 -8 5 20.12 8.95
-5 -8 5 1.89 6.98
-5 -8 6 345.39 34.53
-5 -8 7 239.14 30.51
-5 -8 8 44.1 14.4
-5 -7 -9 1047.56 43.92
-5 -7 -9 1101.03 52.27
-5 -7 -8 26.62 6.04
-5 -7 -8 32.9 8.37
-5 -7 -7 822.27 42.41
-5 -7 -7 802.36 36.08
-5 -7 -6 648.28 36.26
-5 -7 -6 616.17 31.23
-5 -7 -5 43.55 9.28
-5 -7 -4 199.68 23.41
-5 -7 -4 241.57 21.09
-5 -7 -3 1291.5 63.7
-5 -7 -3 1246.35 55.54
-5 -7 -2 1.78 4.85
-5 -7 -2 1.35 3.67
-5 -7 -1 661.95 42.29
-5 -7 -1 636.41 38.03
-5 -7 0 179.2 21.34
-5 -7 1 70.72 14.07
-5 -7 2 684.57 39.12
-5 -7 3 187.21 20.2
-5 -7 4 4.89 6.27
-5 -7 5 585.15 43.03
-5 -7 5 605.85 40.61
-5 -7 6 349.31 33.82
-5 -7 6 402.39 34.21
-5 -7 7 14.72 9.04
-5 -7 8 282.62 32.73
-5 -6 -8 1203.47 53.63
-5 -6 -8 1286.92 45.95
-5 -6 -7 296.32 22.62
-5 -6 -7 297.74 17.89
-5 -6 -6 6.37 2.94
-5 -6 -5 302.58 28.06
-5 -6 -4 527.62 37.72
-5 -6 -3 169.65 20.33
-5 -6 -2 845.41 47.96
-5 -6 -2 831.05 41.5
-5 -6 -1 638.83 40.83
-5 -6 -1 700.13 37.76
-5 -6 0 33.04 9.21
-5 -6 0 35.15 8.4
-5 -6 1 271.32 26.12
-5 -6 1 284.89 21.99
-5 -6 2 251.35 21.5
-5 -6 3 46.63 10.28
-5 -6 4 803.76 44.61
-5 -6 5 497.45 35.64
-5 -6 6 87.68 15.65
-5 -6 7 572.26 44.33
-5 -6 7 603.68 35
-5 -6 8 170.95 25.03
-5 -6 8 118.52 16.3
-5 -6 9 21.58 10.81
-5 -6 9 19.38 8.03
-5 -6 10 263.27 27.17
-5 -5 -7 187.07 12.06
-5 -5 -6 1096.5 38.24
-5 -5 -6 1090.35 56.17
-5 -5 -5 1091.65 56.09
-5 -5 -4 5.02 4.92
-5 -5 -3 1888.88 79.36
-5 -5 -2 626.25 39.07
-5 -5 -1 115.63 15.74
-5 -5 0 999.57 46.45
-5 -5 0 953.56 49.9
-5 -5 1 458.92 29.96
-5 -5 1 407.74 31.13
-5 -5 2 329.33 26.62
-5 -5 2 339.56 23.93
-5 -5 3 1031.98 48.49
-5 -5 4 132.94 11.9
-5 -5 4 139.21 17.04
-5 -5 5 9.68 3.92
-5 -5 5 12.87 6.69
-5 -5 6 493.4 36.94
-5 -5 7 174.15 17.76
-5 -5 7 164.03 21.79
-5 -5 8 74.16 13.18
-5 -5 9 567.74 37.54
-5 -5 10 230.14 24.35
-5 -5 11 31.56 10.13
-5 -4 -6 219.68 16.42
-5 -4 -6 211.77 10.9
-5 -4 -5 803.08 45.22
-5 -4 -5 792.36 35.03
-5 -4 -4 491.51 33.87
-5 -4 -4 457.76 24.74
-5 -4 -3 240.6 22.66
-5 -4 -3 170.88 14.65
-5 -4 -2 327.04 21.4
-5 -4 -2 343.52 27.49
-5 -4 -1 2206.8 83.98
-5 -4 0 435.27 23.39
-5 -4 0 411.52 29.49
-5 -4 1 501.58 33.29
-5 -4 1 562.13 32.65
-5 -4 2 1960.17 75.62
-5 -4 2 2011.55 56.51
-5 -4 3 1031.74 36.34
-5 -4 3 1072.55 47.81
-5 -4 3 970.3 48.98
-5 -4 4 687.76 30.43
-5 -4 4 690.54 38.94
-5 -4 5 702.68 33.84
-5 -4 5 780.8 43.53
-5 -4 6 156.6 19.95
-5 -4 7 64.64 11.12
-5 -4 7 43.88 11.68
-5 -4 8 653.38 38.49
-5 -4 9 42.22 10.32
-5 -4 10 85.38 15.07
-5 -4 11 389.9 32.92
-5 -4 12 48.92 12.54
-5 -3 -6 914.29 36.58
-5 -3 -5 831.19 33.75
-5 -3 -4 13.53 3.86
-5 -3 -4 9.82 5.4
-5 -3 -3 2216.32 83.04
-5 -3 -3 2147.25 69.07
-5 -3 -2 2231.64 82.73
-5 -3 -2 2126.47 69.98
-5 -3 -1 82.85 12.58
-5 -3 -1 94.89 10.66
-5 -3 0 1113.25 50.78
-5 -3 0 1078.84 40.08
-5 -3 1 2605.94 67.57
-5 -3 1 2510.17 80.82
-5 -3 1 2500.12 90.47
-5 -3 2 128.74 8.61
-5 -3 2 130.78 16.11
-5 -3 3 746.78 29.5
-5 -3 3 774.71 38.19
-5 -3 4 1136.75 43.49
-5 -3 4 1205.36 53.4
-5 -3 5 19.53 5.69
-5 -3 5 31.15 9.04
-5 -3 6 254.33 24.87
-5 -3 7 405.81 27.18
-5 -3 7 339.23 30.54
-5 -3 8 218.82 20.98
-5 -3 8 246.35 26.84
-5 -3 9 363.2 29.05
-5 -3 10 977.76 52.4
-5 -3 11 194.93 22.85
-5 -3 12 40.92 11.69
-5 -2 -5 176.73 11.81
-5 -2 -4 561.41 23.52
-5 -2 -4 589.54 34.51
-5 -2 -3 433.89 20.56
-5 -2 -3 474.63 30.25
-5 -2 -2 90.67 6.96
-5 -2 -2 87.36 12.71
-5 -2 -2 84.46 8.71
-5 -2 -1 2275.97 62
-5 -2 -1 2305.64 82.11
-5 -2 -1 2246.42 71.91
-5 -2 -1 2232.63 64.57
-5 -2 0 1258.58 42.69
-5 -2 0 1159.27 52.35
-5 -2 0 1286.4 47.99
-5 -2 1 23.21 6.46
-5 -2 1 20.04 4.76
-5 -2 2 680.53 32.39
-5 -2 2 666.61 36.36
-5 -2 4 47.64 9.51
-5 -2 5 1274.93 58.33
-5 -2 6 1050.38 53.96
-5 -2 7 1.8 5.65
-5 -2 8 618.65 42.77
-5 -2 8 568.03 35
-5 -2 9 803.83 44.68
-5 -2 10 75.01 13.85
-5 -2 11 197.47 23.27
-5 -2 12 285.07 29.04
-5 -2 13 16.63 9.8
-5 -1 -4 427.75 17.52
-5 -1 -4 428.22 17.16
-5 -1 -4 447.4 23.12
-5 -1 -3 43.64 6.12
-5 -1 -3 43.78 4.89
-5 -1 -3 41.05 8.25
-5 -1 -3 63.9 7.39
-5 -1 -2 372.58 17.94
-5 -1 -2 377.07 18.51
-5 -1 -1 1482.81 42.76
-5 -1 -1 1465.37 58.03
-5 -1 -1 1477.4 46.75
-5 -1 -1 1438.92 49.32
-5 -1 0 29.4 4.55
-5 -1 0 20.1 6.02
-5 -1 1 818 38.65
-5 -1 1 748.11 31.66
-5 -1 2 365.26 24.82
-5 -1 2 390.9 22.9
-5 -1 3 29.79 7.45
-5 -1 4 924.61 45.04
-5 -1 5 1072.11 51.79
-5 -1 6 22.17 7.68
-5 -1 7 871.83 49.66
-5 -1 8 464.41 36.3
-5 -1 10 435.48 33.02
-5 -1 11 228.11 24.97
-5 -1 12 3.97 5.83
-5 -1 13 209.95 26.2
-5 0 -14 181.28 22.67
-5 0 -13 49.5 12.1
-5 0 -12 611.08 39.51
-5 0 -11 364.78 28.51
-5 0 -10 287.19 23.51
-5 0 -9 1108.54 48.67
-5 0 -8 411.53 24.9
-5 0 -7 273.86 17.96
-5 0 -6 1658.75 52.18
-5 0 -6 1501.97 60.25
-5 0 -5 728.88 35.03
-5 0 -4 11.53 2.77
-5 0 -4 14.22 4.56
-5 0 -3 84.3 9.49
-5 0 -3 86.1 5.25
-5 0 -3 86.45 8.56
-5 0 -2 504.01 24.72
-5 0 -2 510.01 25.73
-5 0 -2 529.53 20.06
-5 0 -1 42.01 3.95
-5 0 -1 34.4 7.11
-5 0 -1 50.83 8.21
-5 0 0 1531.33 48.4
-5 0 0 1559.44 57.27
-5 0 1 478.69 26.69
-5 0 1 474.26 23.57
-5 0 2 26.96 6.23
-5 0 2 24.69 6.16
-5 0 3 1071.27 45.3
-5 0 3 1080.68 40.6
-5 0 4 980.46 44.67
-5 0 4 1011.13 46.69
-5 0 4 942.22 40.42
-5 0 5 19.44 7.57
-5 0 6 1244.6 58.62
-5 0 7 109.53 16.89
-5 0 8 225.36 24.48
-5 0 12 269.39 28.64
-5 0 13 110.14 19.6
-5 1 -15 60.98 14.59
-5 1 -14 70.55 15.11
-5 1 -13 629.19 42.23
-5 1 -12 206.91 22.29
-5 1 -11 359.55 28.25
-5 1 -10 492.29 31.64
-5 1 -9 54.24 9.9
-5 1 -9 98.96 14.73
-5 1 -8 335.9 22.64
-5 1 -8 359.89 26.01
-5 1 -7 595.77 34.63
-5 1 -7 530.43 30.99
-5 1 -7 577.62 28.13
-5 1 -6 2.34 4.11
-5 1 -6 12.81 3.72
-5 1 -6 12.15 4.87
-5 1 -5 181.06 16.85
-5 1 -5 188.31 11.35
-5 1 -5 169.91 14.22
-5 1 -4 1210.25 48.71
-5 1 -4 1125.52 41.35
-5 1 -4 1175.66 34.79
-5 1 -3 554.38 29.32
-5 1 -3 627.14 24.02
-5 1 -3 557.27 26.17
-5 1 -2 153.25 7.09
-5 1 -2 156.95 8.53
-5 1 -2 157 6.95
-5 1 -2 143.54 13.33
-5 1 -2 144.13 13.08
-5 1 -2 149.72 7.87
-5 1 -1 1597.36 58.57
-5 1 -1 1560.26 46.41
-5 1 0 2167.97 76.08
-5 1 0 2138.14 69.2
-5 1 0 2079.54 64.05
-5 1 1 1097.56 42.54
-5 1 1 1057.17 41.31
-5 1 1 1066.31 49.75
-5 1 1 1134.88 35.28
-5 1 2 1423.33 54.09
-5 1 2 1509.86 63.51
-5 1 2 1421.32 52.02
-5 1 2 1502.24 47.9
-5 1 3 126.22 12.39
-5 1 3 133.52 11.69
-5 1 4 115.19 12.32
-5 1 4 123.8 14.92
-5 1 4 124.65 13.03
-5 1 5 623.46 36.73
-5 1 6 184.4 17.99
-5 1 6 139.42 20.21
-5 1 6 209.14 21.28
-5 1 7 18.4 8.12
-5 1 7 22.01 8.9
-5 1 7 31.37 8.59
-5 1 8 330.91 29.76
-5 1 8 352.45 28.36
-5 2 -16 2.38 6.47
-5 2 -15 180.03 24.21
-5 2 -14 402.17 34.92
-5 2 -13 96.72 17.01
-5 2 -12 77.45 14.3
-5 2 -11 702.82 44.39
-5 2 -11 698.11 41.3
-5 2 -10 3.29 4.09
-5 2 -10 1.36 4.29
-5 2 -9 656.85 39.1
-5 2 -9 667.97 36
-5 2 -8 194.2 20.52
-5 2 -8 184.13 18.76
-5 2 -8 189.13 16.66
-5 2 -7 296.82 24.45
-5 2 -7 268.84 21.34
-5 2 -7 262.77 18.6
-5 2 -6 269.61 22.66
-5 2 -6 267.16 16.9
-5 2 -6 254.55 19.76
-5 2 -5 2315.77 70.68
-5 2 -5 2511.23 79.3
-5 2 -5 2329.19 83.75
-5 2 -4 110.67 8.31
-5 2 -4 113.54 10.78
-5 2 -4 96.02 12.36
-5 2 -3 885.17 40.86
-5 2 -3 890.17 29.48
-5 2 -3 889.62 36.71
-5 2 -2 1502.98 45.93
-5 2 -2 1619.59 57.3
-5 2 -2 1556.2 42.99
-5 2 -1 36.63 4.77
-5 2 -1 36.3 7.48
-5 2 -1 33.77 4.73
-5 2 0 481.57 29.55
-5 2 0 457.09 21.99
-5 2 1 471.36 30.81
-5 2 1 484.86 24.35
-5 2 2 292.39 16.36
-5 2 2 281.63 24.42
-5 2 2 295.22 19.77
-5 2 3 396.44 30.66
-5 2 3 446.51 22.77
-5 2 3 394.11 20.56
-5 2 4 737.3 31.62
-5 2 4 771.53 39.33
-5 2 4 727.78 34.16
-5 2 5 114.28 11.74
-5 2 5 102.45 14.45
-5 2 6 280.19 24.78
-5 2 6 300.27 23.36
-5 2 6 249.11 26.62
-5 2 7 551.16 37.77
-5 2 7 468.11 38.47
-5 2 7 603.31 36.48
-5 2 8 118.72 16.74
-5 2 8 104.53 17.2
-5 2 9 149.3 19.58
-5 2 10 508.25 37.84
-5 3 -15 247.73 28.89
-5 3 -14 4.27 6.27
-5 3 -13 172.05 22.33
-5 3 -12 533.88 37.79
-5 3 -11 9.59 6.41
-5 3 -11 7.47 7.76
-5 3 -10 699.14 43.03
-5 3 -10 711.21 40.33
-5 3 -9 693.84 41.19
-5 3 -9 698.7 37.93
-5 3 -8 29.58 8.3
-5 3 -8 18.84 6.54
-5 3 -7 29.63 8.37
-5 3 -7 31.7 9.21
-5 3 -7 27.56 6.79
-5 3 -6 377.73 25.49
-5 3 -6 447.72 30.48
-5 3 -6 377.09 22.19
-5 3 -5 101.58 11.97
-5 3 -5 72.8 11.96
-5 3 -5 90.91 9.44
-5 3 -4 1108.38 50.57
-5 3 -4 1136.91 40.03
-5 3 -3 654.35 35.29
-5 3 -3 624.79 25.86
-5 3 -2 41.25 5.84
-5 3 -2 40.73 8.04
-5 3 -2 38.65 3.71
-5 3 -1 669.5 35.64
-5 3 -1 720.13 26.48
-5 3 0 1095.32 39.58
-5 3 0 1109.38 49.95
-5 3 1 31.09 6.09
-5 3 1 32.58 6.29
-5 3 1 38.32 9.03
-5 3 2 679.06 40.48
-5 3 3 521.33 36.34
-5 3 4 26.01 7.22
-5 3 4 28.23 4.14
-5 3 5 894.57 44.55
-5 3 5 835.71 31.5
-5 3 6 871.53 53.98
-5 3 6 1020.16 39.05
-5 3 6 1042.73 51.19
-5 3 6 1015.9 46.81
-5 3 7 135.89 13.4
-5 3 7 118.66 17.04
-5 3 7 119.21 15.42
-5 3 7 112.69 18.5
-5 3 8 324.8 29.68
-5 3 8 382.07 29.51
-5 3 9 903.87 51.53
-5 3 10 10.99 9.33
-5 3 11 261.94 27.5
-5 3 12 289.34 29.97
-5 4 -15 54.52 14.48
-5 4 -14 577.72 43.9
-5 4 -13 229.94 26.56
-5 4 -12 11.14 6.52
-5 4 -11 484.62 37.83
-5 4 -11 499.94 35.56
-5 4 -10 790.41 47.24
-5 4 -10 778.47 44.02
-5 4 -9 6.68 5.56
-5 4 -9 -1.38 5.09
-5 4 -8 1452.98 63.72
-5 4 -8 1300.97 56.38
-5 4 -7 1362.74 59.15
-5 4 -7 1323.92 54
-5 4 -6 15.6 6.53
-5 4 -6 6.58 4.31
-5 4 -5 542.7 35.6
-5 4 -5 643.53 30.3
-5 4 -4 397.67 21.91
-5 4 -4 430.7 29.83
-5 4 -3 272.16 16.92
-5 4 -3 289.79 23.52
-5 4 -2 748.32 31.57
-5 4 -2 823.54 39.18
-5 4 -2 743.56 25.72
-5 4 -1 757.09 39.12
-5 4 -1 776.99 29.26
-5 4 0 31.19 8.07
-5 4 0 27.77 5.34
-5 4 1 406.79 29.72
-5 4 1 399.69 22.62
-5 4 2 1180.34 57.66
-5 4 2 1215.85 48.34
-5 4 3 49.55 9.49
-5 4 3 72.34 13.32
-5 4 3 53.48 9.38
-5 4 4 550.92 32.57
-5 4 4 491.82 30.68
-5 4 5 682.73 38.8
-5 4 6 2.55 4.01
-5 4 6 3.02 4.74
-5 4 7 854.92 31
-5 4 7 869.37 54.39
-5 4 7 1028.25 51.98
-5 4 7 981.61 47.78
-5 4 8 501.3 24.49
-5 4 8 542.72 38.56
-5 4 8 559.19 36.25
-5 4 9 30.6 9.28
-5 4 10 480.14 37.17
-5 4 11 275.82 29.28
-5 4 12 4.2 11.2
-5 5 -14 306.17 31.96
-5 5 -13 146.38 21.37
-5 5 -12 450.59 36.64
-5 5 -11 384.85 32.09
-5 5 -10 40.39 11.15
-5 5 -10 44.76 11.09
-5 5 -9 1380.23 66.03
-5 5 -9 1325.11 60.65
-5 5 -8 232.74 23.58
-5 5 -8 229.3 21.25
-5 5 -7 54.15 11.33
-5 5 -7 49.49 9.56
-5 5 -6 457.12 27.83
-5 5 -5 777.79 37.05
-5 5 -4 109.43 15.36
-5 5 -4 121.34 12.6
-5 5 -3 1204.18 46.81
-5 5 -3 1253.95 56.92
-5 5 -3 1191.74 36.49
-5 5 -2 730.74 27.46
-5 5 -2 776.72 34.26
-5 5 -1 60.49 7.37
-5 5 -1 62.14 11.14
-5 5 0 1372.55 48.76
-5 5 0 1338.53 59.82
-5 5 1 1168.09 46.07
-5 5 1 1154.76 56.05
-5 5 2 8.79 4.35
-5 5 2 9.83 6.04
-5 5 3 705.96 36.44
-5 5 3 730.76 37.89
-5 5 3 653.47 42.98
-5 5 4 650.48 36.87
-5 5 4 629.89 35.93
-5 5 5 63.52 11.8
-5 5 5 80.22 12.78
-5 5 6 651.14 40.34
-5 5 6 666.76 39.68
-5 5 7 676.96 42.75
-5 5 7 651.06 40.67
-5 5 7 744.06 41.87
-5 5 8 1.67 4.16
-5 5 8 1.62 5.4
-5 5 8 5.52 7.08
-5 5 9 465.72 35.23
-5 5 10 205.13 24.02
-5 5 11 2.08 8.33
-5 5 12 242.83 29.14
-5 6 -14 130.06 21.08
-5 6 -13 500.78 40.57
-5 6 -12 53.6 13.41
-5 6 -11 11.57 8.57
-5 6 -10 260.61 26.45
-5 6 -9 256.73 27.02
-5 6 -9 250.38 24.41
-5 6 -8 564.46 38.36
-5 6 -8 548.6 35.62
-5 6 -7 2676.85 99.23
-5 6 -7 2709.69 95.31
-5 6 -6 363.35 25.84
-5 6 -5 217.31 19.03
-5 6 -4 970.56 43.55
-5 6 -3 390.23 25.02
-5 6 -3 416.19 18.49
-5 6 -3 420.09 31.44
-5 6 -2 187.08 12.59
-5 6 -2 175.23 16.02
-5 6 -1 553.57 25.92
-5 6 0 1155.39 56.22
-5 6 0 1173.37 44.95
-5 6 1 78.52 10.31
-5 6 1 71.83 13.16
-5 6 2 1576.58 71.18
-5 6 2 1583.07 60.55
-5 6 3 395.08 32.88
-5 6 3 379.37 26.26
-5 6 4 29.17 7.96
-5 6 4 32.41 8.74
-5 6 5 580.79 36.22
-5 6 5 552.74 36.42
-5 6 6 732.29 43.38
-5 6 6 795.71 45.69
-5 6 7 62.46 13.08
-5 6 7 67.88 13.98
-5 6 8 494.21 37.68
-5 6 8 530.44 37.85
-5 6 9 203.21 23.65
-5 6 10 21.68 9.8
-5 6 11 310.18 31.02
-5 6 12 113.89 21.19
-5 7 -13 62.22 15.43
-5 7 -12 164.84 23.2
-5 7 -11 352.56 32.44
-5 7 -10 140.06 20.77
-5 7 -9 277.32 26.93
-5 7 -8 788.7 47.76
-5 7 -8 756.18 44.15
-5 7 -7 41.25 10.12
-5 7 -7 30.16 10.27
-5 7 -6 222.07 21.28
-5 7 -5 776.45 40.86
-5 7 -4 183.9 18.01
-5 7 -3 236.09 14.56
-5 7 -3 237.05 20.22
-5 7 -2 1133.6 41.56
-5 7 -2 1070.52 48.74
-5 7 -1 237.08 16.63
-5 7 0 72.04 12.78
-5 7 0 54.62 8.6
-5 7 1 892.86 40.36
-5 7 1 906.89 50.29
-5 7 2 316.06 23.07
-5 7 2 307.6 28.37
-5 7 3 643.34 36.39
-5 7 3 736.78 46.52
-5 7 4 929.66 46.99
-5 7 4 940.66 55.82
-5 7 4 953.54 49.05
-5 7 5 203.47 21.31
-5 7 5 202.04 21.9
-5 7 6 26.47 8.44
-5 7 6 19.33 8.74
-5 7 7 381.74 31.59
-5 7 7 422.19 34.37
-5 7 9 95.7 17.59
-5 7 10 182.14 24.19
-5 7 11 115.24 19.52
-5 8 -12 477.2 40.82
-5 8 -11 23.6 11.92
-5 8 -10 136.56 20.71
-5 8 -9 432.17 35.24
-5 8 -8 19.1 7.97
-5 8 -7 421.26 31.86
-5 8 -6 523.4 35.03
-5 8 -5 89.06 13.86
-5 8 -4 211.3 20.45
-5 8 -3 432.31 22.38
-5 8 -3 437.11 29.81
-5 8 -2 21.18 5.46
-5 8 -2 17.06 6.69
-5 8 -1 270.61 19.13
-5 8 0 390.63 24.57
-5 8 1 100.57 16.25
-5 8 1 94.88 12.32
-5 8 2 262.08 27.17
-5 8 2 255.81 21.09
-5 8 3 583.28 42.05
-5 8 3 556.51 34.28
-5 8 4 47.6 10.55
-5 8 4 36.14 11.12
-5 8 5 125.14 17.81
-5 8 5 123.06 16.8
-5 8 6 525.39 38.5
-5 8 6 493.57 35.79
-5 8 10 35.28 12.75
-5 8 11 181.63 24.97
-5 9 -11 394.69 37.36
-5 9 -10 385.57 35.06
-5 9 -9 21.81 10.34
-5 9 -8 177.18 22.34
-5 9 -7 233.98 24.89
-5 9 -6 29.73 9.38
-5 9 -5 53.36 11.63
-5 9 -4 431.02 31.75
-5 9 -3 30.31 6.18
-5 9 -3 32.57 9.47
-5 9 -2 813.82 36.86
-5 9 -2 827.9 45.05
-5 9 -1 484.12 27.92
-5 9 -1 484.24 33.36
-5 9 0 1.09 2.71
-5 9 1 16.53 6.7
-5 9 2 166.29 17.68
-5 9 3 9.62 5.07
-5 9 4 595.93 37.37
-5 9 5 238.25 24.22
-5 9 6 23.11 8.39
-5 10 -10 -2.22 15.02
-5 10 -9 250.33 28.21
-5 10 -8 273.31 28.89
-5 10 -7 9.43 7.55
-5 10 -6 265.66 26.49
-5 10 -5 275.77 26.55
-5 10 -4 5.01 5.25
-5 10 -3 340.56 29.01
-5 10 -3 358.17 22.46
-5 10 -2 163.41 20.21
-5 10 -2 195.53 17.03
-5 10 -1 69.7 13.69
-5 10 -1 90.64 12.35
-5 10 0 346.19 25
-5 10 1 114.1 14.44
-5 10 2 68.27 11.86
-5 10 3 56.67 11.61
-5 10 4 312.29 27
-5 10 5 48.89 11.14
-5 11 -9 102.16 19.27
-5 11 -8 21.21 10.54
-5 11 -7 268.62 28.77
-5 11 -6 130 20.46
-5 11 -5 84.61 15.9
-5 11 -4 309.14 29.07
-5 11 -3 183.17 22.6
-5 11 -2 82.68 15.34
-5 11 -2 87.53 12.27
-5 11 -1 647.22 43.16
-5 11 -1 659.8 36.03
-5 11 0 288.27 27.77
-5 11 0 217.68 20.67
-5 11 1 1.37 3.74
-5 11 2 187.88 20.4
-5 11 3 194.41 21.1
-5 11 4 44.07 10.47
-5 12 -7 92.86 18.71
-5 12 -6 154.44 22.07
-5 12 -5 574.68 42.78
-5 12 -4 63.55 14.2
-5 12 -3 59.33 14.8
-5 12 -2 289.99 29.32
-5 12 -2 267.82 22.02
-5 12 -1 57.03 14.6
-5 12 -1 90.89 13.24
-5 12 0 195.1 24.04
-5 12 0 147.94 17.41
-5 12 1 335.97 27.31
-5 12 2 49.51 11.07
-5 12 3 37.36 9.92
-5 13 -5 15.25 9.68
-5 13 -4 168.54 23.45
-5 13 -3 226.13 27.37
-5 13 -2 46.58 13.55
-5 13 -1 82.3 16.53
-5 13 0 356.56 33.83
-5 13 1 15.03 10.13
-5 13 1 26.01 8.34
-5 13 2 306.58 27.03
-5 14 -1 220.89 27.95
-5 14 0 2.26 7.53
-5 14 1 230.45 27.87
-4 -16 -9 277.13 33.73
-4 -16 -8 189.46 28.06
-4 -16 -7 19.36 9.72
-4 -16 -6 192.35 28.03
-4 -16 -5 294.53 34.35
-4 -16 -4 27.14 12.07
-4 -15 -12 25.65 10.67
-4 -15 -11 20.56 10.3
-4 -15 -10 295.19 33.45
-4 -15 -9 148.59 23.97
-4 -15 -8 132.84 22.65
-4 -15 -8 137.44 22.91
-4 -15 -7 324.47 35.22
-4 -15 -7 366.11 37.07
-4 -15 -6 122.01 21.32
-4 -15 -6 115 20.86
-4 -15 -5 27.74 10.86
-4 -15 -5 17.74 9.76
-4 -15 -4 412.15 38.89
-4 -15 -4 442.14 40.14
-4 -15 -3 2.5 5.56
-4 -15 -3 2.54 6.31
-4 -15 -2 117.32 20.57
-4 -15 -1 259.16 30.88
-4 -15 0 268.99 31.59
-4 -14 -13 132.15 22.08
-4 -14 -12 14.35 9.58
-4 -14 -11 334.01 34.39
-4 -14 -10 110.03 19.88
-4 -14 -9 86.73 17.95
-4 -14 -9 79.34 16.8
-4 -14 -9 84.19 17.44
-4 -14 -8 307 33.25
-4 -14 -8 353.88 35.59
-4 -14 -8 349.13 34.68
-4 -14 -7 75.27 16.32
-4 -14 -7 112.8 20.31
-4 -14 -7 83.23 17.45
-4 -14 -6 28.79 10.34
-4 -14 -6 27.72 11.56
-4 -14 -6 37.81 11.76
-4 -14 -5 146.73 23.31
-4 -14 -5 126.32 21.14
-4 -14 -5 163.61 23.48
-4 -14 -4 61.75 15.04
-4 -14 -4 100.51 18.45
-4 -14 -3 231 27.39
-4 -14 -3 230.23 28.18
-4 -14 -2 246.12 29.14
-4 -14 -1 35.58 11.81
-4 -14 0 48.27 13.72
-4 -14 1 443.65 40.41
-4 -14 2 159.43 25.03
-4 -13 -12 307.24 32.26
-4 -13 -11 101.33 18.15
-4 -13 -10 78.88 16.25
-4 -13 -9 401.64 35.95
-4 -13 -9 409.03 36.16
-4 -13 -8 6.56 7.68
-4 -13 -8 -4.54 6.67
-4 -13 -7 208.24 26.56
-4 -13 -7 215.75 26.55
-4 -13 -7 258.81 28.4
-4 -13 -6 313.72 31.23
-4 -13 -6 316.85 32.96
-4 -13 -6 346.26 33.23
-4 -13 -5 31.28 10.56
-4 -13 -5 32.15 10.68
-4 -13 -5 56.18 14.88
-4 -13 -4 181.72 23.56
-4 -13 -4 175.93 25.11
-4 -13 -4 184.34 24.07
-4 -13 -3 680 50.28
-4 -13 -3 710.22 48.13
-4 -13 -2 15.17 8.43
-4 -13 -2 10.97 6.45
-4 -13 -1 252.6 28.09
-4 -13 0 444.13 38.79
-4 -13 1 138.29 22.19
-4 -13 2 107.16 20.41
-4 -13 3 344.38 35.9
-4 -13 4 47.62 13.83
-4 -12 -12 37.14 11.49
-4 -12 -11 292.5 29.5
-4 -12 -10 301.94 29.38
-4 -12 -9 -1.99 4.42
-4 -12 -9 20.91 8.99
-4 -12 -8 469.8 38.86
-4 -12 -8 421.03 35.22
-4 -12 -7 582.84 44.79
-4 -12 -7 669.87 44.42
-4 -12 -6 20.89 8.38
-4 -12 -6 23.54 9.26
-4 -12 -6 22.84 10.47
-4 -12 -5 364.77 31.94
-4 -12 -5 333.24 33.37
-4 -12 -5 376.12 33.32
-4 -12 -4 1088.61 58.92
-4 -12 -4 1166.74 61.83
-4 -12 -4 1060.71 62.33
-4 -12 -3 134.29 19.61
-4 -12 -3 149.87 22.15
-4 -12 -2 306.09 29.89
-4 -12 -2 278.11 30.69
-4 -12 -1 268.35 27.99
-4 -12 -1 230.14 28.39
-4 -12 0 44.64 11.62
-4 -12 0 54.03 14.33
-4 -12 1 85.87 16.71
-4 -12 2 256.71 29.03
-4 -12 3 12 8.43
-4 -12 4 275.53 31.33
-4 -12 5 426.73 40.79
-4 -11 -11 366.84 31.69
-4 -11 -10 19.97 8.57
-4 -11 -10 20.63 9.18
-4 -11 -9 729.48 45.42
-4 -11 -8 1016.39 53.61
-4 -11 -8 863.53 54.04
-4 -11 -7 -2.12 4.71
-4 -11 -7 -1.76 4.8
-4 -11 -6 1190.91 59.77
-4 -11 -6 1138.99 63.63
-4 -11 -5 621.7 40.38
-4 -11 -5 575.95 41.06
-4 -11 -5 551.18 42.34
-4 -11 -4 73.89 13.9
-4 -11 -4 64.91 14.51
-4 -11 -3 260.89 26.45
-4 -11 -3 249.92 27.57
-4 -11 -2 682.94 44.64
-4 -11 -2 747.98 49.21
-4 -11 -1 5.75 5.63
-4 -11 -1 2.27 5.04
-4 -11 0 523.83 39.8
-4 -11 0 569.52 44.58
-4 -11 1 599.5 42.99
-4 -11 1 652.8 50.63
-4 -11 2 19.37 8.63
-4 -11 3 871.97 55.2
-4 -11 4 468.99 40.05
-4 -11 5 71.95 16.85
-4 -11 6 201.19 27.66
-4 -10 -11 124.06 17.76
-4 -10 -10 771.45 45.22
-4 -10 -9 348.28 30.67
-4 -10 -9 370.71 29.68
-4 -10 -8 49.23 12.24
-4 -10 -8 52.02 11.41
-4 -10 -7 500.55 38.91
-4 -10 -7 555.27 36.34
-4 -10 -6 291.68 29.18
-4 -10 -6 314.46 26.53
-4 -10 -5 35.84 9.35
-4 -10 -5 22.8 9.52
-4 -10 -4 1199.21 63.87
-4 -10 -3 957.68 51.58
-4 -10 -3 922 54.45
-4 -10 -2 141.6 18.58
-4 -10 -2 125.79 19.26
-4 -10 -1 1270.82 62.38
-4 -10 -1 1251.89 65.95
-4 -10 0 1005.32 54.96
-4 -10 1 1.91 4.24
-4 -10 2 568.55 41.18
-4 -10 3 656.28 45.72
-4 -10 4 11.08 7.39
-4 -10 5 365.35 35.16
-4 -10 6 536.98 44.14
-4 -10 7 118.64 21.11
-4 -9 -10 240.27 22.75
-4 -9 -9 71.31 12.28
-4 -9 -9 63.48 12.74
-4 -9 -8 1156.91 59.88
-4 -9 -8 1072.1 51.89
-4 -9 -8 1158.44 57.01
-4 -9 -7 922.09 46.03
-4 -9 -7 854.99 51.19
-4 -9 -6 282.32 23.48
-4 -9 -6 260.55 27.28
-4 -9 -5 953.8 47.04
-4 -9 -5 929.21 53.84
-4 -9 -4 175.13 21.69
-4 -9 -3 436.37 34.52
-4 -9 -2 1655.38 71.03
-4 -9 -1 818.71 46.28
-4 -9 0 89.1 14.62
-4 -9 1 1118.44 58.08
-4 -9 2 371.06 31.27
-4 -9 3 1.95 5.74
-4 -9 4 311.39 30.49
-4 -9 5 262.96 28.49
-4 -9 5 224.43 25.22
-4 -9 6 11.82 7.88
-4 -9 7 491.35 42.57
-4 -9 8 480.76 43.28
-4 -8 -10 27.62 7.89
-4 -8 -9 1408.03 64.07
-4 -8 -8 367.83 28.42
-4 -8 -7 253.73 25.47
-4 -8 -7 247.56 22.91
-4 -8 -6 1385.95 65.9
-4 -8 -6 1207.05 57.05
-4 -8 -5 364.56 31.01
-4 -8 -4 300.08 28.07
-4 -8 0 450.85 35.43
-4 -8 0 408.12 30.83
-4 -8 1 319.37 27.16
-4 -8 2 37.42 9.86
-4 -8 3 691.13 44.46
-4 -8 3 781.5 44.06
-4 -8 4 312.81 29.52
-4 -8 4 327.71 28.62
-4 -8 5 310.06 30.51
-4 -8 5 354.65 31.07
-4 -8 6 392.98 36.21
-4 -8 6 474.1 37.32
-4 -8 7 153.13 23.01
-4 -8 8 43.62 13.4
-4 -8 9 582.95 48.44
-4 -7 -8 1059.39 50.69
-4 -7 -7 1667.19 68.24
-4 -7 -7 1763.77 75.77
-4 -7 -7 1788.38 64.21
-4 -7 -6 26.15 6.39
-4 -7 -6 34.39 8.15
-4 -7 -6 18.83 7.14
-4 -7 -5 215.56 23.31
-4 -7 -5 230.25 20.36
-4 -7 -1 935.1 49.73
-4 -7 0 18.8 6.86
-4 -7 1 119.7 15.9
-4 -7 2 643.94 39.91
-4 -7 2 623.45 36.64
-4 -7 3 112.45 16.53
-4 -7 3 134.68 16.98
-4 -7 4 111.81 17.17
-4 -7 4 151.05 18.52
-4 -7 5 899.91 53.35
-4 -7 5 980.19 52.17
-4 -7 6 149.22 21.01
-4 -7 6 127.44 18.8
-4 -7 7 275.5 30.03
-4 -7 8 255.29 29.77
-4 -7 9 169.06 20.85
-4 -7 9 147.4 23.89
-4 -7 10 106.55 17.74
-4 -7 11 322.68 31.43
-4 -6 -8 783.7 40.98
-4 -6 -8 842.95 36.84
-4 -6 -7 7.13 4.38
-4 -6 -7 8.19 3.64
-4 -6 -6 650.34 30.38
-4 -6 -5 999.16 40.31
-4 -6 -3 384.14 29.89
-4 -6 -2 1878.17 75.81
-4 -6 -1 137.8 17.1
-4 -6 0 769.39 43.74
-4 -6 2 1.2 4.43
-4 -6 3 1086.39 53.01
-4 -6 3 980.5 48.21
-4 -6 4 749.58 44.88
-4 -6 4 822.45 44.21
-4 -6 5 34.51 9.69
-4 -6 5 21.06 7.44
-4 -6 6 217.47 24.76
-4 -6 6 152.23 20.29
-4 -6 6 190.48 17.9
-4 -6 7 416.99 35.88
-4 -6 7 436.77 35.85
-4 -6 7 373.29 27.9
-4 -6 8 53.76 11.52
-4 -6 8 53.52 13.74
-4 -6 9 160.39 19.91
-4 -6 9 125.22 21.65
-4 -6 10 415.6 34.04
-4 -6 10 363.39 37.59
-4 -6 11 12.02 7.38
-4 -6 12 299.47 30.81
-4 -5 -7 871.05 34.23
-4 -5 -6 1280.24 44.54
-4 -5 -5 53.89 6.92
-4 -5 -4 1328.19 60
-4 -5 -4 1298.45 50.91
-4 -5 -3 810.38 37.27
-4 -5 -3 828.45 44.48
-4 -5 -2 82.95 12.82
-4 -5 -1 954.37 47.02
-4 -5 0 667.4 38.2
-4 -5 3 949.17 44.98
-4 -5 3 914.38 35.26
-4 -5 4 3.07 4.17
-4 -5 4 1.37 5.25
-4 -5 4 3.89 3.56
-4 -5 5 1091 55.27
-4 -5 5 1029.56 52.33
-4 -5 6 603.99 41.21
-4 -5 6 696.75 42.62
-4 -5 7 39.63 10.9
-4 -5 7 18.38 6.55
-4 -5 8 107.03 15.71
-4 -5 8 109.32 18.08
-4 -5 9 275.48 25.88
-4 -5 10 3.6 5.66
-4 -5 11 311.98 29.86
-4 -5 12 162.57 22.74
-4 -5 13 8.71 7.26
-4 -4 -6 4.22 1.93
-4 -4 -6 5.15 3.3
-4 -4 -5 2318.22 86.05
-4 -4 -5 2324.69 74.91
-4 -4 -5 2307.1 66.91
-4 -4 -4 851.91 44.38
-4 -4 -4 880.04 36.53
-4 -4 -3 537.28 32.98
-4 -4 -3 457.38 24.56
-4 -4 -2 1636.38 65.95
-4 -4 -2 1645.72 57.88
-4 -4 -1 684.84 36.82
-4 -4 -1 639.71 31.45
-4 -4 0 52.31 9.66
-4 -4 0 64.39 8.27
-4 -4 1 1849.07 63.7
-4 -4 2 310.8 14.66
-4 -4 3 136.99 10.67
-4 -4 3 135.85 14.75
-4 -4 4 1207.33 45.46
-4 -4 4 1211.8 53.75
-4 -4 5 548.69 29.34
-4 -4 5 546.96 35.17
-4 -4 6 16.37 7.05
-4 -4 7 99.94 13.77
-4 -4 7 87.3 15.42
-4 -4 8 350.57 27.48
-4 -4 8 386.22 33.26
-4 -4 9 3.21 5.05
-4 -4 10 420.33 33.3
-4 -4 11 237.58 25.9
-4 -4 12 44.65 12.6
-4 -4 13 216.84 26.11
-4 -3 -6 1927.19 63.59
-4 -3 -5 737.57 30.52
-4 -3 -5 690.16 22.36
-4 -3 -4 672.9 37.01
-4 -3 -4 712.78 29.49
-4 -3 -3 1249.7 53.47
-4 -3 -3 1191.93 42.78
-4 -3 -2 650.82 35.38
-4 -3 -2 627.36 28
-4 -3 -1 551.6 31.61
-4 -3 -1 554.51 26.58
-4 -3 0 2995.87 101.96
-4 -3 0 3226.84 97.74
-4 -3 0 3261.01 92.42
-4 -3 1 1171.81 33.1
-4 -3 1 1223.36 51.9
-4 -3 1 1144.65 43.46
-4 -3 2 50.87 5.38
-4 -3 2 50.16 8.02
-4 -3 3 645.79 26.9
-4 -3 4 543.37 26.79
-4 -3 4 565.62 33.13
-4 -3 5 94.24 11.26
-4 -3 5 117.5 15.58
-4 -3 6 616.56 38.78
-4 -3 7 121.4 14.64
-4 -3 7 109.44 17.32
-4 -3 8 17.35 8.03
-4 -3 8 29.47 8.41
-4 -3 9 550.7 36.37
-4 -3 10 366.24 30.61
-4 -3 11 69.09 14.31
-4 -3 12 285.05 29.64
-4 -3 13 104.62 18.08
-4 -2 -5 266.75 14.94
-4 -2 -4 4068.92 111.36
-4 -2 -3 818.39 39.38
-4 -2 -3 818.87 29.87
-4 -2 -2 555.57 30.71
-4 -2 -2 546.17 23.47
-4 -2 -1 3406.83 87.06
-4 -2 -1 3455.33 97.56
-4 -2 -1 3323.67 91.05
-4 -2 -1 3232.4 105.81
-4 -2 0 488.13 21.08
-4 -2 0 492.95 24.21
-4 -2 0 465.75 27.39
-4 -2 1 334.15 18.58
-4 -2 1 322.3 22.12
-4 -2 2 468.23 24.96
-4 -2 5 1147.57 53
-4 -2 6 383.43 29.57
-4 -2 7 410.11 32.03
-4 -2 7 385.29 26.83
-4 -2 8 427.22 34.29
-4 -2 8 448.16 30.71
-4 -2 9 345.77 31.88
-4 -2 9 333.01 27.19
-4 -2 10 172.6 20.76
-4 -2 11 831.77 49.66
-4 -2 12 155.72 21.37
-4 -2 13 14.96 8.23
-4 -1 -11 881.73 48.46
-4 -1 -10 259.55 23.33
-4 -1 -9 279.17 22.98
-4 -1 -8 2631.39 89.1
-4 -1 -7 126.49 12.65
-4 -1 -4 674.44 29.22
-4 -1 -4 658.14 23.12
-4 -1 -3 389.55 15.79
-4 -1 -3 394.75 16.41
-4 -1 -3 398.09 19.23
-4 -1 -2 1664.49 50.74
-4 -1 -2 1620.54 60.28
-4 -1 -2 1680.05 49.69
-4 -1 -1 970.6 29.24
-4 -1 -1 954.72 41.26
-4 -1 -1 1020.85 32.33
-4 -1 -1 983.62 34.4
-4 -1 0 802.75 35.88
-4 -1 0 792.94 27.99
-4 -1 1 2149.93 71.44
-4 -1 1 2086.65 65.26
-4 -1 2 12.28 4.71
-4 -1 2 18.53 4.79
-4 -1 5 370.36 27.05
-4 -1 6 736.53 42.12
-4 -1 7 1635.08 71.73
-4 -1 8 5.45 7.27
-4 -1 9 170.2 22.12
-4 -1 10 382.48 31.16
-4 -1 11 146.48 20.07
-4 -1 12 98.51 18.57
-4 -1 13 194.23 25.35
-4 0 -14 -2.15 6.76
-4 0 -13 625.78 43.35
-4 0 -12 385.57 31.79
-4 0 -11 24.54 8.54
-4 0 -10 716.06 40.59
-4 0 -9 944.37 45.98
-4 0 -8 29.48 7.51
-4 0 -7 1214.04 48.14
-4 0 -6 602.96 27.81
-4 0 -6 578.74 30.56
-4 0 -5 18.6 5.03
-4 0 -5 12.39 4.48
-4 0 -5 14.38 3.62
-4 0 -4 325.82 17.9
-4 0 -4 309.1 19.46
-4 0 -4 346.19 14.21
-4 0 -3 1740.14 57.15
-4 0 -3 1742.32 52.03
-4 0 -3 1709.18 51.47
-4 0 -2 132.5 7.19
-4 0 -2 126.96 10.11
-4 0 -2 131.74 10.55
-4 0 -1 1609.82 44.22
-4 0 -1 1627.46 56.56
-4 0 -1 1650.02 55.42
-4 0 0 2610.97 80.63
-4 0 0 2545.07 72.46
-4 0 1 8.21 3.63
-4 0 1 9.26 2.54
-4 0 1 16.81 4.53
-4 0 2 1026.17 35.84
-4 0 2 969.2 39.84
-4 0 2 1016.16 40.61
-4 0 3 837.28 38.68
-4 0 3 877.61 35.52
-4 0 4 5.2 3.97
-4 0 5 624.75 36.13
-4 0 6 1195.94 56.73
-4 0 6 1251.72 53.65
-4 0 7 17.8 8.04
-4 0 7 5.56 5.57
-4 0 8 578.47 39.24
-4 0 9 92.08 16.24
-4 0 12 606.68 44.12
-4 0 13 -2.22 6.03
-4 1 -16 110.03 20.77
-4 1 -15 37.43 12.49
-4 1 -14 197.67 24.95
-4 1 -13 408.78 34.27
-4 1 -12 10.96 7.32
-4 1 -11 468.91 33.96
-4 1 -10 291.98 24.77
-4 1 -9 5.93 4.66
-4 1 -9 12.77 5.49
-4 1 -8 313.09 24.77
-4 1 -8 337.5 23.43
-4 1 -7 565.63 32.25
-4 1 -7 565.95 29.43
-4 1 -6 14.55 5.08
-4 1 -6 37.64 6.6
-4 1 -5 1849.55 57.8
-4 1 -5 1987.72 63.89
-4 1 -4 1253.69 39.61
-4 1 -4 1233.21 48.71
-4 1 -4 1304.31 45.52
-4 1 -3 29.26 3.17
-4 1 -3 27.74 4.54
-4 1 -3 26.15 4.47
-4 1 -3 29.68 5.86
-4 1 -2 1962.95 63.44
-4 1 -2 2065.51 54.25
-4 1 -2 1972.38 65.67
-4 1 -1 830.2 26.43
-4 1 -1 810.34 34.72
-4 1 0 20.63 5.49
-4 1 0 25.81 4.89
-4 1 0 27.44 4.33
-4 1 1 3011.44 87.31
-4 1 1 2957.24 87.68
-4 1 1 2940.07 96.34
-4 1 2 1032.65 40.58
-4 1 2 1008.43 35.76
-4 1 2 960.15 37.1
-4 1 3 619.54 31.22
-4 1 3 587.01 27.07
-4 1 3 563.84 26.67
-4 1 4 628.1 30.6
-4 1 5 497.99 31.41
-4 1 6 11.43 6.74
-4 1 7 604.33 36.22
-4 1 7 549.58 37.14
-4 1 8 415.99 30.73
-4 1 8 349.22 30.17
-4 1 9 80.56 15.02
-4 1 9 68.43 14.25
-4 1 9 78.99 15.03
-4 1 10 227.33 25.38
-4 2 -15 559.5 44.56
-4 2 -14 180.28 24.11
-4 2 -13 -2.05 6.02
-4 2 -12 301.92 28.58
-4 2 -11 129.06 17.91
-4 2 -11 165.56 21.16
-4 2 -10 108.67 15.36
-4 2 -10 97.41 15.47
-4 2 -9 373.19 28.8
-4 2 -9 350.21 26.4
-4 2 -8 182.37 18.86
-4 2 -8 187.39 17.46
-4 2 -7 164.22 16.88
-4 2 -7 144.4 14.4
-4 2 -6 1391.64 55.79
-4 2 -6 1386.64 51.05
-4 2 -5 693.67 32.98
-4 2 -5 677.04 28.95
-4 2 -4 23.59 5.24
-4 2 -4 24.75 4.54
-4 2 -3 687.69 25.1
-4 2 -3 665.99 33.01
-4 2 -2 190.47 10.53
-4 2 -2 202.46 14.64
-4 2 -1 769.99 34.36
-4 2 -1 755.07 25.59
-4 2 0 1118.19 46.28
-4 2 1 278.84 21.38
-4 2 1 285.52 16.87
-4 2 2 88.98 10.1
-4 2 2 96.83 7.84
-4 2 3 1754.26 54.19
-4 2 4 286.42 16.82
-4 2 4 256.28 18.48
-4 2 5 156.6 16.82
-4 2 5 130.49 17.52
-4 2 6 906.01 47.41
-4 2 6 1060.05 46.85
-4 2 6 966.21 52.28
-4 2 7 485.61 34.08
-4 2 7 564.82 34.16
-4 2 7 465.25 35.69
-4 2 8 79.42 13.63
-4 2 8 67.17 13.93
-4 2 8 77.25 14.25
-4 2 9 808.78 47.15
-4 2 9 800.37 48.28
-4 2 10 262.11 26.84
-4 2 11 72.69 15.37
-4 2 12 560.57 43.05
-4 3 -15 2.46 7.72
-4 3 -14 100.67 18.49
-4 3 -13 286.43 29.3
-4 3 -12 211.55 24.62
-4 3 -11 207.73 23.76
-4 3 -11 184.11 21.57
-4 3 -10 980.97 52.54
-4 3 -10 958.18 50.21
-4 3 -9 98.88 15.2
-4 3 -9 88.88 13.72
-4 3 -8 289.93 22.79
-4 3 -8 249.05 23.91
-4 3 -8 247.04 22.81
-4 3 -7 509.55 29.27
-4 3 -7 500.89 32.5
-4 3 -6 935.73 40.3
-4 3 -6 903.37 42.96
-4 3 -5 483.55 25.51
-4 3 -5 531.52 28.94
-4 3 -4 2037.41 64.73
-4 3 -3 4.95 2.52
-4 3 -2 52.44 6.3
-4 3 -2 54.62 4.36
-4 3 -2 50.49 7.84
-4 3 -1 359.79 15.98
-4 3 -1 351.63 22.49
-4 3 0 52.77 6.29
-4 3 0 58.98 9.5
-4 3 1 205.99 14.33
-4 3 1 209.46 18.8
-4 3 2 2428.7 78.55
-4 3 4 860.4 28.68
-4 3 5 1162.57 52.01
-4 3 5 1119.88 57.02
-4 3 6 150.18 17.48
-4 3 6 167.43 17.19
-4 3 6 184.43 21.61
-4 3 7 106.13 16.12
-4 3 7 132.55 16.13
-4 3 7 99.88 16.44
-4 3 8 556.94 38.63
-4 3 8 604.64 37.52
-4 3 8 558.57 40.72
-4 3 9 238.13 25.65
-4 3 9 214.85 23.19
-4 3 9 168.75 22.6
-4 3 10 92.84 16.93
-4 3 11 469.08 38.05
-4 3 12 340.93 33.16
-4 3 13 18.07 10.04
-4 4 -14 462 39.93
-4 4 -13 17.44 9.06
-4 4 -12 329.03 31.41
-4 4 -11 975.75 56.38
-4 4 -11 1042.05 55.6
-4 4 -10 33.13 10.46
-4 4 -10 36.54 9.8
-4 4 -9 329 26.66
-4 4 -9 317.4 28.39
-4 4 -9 324.28 28.4
-4 4 -8 465.12 33.5
-4 4 -8 421.54 32.3
-4 4 -8 379.41 28.11
-4 4 -7 50.33 9.83
-4 4 -7 52.52 11.72
-4 4 -7 81.88 12.88
-4 4 -6 180.36 17.94
-4 4 -6 178.37 16.37
-4 4 -5 172.03 14.95
-4 4 -4 222.19 16.05
-4 4 -3 448.62 23.17
-4 4 -2 582.82 26.45
-4 4 -2 552.74 21.01
-4 4 -1 215.94 18.02
-4 4 -1 183.6 11.7
-4 4 0 463.17 28.94
-4 4 0 495.74 22.91
-4 4 1 1964.48 64.64
-4 4 1 1972.62 74.55
-4 4 2 320.03 20.81
-4 4 3 341.92 22.9
-4 4 4 1569.54 62.05
-4 4 4 1476.6 59.84
-4 4 5 35.65 8.83
-4 4 5 26.66 8.41
-4 4 6 520.18 33.81
-4 4 6 486.3 36.73
-4 4 6 474.77 19.59
-4 4 7 789.08 49.15
-4 4 7 836.67 44.88
-4 4 7 809.27 45.76
-4 4 8 34.72 10.46
-4 4 8 69 12.86
-4 4 8 55.89 12.17
-4 4 9 178.76 22.24
-4 4 9 127.2 17.96
-4 4 10 699.97 45.33
-4 4 11 117.85 20.04
-4 4 12 83.43 18.34
-4 4 13 280.01 32.31
-4 5 -14 14.61 9.37
-4 5 -13 728.8 50.28
-4 5 -12 333.99 32.16
-4 5 -11 34.81 10.55
-4 5 -10 314.61 28.6
-4 5 -10 354.89 31.63
-4 5 -9 366.75 29.37
-4 5 -9 359.96 31.51
-4 5 -9 290.72 28.59
-4 5 -8 1.45 5.09
-4 5 -8 16.67 7.63
-4 5 -8 7.05 7.32
-4 5 -7 233.68 23.71
-4 5 -7 236.05 22.42
-4 5 -7 204.77 19.7
-4 5 -6 488.75 33.94
-4 5 -6 445.47 28.11
-4 5 -5 47.48 8.66
-4 5 -4 1061.34 44.27
-4 5 -3 1589.42 48.63
-4 5 -3 1573.22 57.26
-4 5 -2 248.73 13.8
-4 5 -2 225.47 16.87
-4 5 -1 525.16 23.41
-4 5 -1 490.46 30.1
-4 5 0 1857.13 60.6
-4 5 0 1815.32 70.66
-4 5 1 123.04 11.93
-4 5 1 133.98 15.84
-4 5 2 723.71 42.53
-4 5 2 880.32 38.27
-4 5 3 475.5 28.61
-4 5 4 16.74 5.95
-4 5 4 14.17 6.41
-4 5 5 284.3 23.78
-4 5 5 296.86 24.97
-4 5 5 272.62 26.98
-4 5 6 539.57 34.76
-4 5 6 626.63 38.52
-4 5 6 555.39 40.57
-4 5 7 117.36 16.21
-4 5 7 136.13 18.31
-4 5 7 94.92 16.92
-4 5 8 246.09 27.36
-4 5 8 321.86 27.63
-4 5 8 238.63 13.28
-4 5 8 226.55 22.97
-4 5 8 266.85 26.6
-4 5 9 450.06 22.29
-4 5 9 480.44 37.45
-4 5 9 529.2 37.48
-4 5 10 56.77 12.94
-4 5 11 86.3 17.3
-4 5 12 462.41 40.3
-4 5 13 54.64 15.66
-4 6 -13 377.98 36.18
-4 6 -12 107.27 19.47
-4 6 -11 244.09 26.94
-4 6 -10 156.32 21.16
-4 6 -9 20.74 8.37
-4 6 -9 13.71 7.54
-4 6 -9 11.89 7.31
-4 6 -8 482.98 35.14
-4 6 -8 425.44 34.6
-4 6 -8 406.01 30.97
-4 6 -7 495.01 36.4
-4 6 -7 529.46 35.44
-4 6 -7 435.25 31.23
-4 6 -6 56.69 10.7
-4 6 -6 57.87 12.18
-4 6 -5 681.3 36.54
-4 6 -5 691.16 41.85
-4 6 -4 1008.07 45.27
-4 6 -3 1.66 2.22
-4 6 -3 -1.02 3.76
-4 6 -2 1096.02 39.79
-4 6 -2 1075.89 45.92
-4 6 -1 783.39 32.8
-4 6 0 17.54 6.54
-4 6 0 17.8 4.95
-4 6 1 737.88 41.93
-4 6 1 756.35 34.88
-4 6 2 727.05 42
-4 6 2 635.04 33.45
-4 6 3 8.9 4.46
-4 6 4 210.07 19.53
-4 6 5 634.08 37.57
-4 6 5 682.03 40.17
-4 6 5 547.69 40.57
-4 6 6 3.04 5.07
-4 6 6 3.32 5.52
-4 6 6 6.17 6.04
-4 6 7 544.68 37.2
-4 6 7 609.97 40.81
-4 6 7 640.28 45.14
-4 6 8 660.24 42.45
-4 6 8 706.93 45.61
-4 6 9 1.98 7.63
-4 6 10 263.83 28.43
-4 6 11 105.84 18.98
-4 6 12 -2.34 6.87
-4 7 -13 26.8 11.17
-4 7 -12 309.32 32.5
-4 7 -11 230.3 27.72
-4 7 -10 8.01 7.38
-4 7 -9 532.94 38.4
-4 7 -8 496.87 35.74
-4 7 -8 454.28 35.44
-4 7 -8 435 35.95
-4 7 -7 203.09 21.42
-4 7 -7 214.89 24.27
-4 7 -6 1006.84 50.25
-4 7 -6 1001.7 54.84
-4 7 -5 393.58 27.93
-4 7 -5 385.81 31.34
-4 7 -4 27.31 7.95
-4 7 -4 27.08 8.64
-4 7 -3 672.42 36.08
-4 7 -3 674.13 29.43
-4 7 -3 643.23 40.47
-4 7 -2 443.4 28.43
-4 7 -2 435.68 23.24
-4 7 -1 99.75 10.88
-4 7 0 733.69 34.31
-4 7 1 621.46 39.48
-4 7 1 679.83 33.6
-4 7 2 37.79 9.86
-4 7 2 33.48 7.63
-4 7 3 771.74 39.65
-4 7 4 268.94 22.83
-4 7 5 71.41 12.57
-4 7 5 83.07 14.36
-4 7 6 495.79 34.76
-4 7 6 493.01 39.58
-4 7 6 518.02 37.05
-4 7 7 685.86 43.32
-4 7 7 724.91 46.2
-4 7 7 737.76 49.93
-4 7 8 32.83 10.16
-4 7 8 40.47 11.71
-4 7 10 161.47 23.56
-4 7 11 4.66 10.01
-4 7 12 195.55 27.02
-4 8 -12 110.98 20.93
-4 8 -11 88.16 18.06
-4 8 -10 391.71 35.55
-4 8 -9 105.94 18.02
-4 8 -8 416.59 33.85
-4 8 -7 959.05 51.75
-4 8 -6 294.65 26.1
-4 8 -6 285.49 28.29
-4 8 -5 37.53 10.24
-4 8 -5 26.49 8.04
-4 8 -4 698.38 44.21
-4 8 -4 682.95 39.35
-4 8 -3 140.07 16.82
-4 8 -3 146.08 12.99
-4 8 -3 139.17 18.81
-4 8 -2 147.05 13.59
-4 8 -2 139.24 16.25
-4 8 -1 789.35 36.3
-4 8 0 155.1 15.11
-4 8 1 85.6 12.09
-4 8 2 942.44 44.68
-4 8 2 964.23 52.99
-4 8 3 982.53 47.28
-4 8 4 155.68 17.76
-4 8 5 573.06 37
-4 8 6 154.56 19.29
-4 8 6 140.75 19.68
-4 8 6 112.7 18.98
-4 8 7 107.4 16.69
-4 8 7 91.46 16.7
-4 8 11 311.66 33.72
-4 8 12 142.47 24.39
-4 9 -11 656.41 49.04
-4 9 -10 149.36 22.58
-4 9 -9 347.97 32.6
-4 9 -8 386.78 33.54
-4 9 -7 10.95 7.31
-4 9 -6 434.72 33.27
-4 9 -5 480.71 37.59
-4 9 -5 441.93 33.46
-4 9 -4 242.67 26.14
-4 9 -4 241.64 23.34
-4 9 -3 146.69 18
-4 9 -3 148.98 20.31
-4 9 -3 125.61 13.11
-4 9 -2 559.09 30.13
-4 9 -2 578.17 36.42
-4 9 -1 16.66 5.56
-4 9 -1 11.98 6.23
-4 9 0 215.39 18.72
-4 9 1 741.14 38.55
-4 9 2 173.21 18.11
-4 9 3 406.14 34.44
-4 9 3 429.75 29.54
-4 9 4 1333.09 60.46
-4 9 5 198.84 21.7
-4 9 6 199.49 22.58
-4 9 7 682.92 44.5
-4 10 -10 158.89 24.51
-4 10 -9 392.86 36.63
-4 10 -8 -2.09 8.03
-4 10 -7 511.49 38.95
-4 10 -6 271.34 27.35
-4 10 -5 1.79 6.27
-4 10 -4 120.45 17.34
-4 10 -3 491.82 28.92
-4 10 -3 564.76 37.84
-4 10 -2 60.08 9.89
-4 10 -2 62.9 12.95
-4 10 -1 636.32 34.5
-4 10 -1 574.2 38.52
-4 10 0 750 39.34
-4 10 1 94.68 13.42
-4 10 2 271.69 23.83
-4 10 3 1070.84 52.4
-4 10 4 80.83 13.52
-4 10 5 558.59 37.74
-4 10 6 358.28 31.73
-4 11 -9 13.97 9.33
-4 11 -8 212.46 26.97
-4 11 -7 86.56 17.67
-4 11 -6 2.02 8.69
-4 11 -5 438.31 35.77
-4 11 -4 469.2 36.25
-4 11 -3 19.11 6.26
-4 11 -3 14.84 8.5
-4 11 -2 447.06 28.97
-4 11 -2 501.31 36.93
-4 11 -1 657.21 36.79
-4 11 -1 645.97 42.82
-4 11 0 42.9 9.59
-4 11 0 47.98 11.82
-4 11 1 242.69 22.58
-4 11 2 500.5 33.94
-4 11 3 3.13 4.92
-4 11 4 436.25 32.85
-4 11 5 347.96 29.77
-4 12 -7 15.76 9.36
-4 12 -6 361.58 34.39
-4 12 -5 229.46 26.83
-4 12 -4 16.32 8.48
-4 12 -3 418.16 35.53
-4 12 -2 324.5 25.32
-4 12 -2 351.18 31.93
-4 12 -1 9.64 5.3
-4 12 -1 15.95 8.29
-4 12 0 589.78 36.97
-4 12 0 568.53 41.65
-4 12 1 380.59 29.48
-4 12 2 12.79 6.16
-4 12 3 141.42 19.07
-4 12 4 92.13 15.49
-4 13 -5 24.79 10.92
-4 13 -4 420.88 37.49
-4 13 -3 209.72 26.18
-4 13 -2 29.14 8.18
-4 13 -2 21.6 10.2
-4 13 -1 178.94 20.02
-4 13 -1 174.01 23.89
-4 13 0 88.04 14.69
-4 13 0 73.64 15.9
-4 13 1 1.61 4.38
-4 13 1 2.17 8
-4 13 2 211.83 22.92
-4 14 -3 16.34 9.35
-4 14 -2 111.44 19.99
-4 14 -1 36.79 12.28
-4 14 0 99.2 19.49
-4 14 1 350.36 34.67
-3 -16 -7 274.19 33.83
-3 -16 -6 487.44 44.9
-3 -16 -5 73.32 17.81
-3 -16 -4 145.37 24.31
-3 -15 -11 339.48 37.54
-3 -15 -10 434.48 41.75
-3 -15 -9 19.18 10.55
-3 -15 -8 341.1 33.4
-3 -15 -8 333.35 36.16
-3 -15 -8 311.69 34.32
-3 -15 -7 263.44 30.14
-3 -15 -7 231.79 29.38
-3 -15 -7 277.55 32.42
-3 -15 -6 -2.51 5.58
-3 -15 -6 -2.4 7.04
-3 -15 -6 2.66 6.61
-3 -15 -5 44.57 12.95
-3 -15 -5 65.67 16.29
-3 -15 -5 47.24 13.58
-3 -15 -4 511.38 42.41
-3 -15 -4 467.73 42.14
-3 -15 -3 147.83 23.28
-3 -15 -3 129.95 21.53
-3 -15 -2 238.92 28.81
-3 -15 -2 218.81 28.45
-3 -15 -1 372.8 35.92
-3 -15 -1 335.46 35.39
-3 -15 0 2.46 6.7
-3 -15 1 168.41 24.68
-3 -14 -12 359.53 37.78
-3 -14 -11 222.69 29.63
-3 -14 -10 -5.02 8.37
-3 -14 -10 5.08 8.45
-3 -14 -9 161.97 24.12
-3 -14 -9 177.82 25.72
-3 -14 -8 143.6 22.38
-3 -14 -8 114.1 19.07
-3 -14 -8 172.14 25.21
-3 -14 -7 9.63 7.56
-3 -14 -7 14.97 8.77
-3 -14 -7 8.85 6.96
-3 -14 -6 245.08 28.45
-3 -14 -6 224.83 27.79
-3 -14 -6 236.47 28.61
-3 -14 -5 135.73 21.42
-3 -14 -5 87.66 17.5
-3 -14 -5 99.3 19.1
-3 -14 -4 11.61 7.3
-3 -14 -4 9.56 7.03
-3 -14 -4 19.21 8.85
-3 -14 -3 575.51 44.43
-3 -14 -3 535.84 43.91
-3 -14 -3 503.85 41.4
-3 -14 -2 498.12 41.79
-3 -14 -2 614.4 45.2
-3 -14 -2 592.08 46.83
-3 -14 -1 25.17 10.49
-3 -14 0 670.22 48.36
-3 -14 1 431.03 38.57
-3 -14 2 2.44 6.07
-3 -14 3 220.82 28.97
-3 -13 -12 103.34 19.22
-3 -13 -11 66.54 16.13
-3 -13 -10 330.7 33.62
-3 -13 -9 184.49 24.71
-3 -13 -9 184.36 25.4
-3 -13 -8 11.41 7.61
-3 -13 -8 9.29 7.3
-3 -13 -8 8.1 5.96
-3 -13 -7 395.72 35.73
-3 -13 -7 485.04 40.19
-3 -13 -7 501.14 40.09
-3 -13 -6 291.29 31.14
-3 -13 -6 330.39 32.21
-3 -13 -6 289.82 30.66
-3 -13 -5 85.4 16.26
-3 -13 -5 87.11 16.58
-3 -13 -5 84.96 17.15
-3 -13 -4 289.32 30.12
-3 -13 -4 280.55 30.27
-3 -13 -4 269.81 28.79
-3 -13 -3 331.78 31.91
-3 -13 -3 303.21 31.85
-3 -13 -3 312.48 30.87
-3 -13 -2 77.54 16.37
-3 -13 -2 57.53 13.69
-3 -13 -1 883.18 57.5
-3 -13 -1 891.64 54.55
-3 -13 0 163.53 24.71
-3 -13 0 132.16 20.72
-3 -13 1 2.22 6.05
-3 -13 2 99.27 18.47
-3 -13 3 146.62 22.77
-3 -13 4 40.13 12.8
-3 -13 5 320.21 35.24
-3 -12 -12 51.84 14.43
-3 -12 -11 295.2 30.92
-3 -12 -10 123.02 19.7
-3 -12 -9 36.68 12.02
-3 -12 -9 42.66 12.35
-3 -12 -8 523.04 40.45
-3 -12 -8 463.45 38.09
-3 -12 -8 505.04 38.18
-3 -12 -7 230.9 26.17
-3 -12 -7 226.87 25.75
-3 -12 -7 243.68 26.3
-3 -12 -6 203.67 24.79
-3 -12 -6 232.88 26.37
-3 -12 -6 238.82 26.54
-3 -12 -5 1093.26 59.06
-3 -12 -5 945.97 56.02
-3 -12 -5 986.68 57.43
-3 -12 -4 83.17 15.6
-3 -12 -4 98.64 16.72
-3 -12 -4 88.23 16.31
-3 -12 -3 37.85 10.88
-3 -12 -3 42.55 11.85
-3 -12 -3 37.92 10.9
-3 -12 -2 203.12 25.04
-3 -12 -2 177.97 22.33
-3 -12 -1 84.64 16.99
-3 -12 -1 95.22 16.34
-3 -12 0 174.72 24.72
-3 -12 0 199.52 23.92
-3 -12 1 287.56 29.11
-3 -12 2 106.1 19.11
-3 -12 3 45.34 12.88
-3 -12 4 499.09 41.85
-3 -12 5 231.29 29.25
-3 -12 6 234.06 30.28
-3 -11 -11 71.53 15.15
-3 -11 -10 439.09 35.69
-3 -11 -9 498.14 37.9
-3 -11 -8 177.11 22.1
-3 -11 -8 147.13 20.84
-3 -11 -8 162.56 20.86
-3 -11 -7 658.43 43.16
-3 -11 -7 553.78 39.75
-3 -11 -7 544.79 40.12
-3 -11 -6 1301.47 64.89
-3 -11 -6 1231.13 62.92
-3 -11 -6 1236.02 62.7
-3 -11 -5 111.68 17.24
-3 -11 -5 116.86 18.35
-3 -11 -5 116.55 17.93
-3 -11 -4 114.21 17.97
-3 -11 -4 116.1 17.61
-3 -11 -4 105.3 16.73
-3 -11 -3 27.65 9.06
-3 -11 -3 22.03 7.92
-3 -11 -2 64.78 14.13
-3 -11 -2 69.31 13.53
-3 -11 -1 6.37 5.78
-3 -11 -1 20.14 7.61
-3 -11 0 766.81 51.77
-3 -11 0 760.75 47.44
-3 -11 1 290.5 28.52
-3 -11 2 101.23 17.45
-3 -11 3 723.87 48.74
-3 -11 4 140.18 20.81
-3 -11 5 170.75 23.75
-3 -11 6 360.14 36.06
-3 -11 7 57.13 15.59
-3 -10 -11 291.18 28.83
-3 -10 -10 510.94 37.43
-3 -10 -9 5.27 5.16
-3 -10 -8 127.65 17.91
-3 -10 -8 116.7 17.31
-3 -10 -7 416.06 32.8
-3 -10 -7 452.79 34.32
-3 -10 -7 480.58 34.63
-3 -10 -6 64.32 13.2
-3 -10 -6 79.31 13.46
-3 -10 -6 62.23 13.43
-3 -10 -5 777.29 44.61
-3 -10 -5 733.59 45.94
-3 -10 -5 779.4 45.65
-3 -10 -4 652.5 40.28
-3 -10 -4 632.28 42.2
-3 -10 -4 658.21 41.5
-3 -10 -3 87.91 15.22
-3 -10 -3 80.5 14.09
-3 -10 -2 48.43 11.94
-3 -10 -2 45.06 10.38
-3 -10 -1 704.88 45.91
-3 -10 -1 725.18 43.49
-3 -10 0 164.67 22.61
-3 -10 0 177.7 20.97
-3 -10 1 939.88 52.34
-3 -10 2 957.22 53.77
-3 -10 3 86.6 15.44
-3 -10 4 236.96 26.35
-3 -10 5 362.71 34.11
-3 -10 6 37.31 12.18
-3 -10 7 39.57 12.92
-3 -10 8 125.57 22.34
-3 -9 -10 -1.67 4.14
-3 -9 -9 469.87 33.57
-3 -9 -8 320.85 26.75
-3 -9 -7 25.1 8.32
-3 -9 -7 17.79 6.81
-3 -9 -6 522.79 34.13
-3 -9 -6 495.39 35.71
-3 -9 -5 866.74 46.49
-3 -9 -5 813.52 47.47
-3 -9 -5 830.85 44.4
-3 -9 -4 136.25 18.19
-3 -9 -4 145.02 17.21
-3 -9 -4 142.17 17.59
-3 -9 -3 1051.15 55.07
-3 -9 -3 1130.27 54.58
-3 -9 -2 685.48 42.55
-3 -9 -2 695.08 40.74
-3 -9 -1 32.18 9.35
-3 -9 -1 35.24 9.04
-3 -9 0 468.47 33.13
-3 -9 1 1415.18 65.06
-3 -9 2 -1.72 3.31
-3 -9 3 174.9 21.36
-3 -9 4 447.05 35.7
-3 -9 5 43.35 11.74
-3 -9 6 539.94 42.19
-3 -9 7 296.25 31.73
-3 -9 8 37.56 12.47
-3 -9 9 114.32 21.06
-3 -8 -9 601.91 36.92
-3 -8 -8 39.52 9.38
-3 -8 -7 682.78 38.2
-3 -8 -7 695.48 41.72
-3 -8 -6 703.26 42.13
-3 -8 -5 47.1 10.88
-3 -8 -4 1255.08 59.72
-3 -8 -3 555.49 36.59
-3 -8 -2 173.73 19.58
-3 -8 0 181.26 19.21
-3 -8 1 64 11.56
-3 -8 2 788.64 44.91
-3 -8 3 261.95 25.14
-3 -8 4 25.17 8.49
-3 -8 5 530.99 39
-3 -8 6 767.01 49.62
-3 -8 7 6.67 5.52
-3 -8 8 621.15 46.84
-3 -8 9 353.1 35.84
-3 -7 -6 82.13 13.52
-3 -7 -5 296.33 25.5
-3 -7 -4 204.95 21.03
-3 -7 -3 488.61 32.93
-3 -7 2 401.18 29.39
-3 -7 3 1.54 3.43
-3 -7 3 5.57 4.89
-3 -7 4 589.7 38.95
-3 -7 4 575.64 36.93
-3 -7 5 361.95 30.75
-3 -7 6 510.13 38.15
-3 -7 7 1879.46 85.29
-3 -7 8 405.46 36.24
-3 -7 9 27.52 9.36
-3 -7 9 21.92 9.77
-3 -7 10 502.3 38.68
-3 -7 10 474.72 42.27
-3 -7 11 224.67 26.6
-3 -7 12 40.79 12.62
-3 -6 -8 96.33 12.26
-3 -6 -7 771.17 36.48
-3 -6 -7 743.68 39.15
-3 -6 -6 1145.52 46.15
-3 -6 -6 1133.35 53.36
-3 -6 -5 288.12 19.63
-3 -6 -5 285.19 24.32
-3 -6 -4 291.26 19.47
-3 -6 2 173.4 16.97
-3 -6 3 867.47 44.9
-3 -6 3 819.67 42.31
-3 -6 4 185.85 20.4
-3 -6 4 272.56 23.19
-3 -6 5 147.88 18.68
-3 -6 5 135.86 17.49
-3 -6 6 1252.99 54.45
-3 -6 6 1252.53 62.08
-3 -6 6 1156.28 59.16
-3 -6 7 381.93 28.84
-3 -6 7 415.86 34.59
-3 -6 7 438.5 34.51
-3 -6 8 549.25 36.51
-3 -6 8 529.91 40.88
-3 -6 8 478.85 38.99
-3 -6 9 880.7 55.4
-3 -6 9 818.43 48.74
-3 -6 10 170.36 24.64
-3 -6 10 137.2 19.89
-3 -6 11 60.28 15.74
-3 -6 11 60.34 13.94
-3 -6 12 512.77 41.37
-3 -6 13 109.12 19.65
-3 -5 -7 2059.5 68.77
-3 -5 -6 185.04 14.39
-3 -5 -5 2810.81 85.14
-3 -5 -4 1525.12 52.11
-3 -5 -2 464.78 29.53
-3 -5 -1 1758.17 67.6
-3 -5 3 517.65 30.74
-3 -5 4 554.37 34.35
-3 -5 4 539.18 33.11
-3 -5 4 524.85 27.84
-3 -5 5 1317.93 60.54
-3 -5 5 1452.84 63.46
-3 -5 6 85.73 14.41
-3 -5 7 331.2 26.11
-3 -5 7 432.22 33.35
-3 -5 8 1281.46 59.65
-3 -5 8 1262.95 65.17
-3 -5 9 37.44 10.04
-3 -5 10 154.12 20.65
-3 -5 11 226.19 25.94
-3 -5 12 27.71 10.06
-3 -5 13 133.26 21.53
-3 -4 -6 1794.11 63.86
-3 -4 -6 1863.41 58.55
-3 -4 -5 3476.44 104.85
-3 -4 -5 3515.34 98.55
-3 -4 -4 3.46 2.06
-3 -4 -3 1985.95 72.73
-3 -4 -2 615.81 33.04
-3 -4 -1 107.91 12.81
-3 -4 0 545.63 25.79
-3 -4 0 564.97 31.68
-3 -4 1 3871.63 113.62
-3 -4 2 252.3 13.79
-3 -4 3 2460.38 74.83
-3 -4 4 1928.74 72.49
-3 -4 4 1918.87 64.9
-3 -4 5 245.75 22.32
-3 -4 6 253.35 23.9
-3 -4 7 372.57 31.03
-3 -4 7 373.61 27.03
-3 -4 8 260.96 26.87
-3 -4 8 299.02 25.4
-3 -4 9 143.18 20.89
-3 -4 9 153.62 19.23
-3 -4 10 483.94 36.03
-3 -4 11 5.87 5.75
-3 -4 12 253.05 28.17
-3 -4 13 481.6 40.03
-3 -3 -5 0.68 1.84
-3 -3 -5 1.05 1.4
-3 -3 -4 2487.12 84.04
-3 -3 -4 2470.26 68.57
-3 -3 -4 2491.69 75.26
-3 -3 -3 186.39 12.69
-3 -3 -3 211.18 17.73
-3 -3 -2 13.8 4.91
-3 -3 -1 2220.56 75.29
-3 -3 0 2898.51 84.96
-3 -3 0 2996.49 93.8
-3 -3 1 47.22 6.75
-3 -3 1 50.69 4.11
-3 -3 2 1489.01 46.24
-3 -3 2 1526.58 54.03
-3 -3 3 719.89 29.24
-3 -3 4 24.95 5.41
-3 -3 5 439.66 25.68
-3 -3 5 440.71 29.55
-3 -3 6 526.74 34.92
-3 -3 7 64.76 11.11
-3 -3 7 56.23 11.99
-3 -3 8 287.5 24.64
-3 -3 8 319.09 29.14
-3 -3 9 847.12 46.87
-3 -3 9 829.59 50.78
-3 -3 10 3.52 5.52
-3 -3 11 407.53 34.26
-3 -3 12 356.19 33.33
-3 -3 13 8.78 7.71
-3 -2 -4 2285.83 67.37
-3 -2 -3 357.96 16.6
-3 -2 -3 347.63 22.08
-3 -2 -2 667.19 25.32
-3 -2 -2 643.63 31.53
-3 -2 -1 429.62 23.96
-3 -2 0 8.82 3.68
-3 -2 0 10.68 2.79
-3 -2 1 880.83 32.96
-3 -2 2 780.49 33.13
-3 -2 3 133.98 13.16
-3 -2 5 244.44 21.09
-3 -2 6 15.74 6.94
-3 -2 7 869.94 43.46
-3 -2 7 935.35 49.28
-3 -2 8 848.58 44.99
-3 -2 8 854.4 49.24
-3 -2 9 104.3 15.49
-3 -2 9 110.99 17.84
-3 -2 10 755.82 45.39
-3 -2 11 459.17 35.63
-3 -2 12 24.38 9.59
-3 -2 13 209.27 26.35
-3 -1 -12 590.52 41.32
-3 -1 -11 351.54 29.9
-3 -1 -10 42.78 10.61
-3 -1 -9 1759.06 71.46
-3 -1 -8 1416.25 58.58
-3 -1 -7 222.74 18.04
-3 -1 -6 1671.6 58.27
-3 -1 -5 1044.96 38.02
-3 -1 -3 1150.27 35.25
-3 -1 -3 1159.46 39.45
-3 -1 -2 145.19 8.75
-3 -1 -2 143.13 12.45
-3 -1 -2 115.06 7.55
-3 -1 -1 176.76 7.42
-3 -1 -1 174.69 10.04
-3 -1 -1 174.69 8.55
-3 -1 -1 183.23 13.9
-3 -1 0 524.04 25.28
-3 -1 0 541.29 19.93
-3 -1 1 568.58 26.71
-3 -1 1 550.7 23.16
-3 -1 2 107.08 10.36
-3 -1 3 32.08 6.65
-3 -1 5 139.6 15.82
-3 -1 6 1561.02 65.56
-3 -1 7 535.7 35.88
-3 -1 8 221.3 23.41
-3 -1 9 435.13 34.41
-3 -1 10 98.23 17.32
-3 -1 10 130.6 18.37
-3 -1 11 14.89 7.74
-3 -1 12 463.45 37.37
-3 -1 13 39.23 12.38
-3 -1 14 46.75 13.54
-3 0 -15 24.55 10.92
-3 0 -14 290.9 31.65
-3 0 -13 689.46 47.19
-3 0 -12 36.83 10.8
-3 0 -11 203.89 22.81
-3 0 -10 899.9 48.3
-3 0 -9 373.89 28.09
-3 0 -8 217.46 19.47
-3 0 -7 1464.97 56.51
-3 0 -6 5.74 3.53
-3 0 -6 8.79 4.6
-3 0 -5 290.41 18.8
-3 0 -5 290.9 17
-3 0 -4 627.27 27.1
-3 0 -4 608.81 23.83
-3 0 -3 2166.86 63.45
-3 0 -3 2159.61 58.9
-3 0 -2 766.83 24.14
-3 0 -2 756.18 25.54
-3 0 -1 2188.64 65.75
-3 0 -1 2258.74 68.64
-3 0 0 2080.15 58.09
-3 0 0 2027.52 63.56
-3 0 1 1402.15 47.09
-3 0 1 1398.16 45.94
-3 0 1 1432 41.65
-3 0 2 2653.32 80.83
-3 0 2 2627.77 76.38
-3 0 3 159.22 14.34
-3 0 3 167.8 13.1
-3 0 4 113.26 12.14
-3 0 6 206.42 20.3
-3 0 7 138.25 16.51
-3 0 7 137.83 17.72
-3 0 8 733.43 42.82
-3 0 8 763.66 44.89
-3 0 9 134.54 19.12
-3 0 10 41.3 11.6
-3 0 12 173.49 22.5
-3 0 13 77.4 16.4
-3 0 14 440.23 40.13
-3 1 -15 169.01 25.03
-3 1 -14 574.33 44.31
-3 1 -13 36.35 11.42
-3 1 -12 366.2 31.81
-3 1 -11 403.16 32.58
-3 1 -10 45.73 10.99
-3 1 -9 440.36 31.57
-3 1 -9 418.72 29.76
-3 1 -8 441.13 30.21
-3 1 -8 537.66 31.54
-3 1 -7 10.11 4.76
-3 1 -7 4.64 4.27
-3 1 -6 836.24 38.68
-3 1 -6 807.71 35.68
-3 1 -5 3813.24 111.41
-3 1 -5 3620.9 106.62
-3 1 -4 4.23 2.83
-3 1 -4 4.29 2.49
-3 1 -3 2008.81 62.33
-3 1 -3 2085 58.08
-3 1 -2 5009.51 129.98
-3 1 -2 4785.69 124.4
-3 1 -1 37.42 5.77
-3 1 0 2189.73 63.01
-3 1 0 2099.55 60.26
-3 1 1 445.03 20.19
-3 1 1 462.56 19.32
-3 1 2 921.42 36.95
-3 1 2 994.86 34.03
-3 1 3 178.11 14.8
-3 1 3 181.97 13.12
-3 1 4 557.51 27.78
-3 1 6 489.05 31.54
-3 1 7 1080.72 52.38
-3 1 7 1015.25 50.29
-3 1 8 167.01 19.58
-3 1 8 178.88 20.81
-3 1 9 216.4 23.1
-3 1 9 207.93 23.37
-3 1 10 339.59 30.1
-3 1 10 311.65 30.3
-3 1 11 71.38 15.03
-3 1 14 9.77 8.14
-3 2 -15 233.38 29.15
-3 2 -14 4.73 6.43
-3 2 -13 148.54 21.59
-3 2 -12 236.96 25.96
-3 2 -11 80.9 14.51
-3 2 -11 70.04 14.38
-3 2 -10 635.22 40.37
-3 2 -10 671.92 41.77
-3 2 -9 468.93 31.92
-3 2 -9 549.63 35.58
-3 2 -8 22.32 7.05
-3 2 -8 29.06 8.58
-3 2 -7 1242.14 50.72
-3 2 -7 1219.62 53.14
-3 2 -7 1144.29 52.67
-3 2 -6 851.79 37.79
-3 2 -6 830.53 41.33
-3 2 -6 894.19 41.65
-3 2 -5 179.87 15.46
-3 2 -5 188.46 14.32
-3 2 -4 2228.37 69.55
-3 2 -4 2065.65 65.38
-3 2 -3 4991.62 133.35
-3 2 -2 369.18 15.79
-3 2 -2 334.05 17.75
-3 2 -1 2507.93 66.72
-3 2 -1 2406.99 75.6
-3 2 0 1043.02 33.95
-3 2 2 2668.72 80.64
-3 2 2 2611.76 71.23
-3 2 3 1112.72 49.66
-3 2 3 1103.97 44.36
-3 2 4 5.18 4.77
-3 2 5 1086.99 52.18
-3 2 6 1212.3 58.39
-3 2 6 1376.2 57.77
-3 2 7 99.45 15.37
-3 2 7 87.86 13.13
-3 2 7 83.92 13.46
-3 2 8 311.86 28.04
-3 2 8 362.16 28.38
-3 2 8 382.46 30.27
-3 2 9 884.88 49.05
-3 2 9 891.19 50.05
-3 2 10 47.22 12.62
-3 2 10 30.41 10.38
-3 2 10 42.7 11.65
-3 2 11 346.95 31.83
-3 2 12 469.38 39.11
-3 2 13 130.03 21.28
-3 3 -15 36.35 13.24
-3 3 -14 431.72 38.69
-3 3 -13 145.15 22.32
-3 3 -12 47.01 12.28
-3 3 -11 770.16 47.62
-3 3 -11 694.67 44.72
-3 3 -10 715.11 44.33
-3 3 -10 735.34 44.01
-3 3 -9 43.75 10.55
-3 3 -9 49.52 10.73
-3 3 -8 1527.66 63.71
-3 3 -8 1559.15 66.48
-3 3 -7 1265.99 56.8
-3 3 -7 1204.64 53.04
-3 3 -6 46.35 8.5
-3 3 -6 44.6 9.31
-3 3 -6 58.53 10.11
-3 3 -5 1248.36 48.57
-3 3 -5 1325.45 51.77
-3 3 -5 1234.14 53
-3 3 -4 870.71 35.84
-3 3 -3 415.42 20.57
-3 3 -2 1061.15 31.52
-3 3 -2 986.89 36.39
-3 3 -1 101.93 7.15
-3 3 -1 92.29 10.16
-3 3 0 983.97 33.82
-3 3 1 771.02 30.6
-3 3 2 1508.48 52.65
-3 3 3 41.44 8.76
-3 3 3 38.9 7.51
-3 3 4 2364.28 87.19
-3 3 5 865.05 46.54
-3 3 5 892.45 43.16
-3 3 6 1.6 5.02
-3 3 6 1.33 4.66
-3 3 7 1034.32 55.43
-3 3 7 1188.66 53.9
-3 3 7 1219.33 56.08
-3 3 8 612.61 41.38
-3 3 8 760.04 42.85
-3 3 8 733.95 43.19
-3 3 9 1.86 5.05
-3 3 9 5.03 6.17
-3 3 9 -1.8 6.34
-3 3 10 593.74 41.66
-3 3 10 522.29 38.43
-3 3 10 450.05 36.64
-3 3 11 404.26 36.23
-3 3 12 22.08 11.51
-3 3 13 392.08 37.59
-3 4 -14 268.3 31.41
-3 4 -13 112.71 19.65
-3 4 -12 682.45 46.38
-3 4 -11 135.19 20.01
-3 4 -11 174.32 22.15
-3 4 -10 151.06 20.4
-3 4 -10 102.51 16.69
-3 4 -9 1597.18 69.41
-3 4 -9 1535.79 70.69
-3 4 -8 496.34 34.46
-3 4 -8 586.16 38
-3 4 -8 506.68 33.54
-3 4 -7 103.07 13.8
-3 4 -7 80.25 13.36
-3 4 -7 101.31 14.34
-3 4 -6 424.1 29.78
-3 4 -6 398.91 26.54
-3 4 -5 578.31 33.76
-3 4 -5 528.45 29.15
-3 4 -4 29.27 6.54
-3 4 -4 28 7.13
-3 4 -3 2376.37 76.09
-3 4 -3 2439.45 83.22
-3 4 -2 638.26 23.56
-3 4 -2 582.53 27.32
-3 4 -1 409.76 18.31
-3 4 -1 373.98 23.29
-3 4 0 2029.56 61.45
-3 4 0 1874.63 68.52
-3 4 1 1568.09 52.94
-3 4 2 285.32 18.68
-3 4 3 899.92 48.73
-3 4 3 1230.54 46.71
-3 4 4 551.51 36
-3 4 4 610.08 32.33
-3 4 5 578.21 37.57
-3 4 5 594.67 20.59
-3 4 5 616.75 35.28
-3 4 6 551.84 34.55
-3 4 6 483.23 35.45
-3 4 7 119.45 16.73
-3 4 7 140.9 19.15
-3 4 8 6.44 6.92
-3 4 8 5.09 5.33
-3 4 8 1.86 3.58
-3 4 9 602.97 41.1
-3 4 9 619.84 41.48
-3 4 9 582.68 41.4
-3 4 10 338.3 31.4
-3 4 10 359.94 31.7
-3 4 10 271.34 28.5
-3 4 11 56.49 14.57
-3 4 12 713.04 50.31
-3 4 13 392.77 38.21
-3 5 -14 222.53 28.78
-3 5 -13 871.84 56.37
-3 5 -12 103.71 18.35
-3 5 -11 210.28 24.75
-3 5 -10 415.61 33.57
-3 5 -10 358.48 32.21
-3 5 -9 323.95 28.62
-3 5 -9 314.45 28.47
-3 5 -9 302.47 29.23
-3 5 -8 35.32 10.12
-3 5 -8 31.96 9.56
-3 5 -8 36.97 10.08
-3 5 -7 1477.94 63.99
-3 5 -7 1559.84 66.71
-3 5 -7 1593.85 68.4
-3 5 -6 173.19 17.71
-3 5 -6 198.95 20.49
-3 5 -5 744.14 37.01
-3 5 -5 720.44 40.58
-3 5 -4 865.44 44.25
-3 5 -4 884.32 40.08
-3 5 -3 1443.3 55.18
-3 5 -3 1577.23 62.22
-3 5 -3 1491.69 48.18
-3 5 -2 73.35 9.61
-3 5 -2 85.06 8.17
-3 5 -1 1321.45 45.27
-3 5 0 556.73 25.56
-3 5 0 507.09 30.1
-3 5 1 65.44 8.51
-3 5 2 1565.78 56.78
-3 5 3 125.82 13.5
-3 5 4 85.16 13.78
-3 5 4 72.95 10.74
-3 5 5 273.38 25.92
-3 5 5 281.21 23.4
-3 5 5 351.84 26.7
-3 5 6 321.78 12.38
-3 5 6 333.25 29.67
-3 5 6 336.73 26.41
-3 5 6 360.8 28.23
-3 5 7 282.35 15.28
-3 5 7 329.73 29.98
-3 5 7 333.61 28.1
-3 5 8 771.22 31.85
-3 5 8 723.15 47.08
-3 5 8 755.75 46.19
-3 5 8 732.11 43.09
-3 5 9 47.21 10.65
-3 5 9 85.52 15.58
-3 5 9 83.49 15.62
-3 5 9 58.99 8.67
-3 5 9 58.98 13.63
-3 5 10 107.04 12.24
-3 5 10 118.97 18.79
-3 5 11 356.85 24.36
-3 5 11 509.83 39.81
-3 5 12 39.64 13.24
-3 5 13 142.42 24.21
-3 6 -13 83.68 17.83
-3 6 -12 256.33 29.35
-3 6 -11 252.29 28.3
-3 6 -10 57.49 13.64
-3 6 -9 43.69 11.81
-3 6 -9 25.68 9.34
-3 6 -9 30.4 10.37
-3 6 -8 987.32 53.98
-3 6 -8 984.44 53.34
-3 6 -8 998.6 52.39
-3 6 -7 58.47 11.88
-3 6 -7 73.28 14.12
-3 6 -6 488.37 32.4
-3 6 -6 546.27 36.29
-3 6 -5 970.43 46.06
-3 6 -5 964.3 49.73
-3 6 -4 45.08 8.76
-3 6 -4 57.65 11.15
-3 6 -3 167.25 16.15
-3 6 -3 164.72 12.54
-3 6 -3 139.23 16.94
-3 6 -2 1957.32 64.09
-3 6 -2 2078.68 71.55
-3 6 -1 996.59 38.91
-3 6 0 595.85 28.63
-3 6 1 890.6 38.12
-3 6 1 868.08 34.04
-3 6 2 144.14 14.2
-3 6 2 172.69 13.87
-3 6 3 524.64 30
-3 6 4 667.69 35.08
-3 6 4 652.41 36.18
-3 6 4 689.22 41.67
-3 6 5 8.8 5.41
-3 6 5 10.67 5.93
-3 6 5 7.03 6.18
-3 6 6 206.63 20.98
-3 6 6 205.86 21.83
-3 6 6 207.71 20.7
-3 6 6 184.46 22.57
-3 6 7 376.75 33.23
-3 6 7 324.2 27.85
-3 6 7 376.25 31.6
-3 6 8 213.24 12.27
-3 6 8 225.86 23.84
-3 6 8 255.06 26.67
-3 6 8 243.41 26.4
-3 6 9 99.42 16.06
-3 6 9 138.06 11.76
-3 6 9 141.53 21.01
-3 6 9 154.84 21.38
-3 6 10 207.77 16.33
-3 6 10 246.44 28.04
-3 6 11 34.55 11.75
-3 6 12 46.49 13.63
-3 6 13 623.04 49.51
-3 7 -12 546.21 44.49
-3 7 -11 2.26 7.52
-3 7 -10 220.45 26.21
-3 7 -9 133.39 19.59
-3 7 -8 213.32 23.84
-3 7 -8 229.86 24.74
-3 7 -8 191.61 23.39
-3 7 -7 251.81 24.28
-3 7 -7 261.6 26.45
-3 7 -6 884.22 46.87
-3 7 -6 868.34 49.54
-3 7 -5 87.35 14.78
-3 7 -5 78.65 13.07
-3 7 -4 619.66 36.01
-3 7 -4 666.42 40.37
-3 7 -3 659.25 36.17
-3 7 -3 637.45 38.96
-3 7 -3 619.73 29.51
-3 7 -2 270.8 18.27
-3 7 -2 255.72 21.11
-3 7 -1 151.87 13.72
-3 7 0 747.76 34.97
-3 7 1 36.68 7.64
-3 7 1 42.66 6.42
-3 7 2 785.07 37.68
-3 7 2 715.77 32.78
-3 7 3 995.48 46
-3 7 4 4.39 4.22
-3 7 4 8.53 5.36
-3 7 4 2.53 3.44
-3 7 5 215.03 21.36
-3 7 5 262.68 25.96
-3 7 5 237.19 21.15
-3 7 6 832.01 48.45
-3 7 6 841.03 44.33
-3 7 6 771.76 48.95
-3 7 6 811.29 45.28
-3 7 7 86.89 14.51
-3 7 7 89.43 16.45
-3 7 7 67.04 14.25
-3 7 7 87.63 14.94
-3 7 8 411.76 35.32
-3 7 8 386.97 31.76
-3 7 8 349.25 33.29
-3 7 9 458.23 38.44
-3 7 11 293.72 32.91
-3 7 12 302.32 34.03
-3 7 13 84.15 19.64
-3 8 -12 2.52 10.1
-3 8 -11 529.85 42.95
-3 8 -10 267.88 29.61
-3 8 -9 2.05 8.21
-3 8 -8 148.64 20.4
-3 8 -7 478.06 37.45
-3 8 -7 487.03 35.66
-3 8 -6 3.27 4.81
-3 8 -6 5.59 5.47
-3 8 -5 117.85 16.16
-3 8 -5 96.03 16.01
-3 8 -4 245.92 22.73
-3 8 -4 254.31 25.12
-3 8 -3 34.35 8.53
-3 8 -3 28.33 8.9
-3 8 -3 29.53 6.41
-3 8 -2 525.77 28.09
-3 8 -2 469.67 31.27
-3 8 -1 1109.01 46.38
-3 8 -1 1122.24 51.96
-3 8 0 66.43 6.78
-3 8 0 64.65 9.87
-3 8 1 676.93 28.47
-3 8 1 631.99 34.62
-3 8 2 156.09 13.53
-3 8 2 159.91 16.33
-3 8 3 2.49 3.66
-3 8 4 976.54 48.73
-3 8 4 1041.23 46.27
-3 8 4 1051.3 55.91
-3 8 5 322.24 26.52
-3 8 5 290.46 23.54
-3 8 6 47.25 10.5
-3 8 6 49.82 11.21
-3 8 6 57.32 13.69
-3 8 7 389.6 34.87
-3 8 7 351.79 30.23
-3 8 7 394.94 33.91
-3 8 7 365.27 29.46
-3 8 8 743.95 47.24
-3 8 8 803.5 48.2
-3 8 12 38.48 15.29
-3 9 -11 136.09 23.71
-3 9 -10 79.15 17.25
-3 9 -9 445.41 37.88
-3 9 -8 91.7 17.23
-3 9 -7 104.39 17.57
-3 9 -6 446.91 34.48
-3 9 -6 455.1 36.2
-3 9 -5 703.37 43.22
-3 9 -5 730.95 46.26
-3 9 -4 22.28 8.51
-3 9 -4 9.56 5.61
-3 9 -3 394.05 30.21
-3 9 -3 454.79 34.78
-3 9 -3 449.45 26.65
-3 9 -2 223.35 18.29
-3 9 -2 194.43 20.65
-3 9 -1 81.76 11.58
-3 9 -1 74.55 13.07
-3 9 0 537.59 31.25
-3 9 0 526.07 21.7
-3 9 1 197.7 18.72
-3 9 1 189.08 13.45
-3 9 2 71.53 11.65
-3 9 3 494 32.15
-3 9 4 868.03 51.68
-3 9 4 884.44 42.39
-3 9 4 923.99 47.28
-3 9 5 40.81 9.45
-3 9 5 45.17 10.43
-3 9 5 38.16 10.97
-3 9 6 765.75 45.81
-3 9 6 776.99 50.32
-3 9 6 795.59 43.6
-3 9 7 233.77 23.81
-3 9 7 256.71 26.11
-3 9 8 8.82 6.79
-3 9 12 247.18 32.53
-3 10 -10 553.14 45.2
-3 10 -9 119.5 21.4
-3 10 -8 110.51 19.29
-3 10 -7 285.75 29.51
-3 10 -6 306.67 29.62
-3 10 -5 5.52 7.08
-3 10 -4 466.51 37.43
-3 10 -4 521.64 36.83
-3 10 -3 148.35 19.6
-3 10 -3 149.51 15.82
-3 10 -3 186.01 22.5
-3 10 -2 149.66 18.98
-3 10 -2 141.48 15.44
-3 10 -1 871.21 48.37
-3 10 -1 824.26 41.59
-3 10 0 201.59 11.99
-3 10 0 218.24 20.06
-3 10 1 93.57 9.38
-3 10 1 88.45 13.33
-3 10 2 643.39 38.08
-3 10 3 537.2 29.95
-3 10 3 709.41 39.86
-3 10 4 49.21 9.38
-3 10 4 52.3 11.4
-3 10 5 820.53 42.86
-3 10 5 857.29 53.19
-3 10 5 887.27 48.72
-3 10 6 87.78 14.9
-3 10 6 99.83 14.99
-3 10 7 238.94 26.05
-3 10 7 191.56 21.55
-3 10 8 254.98 26.16
-3 10 9 104.35 17.75
-3 11 -9 77.46 17.31
-3 11 -8 220.34 27.51
-3 11 -7 -2.18 7.27
-3 11 -6 239.19 27.08
-3 11 -5 661.97 45.14
-3 11 -4 67.09 14.05
-3 11 -3 341.85 25.17
-3 11 -3 331.86 30.16
-3 11 -2 606.57 35.05
-3 11 -2 599.61 41.22
-3 11 -1 195.35 19.27
-3 11 -1 168.79 21.55
-3 11 0 240.56 13.1
-3 11 0 255.16 22.53
-3 11 0 242.66 25.7
-3 11 1 809.21 32.37
-3 11 1 829.52 44.62
-3 11 2 153.73 18.51
-3 11 3 147.04 18.41
-3 11 3 110.3 13
-3 11 4 623.21 39.7
-3 11 4 585.7 33.19
-3 11 5 386.43 31.46
-3 11 5 375.94 27.38
-3 11 6 142.58 19.32
-3 11 6 128.32 16.92
-3 11 7 371.45 30.49
-3 11 8 19.61 9.09
-3 11 9 97.18 17.82
-3 12 -7 255.63 29.86
-3 12 -6 281.66 30.97
-3 12 -5 23.69 9.88
-3 12 -4 637.2 44.99
-3 12 -3 575.94 42.05
-3 12 -2 47.45 10.23
-3 12 -2 46.19 12.06
-3 12 -1 97.07 14.48
-3 12 -1 85.91 16
-3 12 0 643.15 39.29
-3 12 0 645.07 44.29
-3 12 1 89.46 9.21
-3 12 1 103.29 15.42
-3 12 2 337.98 28.66
-3 12 3 431.06 26.15
-3 12 3 499.81 35.49
-3 12 4 21.06 8.51
-3 12 4 15.84 6.78
-3 12 5 359.33 26.74
-3 12 6 416 31.05
-3 12 7 35.97 11.52
-3 12 8 181.58 22.49
-3 12 9 313.3 30.86
-3 13 -6 26.22 11.55
-3 13 -5 232.88 28.62
-3 13 -4 267.04 30.1
-3 13 -3 2.21 6.95
-3 13 -2 205.43 26.27
-3 13 -2 199.99 21.09
-3 13 -1 110.26 19.72
-3 13 -1 127.27 17.23
-3 13 0 17.4 9.36
-3 13 0 11.31 6.22
-3 13 1 442.53 37.19
-3 13 1 403.5 19.85
-3 13 1 394.19 31.47
-3 13 2 251.12 25.75
-3 13 3 66.79 13.51
-3 13 3 49.3 8.72
-3 13 4 364.81 25.51
-3 13 5 475.93 31.76
-3 13 6 50.29 11.33
-3 13 7 357.61 30.12
-3 13 8 437.12 35.59
-3 13 9 1.97 9.8
-3 14 -3 92.47 19.12
-3 14 -2 242.2 29.21
-3 14 -1 20.91 10.96
-3 14 0 211.87 27.24
-3 14 1 339.4 34.5
-3 14 3 472.25 26.78
-3 14 4 113.82 13.91
-3 14 5 45.56 9.65
-3 14 6 257.7 23.76
-3 14 7 178.95 21.27
-3 14 8 1.83 8.84
-2 -16 -7 489.7 40.18
-2 -16 -6 89.56 17.72
-2 -16 -5 21.11 9.41
-2 -16 -4 460.85 41.13
-2 -16 -3 187.51 26
-2 -16 -2 22.51 9.64
-2 -16 -1 190.89 26.28
-2 -15 -10 20.22 10.15
-2 -15 -9 103.39 21.3
-2 -15 -8 254.7 27.02
-2 -15 -8 307.38 33.3
-2 -15 -8 262.77 32.87
-2 -15 -7 61.08 13.65
-2 -15 -7 57.52 14.77
-2 -15 -7 67.93 17.28
-2 -15 -6 217.48 27.18
-2 -15 -6 237.07 28.86
-2 -15 -6 293.99 33.42
-2 -15 -5 217.76 27.1
-2 -15 -5 240.27 30.25
-2 -15 -5 243.04 29
-2 -15 -4 53.11 13.84
-2 -15 -4 38.33 11.63
-2 -15 -4 21.52 10.81
-2 -15 -3 122.48 21.75
-2 -15 -3 171.25 24.27
-2 -15 -3 106.67 19.77
-2 -15 -2 467.91 40.59
-2 -15 -1 30.76 11.17
-2 -15 0 163.56 24.14
-2 -15 0 147.8 24.36
-2 -15 1 614.68 47.46
-2 -15 2 125.3 21.7
-2 -14 -12 359.72 38.97
-2 -14 -11 5.44 6.76
-2 -14 -10 240.12 30.68
-2 -14 -9 489.41 41.95
-2 -14 -9 540.12 45.5
-2 -14 -8 1.83 4.97
-2 -14 -8 14.31 8.79
-2 -14 -8 15.93 8.85
-2 -14 -7 257.24 27.56
-2 -14 -7 278.6 30.6
-2 -14 -7 270.54 31.82
-2 -14 -6 295.12 30.06
-2 -14 -6 286.98 32.05
-2 -14 -6 324.66 34.53
-2 -14 -5 23.44 9.18
-2 -14 -5 13.75 8.06
-2 -14 -5 20.27 9.34
-2 -14 -4 232.93 27.13
-2 -14 -4 232.31 28.63
-2 -14 -4 257.87 28.91
-2 -14 -3 571.69 44.63
-2 -14 -3 723.9 50.49
-2 -14 -3 622.04 45.68
-2 -14 -2 32.5 10.95
-2 -14 -2 20.13 8.98
-2 -14 -1 376.59 35.44
-2 -14 -1 448.52 39.66
-2 -14 0 462.85 38.92
-2 -14 1 40.71 12.08
-2 -14 2 294.31 31.6
-2 -14 3 611.26 46.76
-2 -14 4 77.4 17.64
-2 -13 -11 530.5 45.05
-2 -13 -10 339.11 35.6
-2 -13 -9 11.55 7.26
-2 -13 -9 12.36 7.77
-2 -13 -8 95.86 16.03
-2 -13 -8 118.86 19.92
-2 -13 -8 93.3 18.66
-2 -13 -7 230.78 25.24
-2 -13 -7 235 27
-2 -13 -7 227.57 28.12
-2 -13 -6 -2.19 4.86
-2 -13 -6 -2.37 4.57
-2 -13 -6 1.94 5.28
-2 -13 -5 343.66 32.56
-2 -13 -5 382.19 34.54
-2 -13 -5 406.18 36.61
-2 -13 -4 593.61 42.81
-2 -13 -4 656.78 45.37
-2 -13 -4 596.72 45.08
-2 -13 -3 47.91 12.54
-2 -13 -3 54.36 13.85
-2 -13 -3 84.16 16.08
-2 -13 -2 1066.42 61.3
-2 -13 -2 1029.27 58.84
-2 -13 -1 847.25 53.87
-2 -13 -1 743.63 48.88
-2 -13 0 49.27 13.45
-2 -13 0 41.6 11.6
-2 -13 1 196.65 24.54
-2 -13 2 285.32 29.75
-2 -13 3 6.8 7.96
-2 -13 4 374.41 36
-2 -13 5 329.58 34.54
-2 -13 6 2.6 7.06
-2 -12 -11 366.83 35.74
-2 -12 -10 112.06 20.1
-2 -12 -9 713.71 49.79
-2 -12 -8 552.15 40.72
-2 -12 -8 493.03 40.87
-2 -12 -7 5.23 5.12
-2 -12 -7 -2.07 6.07
-2 -12 -7 -2.21 4.26
-2 -12 -6 996.85 57.9
-2 -12 -6 1022.23 55.95
-2 -12 -6 1186.38 63.45
-2 -12 -5 722.96 48.98
-2 -12 -5 821.69 49.98
-2 -12 -5 810.64 48.97
-2 -12 -4 110.94 18.58
-2 -12 -4 165.7 21.37
-2 -12 -4 125.5 18.81
-2 -12 -3 504.7 38.85
-2 -12 -3 503.37 37.81
-2 -12 -3 510.24 38.2
-2 -12 -2 810.05 50.17
-2 -12 -2 811.77 49.8
-2 -12 -1 147.47 21.12
-2 -12 -1 86.18 15.7
-2 -12 0 542.81 43.17
-2 -12 0 533.93 39.4
-2 -12 1 230.2 25.54
-2 -12 2 -2.04 7.17
-2 -12 3 334.15 32.32
-2 -12 4 402.84 36.67
-2 -12 5 32.95 11.12
-2 -12 6 330.44 34.5
-2 -12 7 247.67 30.92
-2 -11 -11 361.09 34.45
-2 -11 -10 1031.45 59.82
-2 -11 -9 230.61 27.04
-2 -11 -8 -3.91 6.15
-2 -11 -8 -4.1 5.58
-2 -11 -7 422.11 32.49
-2 -11 -7 433.08 34.65
-2 -11 -7 458.37 36.61
-2 -11 -6 285.87 26.4
-2 -11 -6 271.19 27.69
-2 -11 -6 246.03 25.61
-2 -11 -5 21.22 8.31
-2 -11 -5 10.56 5.87
-2 -11 -5 14.7 7.08
-2 -11 -4 853.99 50.04
-2 -11 -4 765.17 46.93
-2 -11 -4 850.15 49.34
-2 -11 -3 957.12 53.81
-2 -11 -3 916.41 51.9
-2 -11 -3 991.6 53.38
-2 -11 -2 69.17 13.77
-2 -11 -2 81.48 14.8
-2 -11 -1 915.09 51.32
-2 -11 -1 944.44 54.31
-2 -11 0 633.17 41.55
-2 -11 1 124.29 18.07
-2 -11 2 500.83 37.62
-2 -11 3 386.44 33.27
-2 -11 4 6.29 6.99
-2 -11 5 802.22 52.23
-2 -11 6 269.44 29.81
-2 -11 7 29.43 10.91
-2 -11 8 221.89 29.86
-2 -10 -10 94.29 16.68
-2 -10 -9 227.42 25.48
-2 -10 -8 276.7 27.16
-2 -10 -8 285.41 27.95
-2 -10 -7 349.15 29.79
-2 -10 -7 332.98 29.38
-2 -10 -7 322.99 27.16
-2 -10 -6 165.48 20.2
-2 -10 -6 207.28 21.71
-2 -10 -6 174.66 21.02
-2 -10 -5 1502.25 68.73
-2 -10 -5 1429.65 66.36
-2 -10 -5 1585.53 69.15
-2 -10 -4 62.68 12.27
-2 -10 -4 75.43 13.57
-2 -10 -4 39.91 9.86
-2 -10 -3 105.55 15.99
-2 -10 -3 113.78 16.37
-2 -10 -3 93.84 14.73
-2 -10 -2 687.8 41.68
-2 -10 -2 711.64 43.27
-2 -10 -1 801.01 45.87
-2 -10 -1 841.27 48.98
-2 -10 0 213.7 22.36
-2 -10 1 1927.67 80.45
-2 -10 2 373.85 31.13
-2 -10 3 55.4 12.71
-2 -10 4 383.11 32.88
-2 -10 5 305.34 30.28
-2 -10 6 8.75 7.68
-2 -10 7 399.07 36.47
-2 -10 8 167.24 24.46
-2 -10 9 116.76 20.97
-2 -9 -10 48.28 11.72
-2 -9 -9 503.76 36.81
-2 -9 -8 207.71 22.3
-2 -9 -8 208.33 22.2
-2 -9 -7 74.97 13.29
-2 -9 -7 74.25 13.53
-2 -9 -7 67.43 12.05
-2 -9 -6 846.32 46.72
-2 -9 -6 901.45 47.14
-2 -9 -6 903.28 47.99
-2 -9 -5 319.87 26.4
-2 -9 -5 293.79 25.46
-2 -9 -5 264.88 24.26
-2 -9 -4 558.13 35.58
-2 -9 -4 523.23 34.79
-2 -9 -4 501.93 34.23
-2 -9 -3 1007.82 50.97
-2 -9 -3 1126.58 53.58
-2 -9 -3 1015.83 50.84
-2 -9 -2 173.46 19.46
-2 -9 -2 201.82 20.41
-2 -9 -1 238.95 23.59
-2 -9 -1 189.71 19.98
-2 -9 0 674.49 39.84
-2 -9 1 73.67 12.99
-2 -9 2 537.05 36.17
-2 -9 3 617.63 40.34
-2 -9 4 212.62 23.4
-2 -9 5 121.06 18.59
-2 -9 6 603.82 43.55
-2 -9 6 639.73 43.58
-2 -9 7 10.98 7.71
-2 -9 8 91.21 17.75
-2 -9 9 469.1 41.56
-2 -9 10 97.13 19.7
-2 -8 -9 105.58 15.93
-2 -8 -8 587.63 37.49
-2 -8 -7 1121.42 53.37
-2 -8 -7 1084.55 52.76
-2 -8 -6 26.36 7.88
-2 -8 -6 17.86 6.32
-2 -8 -6 39.8 9.22
-2 -8 -5 535.57 34.07
-2 -8 -5 534.4 33.24
-2 -8 -4 530.95 34.48
-2 -8 -4 614.5 35
-2 -8 -3 224.96 21.01
-2 -8 -3 209.42 19.5
-2 -8 -2 95 13.55
-2 -8 -1 148.2 17.82
-2 -8 0 2.67 2.97
-2 -8 1 542.78 34.31
-2 -8 2 1245.69 57.62
-2 -8 3 105.25 15.11
-2 -8 4 257.49 25.2
-2 -8 5 752.29 45.2
-2 -8 5 747.55 45.92
-2 -8 6 94.33 16.75
-2 -8 6 113.46 18.04
-2 -8 7 743.91 47.59
-2 -8 7 724.15 47.98
-2 -8 8 253.87 28.1
-2 -8 9 -2.36 6.42
-2 -8 10 180.5 25.59
-2 -7 -8 1223.29 55.65
-2 -7 -6 289.79 23.2
-2 -7 -5 261.73 22.23
-2 -7 -4 1.3 3.22
-2 -7 -3 376.72 26.82
-2 -7 -2 1283.5 55.88
-2 -7 -1 1093.76 51.23
-2 -7 2 20.94 6.83
-2 -7 3 479.36 32.4
-2 -7 4 888.45 47.7
-2 -7 5 -1.65 4.84
-2 -7 6 321.28 29.05
-2 -7 7 544.7 39.01
-2 -7 7 506.56 38.34
-2 -7 8 2.09 5.19
-2 -7 9 168.42 23.39
-2 -7 9 183.48 22.47
-2 -7 10 319.2 33.09
-2 -7 10 339.71 32.55
-2 -7 11 50.93 14.47
-2 -7 11 46.62 13.1
-2 -7 12 385.92 36.96
-2 -6 -5 245.1 20.74
-2 -6 -5 227.51 18.12
-2 -6 -4 1596.53 62.87
-2 -6 -4 1556.05 58.12
-2 -6 -3 2531.47 87.7
-2 -6 3 793.94 41.5
-2 -6 4 41.59 9.67
-2 -6 5 750.01 42.87
-2 -6 6 627.72 40.14
-2 -6 6 647.24 37.44
-2 -6 7 162.26 20.11
-2 -6 7 162.04 18.83
-2 -6 8 724.77 43.12
-2 -6 8 714.33 45.49
-2 -6 9 202.34 23.44
-2 -6 9 194.51 24.66
-2 -6 10 22.01 8.61
-2 -6 10 11.36 7.15
-2 -6 11 202.26 25.43
-2 -6 11 200.99 26.4
-2 -6 12 290.51 30.99
-2 -6 13 14.45 8.46
-2 -5 -7 59.87 9.58
-2 -5 -6 43.43 7.92
-2 -5 -5 2526.3 81.45
-2 -5 -5 2604.19 87.2
-2 -5 -4 984.79 44.24
-2 -5 -4 963.26 38.99
-2 -5 4 930.86 40.6
-2 -5 5 884.01 45.45
-2 -5 6 88.66 12.69
-2 -5 6 98.39 14.54
-2 -5 7 794.5 43.01
-2 -5 8 909.94 49.21
-2 -5 9 3.51 4.78
-2 -5 10 199.21 23.52
-2 -5 11 202.34 24.66
-2 -5 12 22 9.16
-2 -5 13 371.53 35.89
-2 -4 -6 1919.64 64.04
-2 -4 -5 1482.67 50.94
-2 -4 -4 1415.12 47.78
-2 -4 -3 1570.38 51.03
-2 -4 -2 52.65 7.24
-2 -4 -1 406.48 23.82
-2 -4 3 3567.71 104.13
-2 -4 4 427.12 24.19
-2 -4 7 92.72 13.65
-2 -4 8 461.91 32.69
-2 -4 9 825.1 47.47
-2 -4 10 217.69 23.97
-2 -4 11 92.56 17.02
-2 -4 12 269.44 28.98
-2 -4 13 91.56 17.75
-2 -3 -5 11.03 3.26
-2 -3 -4 4750.31 127.34
-2 -3 -3 44.11 5
-2 -3 -2 2093.79 69.38
-2 -3 -1 25.35 5.4
-2 -3 2 2723.03 77.58
-2 -3 3 97.47 9.37
-2 -3 4 666.68 30.97
-2 -3 5 573.03 30.93
-2 -3 7 509.74 32.33
-2 -3 8 1163.5 55.56
-2 -3 9 159.58 19.21
-2 -3 10 495.1 36.64
-2 -3 11 803.13 49.45
-2 -3 12 61.29 13.96
-2 -3 13 211.62 26.25
-2 -3 14 286.02 31.54
-2 -2 -4 979.48 30.69
-2 -2 -3 1001.5 29.55
-2 -2 -3 960.61 38.52
-2 -2 -2 185.68 13.94
-2 -2 -1 622.76 27.36
-2 -2 0 83.45 8.96
-2 -2 1 574.72 19
-2 -2 2 11.47 2.79
-2 -2 3 1083.7 38.94
-2 -2 4 1105.63 42.78
-2 -2 5 29.3 6.47
-2 -2 7 1129.44 51.45
-2 -2 8 214.95 20.92
-2 -2 9 1730.28 73.77
-2 -2 10 467.28 34.91
-2 -2 11 11.48 8.5
-2 -2 12 200.79 25.13
-2 -2 13 291.25 31.36
-2 -2 14 18.97 9.13
-2 -1 -13 878.2 55.21
-2 -1 -12 223.87 26.08
-2 -1 -11 41.16 11.42
-2 -1 -10 882.61 49.41
-2 -1 -9 1767.14 73.21
-2 -1 -8 6.56 4.84
-2 -1 -7 1439.2 57.81
-2 -1 -6 91.46 10.84
-2 -1 -5 423.52 22.53
-2 -1 -2 374.9 19.11
-2 -1 -1 1632.44 52.09
-2 -1 0 512.1 22.1
-2 -1 9 534.01 35.96
-2 -1 10 46.2 11.14
-2 -1 11 178.15 21.98
-2 -1 12 332.47 31.38
-2 -1 13 17.59 8.11
-2 -1 14 467.19 40.51
-2 0 -15 67.1 17.03
-2 0 -14 168.81 24.16
-2 0 -13 317.17 31.84
-2 0 -12 16.42 7.91
-2 0 -11 731.07 45.98
-2 0 -10 461.65 34.07
-2 0 -9 5.97 5.5
-2 0 -8 901.07 45.22
-2 0 -7 151.89 15.53
-2 0 -6 1406.58 53.81
-2 0 -5 1419.78 50.29
-2 0 -4 73.97 7.49
-2 0 -3 20.2 3.49
-2 0 -1 529.75 21.37
-2 0 0 54.15 5.42
-2 0 1 3045.09 80.93
-2 0 2 3558.74 98.39
-2 0 3 291.21 17.05
-2 0 4 682.6 32.16
-2 0 5 673.21 34.43
-2 0 7 503.39 32.46
-2 0 8 494.09 33.84
-2 0 9 136.89 18.19
-2 0 10 535.91 38.96
-2 0 12 22.31 9.57
-2 0 13 529.95 42.1
-2 0 14 378.96 36.67
-2 1 -15 752.7 54.63
-2 1 -14 202.52 26.73
-2 1 -13 81.32 16.38
-2 1 -12 371.68 33.22
-2 1 -11 184.68 22.01
-2 1 -10 69.11 13.47
-2 1 -9 364.59 28.35
-2 1 -8 151.96 16.86
-2 1 -7 394.92 25.95
-2 1 -6 525.7 28.24
-2 1 -5 0.87 3.21
-2 1 -5 16.53 4.5
-2 1 -4 714.09 31.81
-2 1 -4 750.92 29.53
-2 1 -3 1683.13 49.26
-2 1 -3 1546.51 52.92
-2 1 -2 5542.8 142.09
-2 1 1 128.33 7.17
-2 1 4 58.91 8.22
-2 1 5 591.29 30.61
-2 1 7 1406.72 60.06
-2 1 8 60.21 12.45
-2 1 9 1976.42 81.79
-2 1 10 809.86 48.34
-2 1 11 29.51 10.73
-2 1 12 317.53 31.46
-2 1 13 312.66 32.26
-2 1 14 100.81 19.19
-2 2 -15 61.08 16.75
-2 2 -14 109.3 20.07
-2 2 -13 290.36 31.21
-2 2 -12 189.79 24.22
-2 2 -11 116.62 18.24
-2 2 -11 117.41 18.36
-2 2 -10 747.27 44.74
-2 2 -9 190.98 20.68
-2 2 -8 579.67 35.04
-2 2 -7 1963.47 72.95
-2 2 -6 662.11 33.2
-2 2 -6 612.56 33.31
-2 2 -5 1339.76 51.89
-2 2 -5 1298.4 49.31
-2 2 -4 6684.37 180.93
-2 2 -4 6391.46 176.31
-2 2 -3 85.27 9.47
-2 2 -3 103.62 8.78
-2 2 -2 1101.67 41.27
-2 2 -2 1159.59 37.12
-2 2 -1 52.99 4.04
-2 2 0 90.49 6.43
-2 2 2 1724.59 60.75
-2 2 3 1921.12 68.15
-2 2 4 278.93 21.1
-2 2 5 1808.35 69.64
-2 2 6 242.95 21.36
-2 2 7 42.09 9.36
-2 2 7 50.61 10.3
-2 2 8 1424.96 61.78
-2 2 8 1261.46 59.9
-2 2 9 1326.98 60.9
-2 2 9 1054.18 55.13
-2 2 10 230.33 25.03
-2 2 10 204.78 21.99
-2 2 11 796.69 49.76
-2 2 11 659.26 43.21
-2 2 12 83.8 17
-2 2 13 25.27 11.42
-2 3 -14 437.81 40.31
-2 3 -13 -2.35 6.9
-2 3 -12 362.71 33.63
-2 3 -11 983.26 55.61
-2 3 -10 19.53 7.9
-2 3 -9 1166.4 57.04
-2 3 -8 1375.4 60.69
-2 3 -7 406.02 28.08
-2 3 -7 433.61 29.06
-2 3 -6 895.63 41.12
-2 3 -6 834.95 41.73
-2 3 -5 1095.85 44.43
-2 3 -5 1037.01 46.22
-2 3 -4 767.32 33.79
-2 3 -4 840.43 37.68
-2 3 -3 287.48 19.31
-2 3 -3 316.72 17.88
-2 3 -2 1504.19 50.52
-2 3 -2 1614.44 46.42
-2 3 -1 51.69 5.02
-2 3 0 610.76 23.34
-2 3 1 1341.4 45.08
-2 3 1 1422.08 43.95
-2 3 2 368.63 19.59
-2 3 2 374.76 19.38
-2 3 2 364.64 22.84
-2 3 3 346.89 20.53
-2 3 3 386.32 24.66
-2 3 4 4325.26 133.82
-2 3 5 179.66 18.66
-2 3 6 615.27 37
-2 3 7 907.26 46.12
-2 3 7 941 48.65
-2 3 8 168.37 19.05
-2 3 8 177.9 19.94
-2 3 9 185.86 21.46
-2 3 9 143.48 18.67
-2 3 10 1157.75 58.59
-2 3 10 907.03 52.03
-2 3 11 191.75 24.12
-2 3 11 142.47 19.33
-2 3 12 401.39 37.54
-2 3 13 252.73 29.54
-2 3 14 137.97 24.04
-2 4 -14 2.6 7.64
-2 4 -13 615.81 46.8
-2 4 -12 466.62 39.2
-2 4 -11 24.44 10.38
-2 4 -10 784.41 48
-2 4 -9 1628.48 71.89
-2 4 -8 16.68 6.95
-2 4 -7 1012.21 50.05
-2 4 -7 1079.74 50.3
-2 4 -6 983.53 47.95
-2 4 -6 1066.23 47.79
-2 4 -5 31.57 7.09
-2 4 -5 22.27 6.41
-2 4 -4 1451.15 57.14
-2 4 -4 1391.5 53.08
-2 4 -3 1230.72 46.58
-2 4 -3 1235 50.08
-2 4 -2 8.38 2.64
-2 4 -2 6.28 3.29
-2 4 -1 1232.36 40.91
-2 4 0 1414.41 41.82
-2 4 0 1419.96 46.41
-2 4 1 222.05 12.76
-2 4 1 239.2 14.85
-2 4 2 882.61 35.71
-2 4 2 865.16 40.16
-2 4 2 904.78 34.3
-2 4 3 2778.48 85.5
-2 4 3 2726.03 87.29
-2 4 3 2795.96 93.43
-2 4 4 999.52 43.32
-2 4 4 1063.14 48.88
-2 4 4 985.72 29.65
-2 4 5 503.3 30.09
-2 4 5 524.13 21.45
-2 4 5 550.5 34.45
-2 4 6 411.14 28.99
-2 4 6 369.8 29.13
-2 4 7 3.02 5.03
-2 4 7 3.23 4.75
-2 4 7 24.34 22.07
-2 4 8 140.48 18.73
-2 4 8 140.12 18.26
-2 4 9 1062.82 57.34
-2 4 9 1216.44 60.16
-2 4 9 1219.33 60.63
-2 4 10 18.25 7.33
-2 4 10 26.82 9.53
-2 4 10 42.93 12.27
-2 4 11 526.95 40.08
-2 4 11 401.61 33.76
-2 4 12 439.32 38.53
-2 4 13 20.53 11.05
-2 4 14 137.87 23.79
-2 5 -13 365.11 36.85
-2 5 -12 113.05 19.71
-2 5 -11 422.6 36.34
-2 5 -10 59.32 13.79
-2 5 -9 39.44 10.58
-2 5 -8 437.77 32.54
-2 5 -8 478.47 33.84
-2 5 -7 592.71 36.44
-2 5 -7 544 35.95
-2 5 -6 -1.39 4.38
-2 5 -6 1.29 4.31
-2 5 -5 1152.07 52.27
-2 5 -5 1137.11 50.2
-2 5 -4 840.59 41.85
-2 5 -4 845.71 39.46
-2 5 -3 19.25 5.92
-2 5 -3 25.16 6.14
-2 5 -2 3064.98 91.06
-2 5 -2 3216.55 97.09
-2 5 -1 1555.07 50.7
-2 5 -1 1485.17 41.22
-2 5 0 150.15 8.9
-2 5 0 157.01 12.22
-2 5 1 1000.13 35.17
-2 5 1 1007.2 39.26
-2 5 2 1155.89 42.2
-2 5 2 1123.05 49.78
-2 5 2 1251.56 46.37
-2 5 3 2.73 3.2
-2 5 3 2.35 3.14
-2 5 3 2.44 3.03
-2 5 4 652.23 37.58
-2 5 4 638.27 33.8
-2 5 5 763.59 39.74
-2 5 5 768.45 25.6
-2 5 5 801.9 44.02
-2 5 5 800.16 39.03
-2 5 6 57.79 11.75
-2 5 6 44.86 24.93
-2 5 6 42.33 10.28
-2 5 6 46.02 9.41
-2 5 6 37.62 5.69
-2 5 6 45.99 9.21
-2 5 7 876.15 47.68
-2 5 7 850.04 99.21
-2 5 7 765.81 42.64
-2 5 7 777.86 32.71
-2 5 7 771.09 42.53
-2 5 7 746.64 45.43
-2 5 8 236.04 24.64
-2 5 8 228.73 17
-2 5 8 196.21 22.97
-2 5 8 236.21 22.86
-2 5 9 20.68 7.83
-2 5 9 32.68 10.25
-2 5 9 21.47 6.06
-2 5 10 315.07 29.84
-2 5 10 376.04 33.83
-2 5 10 380.77 33.92
-2 5 11 582.76 43.93
-2 5 11 429.5 36.03
-2 5 12 38.06 13.24
-2 5 13 348.45 36.21
-2 5 14 330.26 37.96
-2 6 -13 25.69 11.78
-2 6 -12 271.65 30.93
-2 6 -11 92.14 17.79
-2 6 -10 47.71 13.08
-2 6 -9 295.61 28.55
-2 6 -8 745.68 44.79
-2 6 -8 742.03 44.76
-2 6 -7 175.79 20.45
-2 6 -7 196.74 21.39
-2 6 -6 1415.26 63.45
-2 6 -6 1403.05 61.54
-2 6 -5 121.83 8.11
-2 6 -5 118.37 15.72
-2 6 -5 131.19 15.48
-2 6 -4 495.17 30.42
-2 6 -4 502.63 32.23
-2 6 -4 527.24 17.65
-2 6 -3 1151.77 49.1
-2 6 -3 1076.81 42.63
-2 6 -2 510.45 28.73
-2 6 -2 484.44 24.71
-2 6 -1 208.93 15.17
-2 6 -1 183.91 8.9
-2 6 0 2000.21 65.25
-2 6 0 1900.84 56
-2 6 1 126.72 12.51
-2 6 1 139.43 10.31
-2 6 2 102.38 11.71
-2 6 2 113.85 14.25
-2 6 2 112.94 10.5
-2 6 3 638.82 33.64
-2 6 3 671.4 38.23
-2 6 3 681.67 31.51
-2 6 4 520.32 65.21
-2 6 4 435.44 30.76
-2 6 4 422.63 27.2
-2 6 5 1.26 3.43
-2 6 5 -1.11 4.79
-2 6 5 4.71 4.61
-2 6 6 834.24 44
-2 6 6 837.76 47.47
-2 6 6 853.05 42.37
-2 6 6 746.7 26.71
-2 6 7 580.85 25.52
-2 6 7 685.37 42.91
-2 6 7 594.91 37.75
-2 6 7 592.31 36.45
-2 6 7 611.96 41.26
-2 6 8 142.33 19.65
-2 6 8 159.49 49.31
-2 6 8 137.32 18.48
-2 6 8 149.01 13.03
-2 6 8 161.61 21.36
-2 6 8 117.92 16.74
-2 6 9 682.36 46.04
-2 6 9 745.53 45.06
-2 6 9 681.67 33.59
-2 6 9 661.25 42.38
-2 6 10 311.58 31.72
-2 6 10 263.4 20.64
-2 6 10 295.25 28.87
-2 6 10 297.3 29.46
-2 6 11 32.99 8.01
-2 6 11 48.09 13.64
-2 6 12 278.65 23
-2 6 12 377.5 37.53
-2 6 13 177.12 26.67
-2 7 -12 185.7 26.53
-2 7 -11 39.95 13.59
-2 7 -10 247.31 28.26
-2 7 -9 61.73 14.17
-2 7 -9 102.81 17.44
-2 7 -8 69.6 13.88
-2 7 -8 59.27 13.89
-2 7 -7 925.42 50.98
-2 7 -7 892.18 49.78
-2 7 -6 161.06 10.52
-2 7 -6 206.23 21.83
-2 7 -6 164.78 19.43
-2 7 -5 551.62 20.36
-2 7 -5 577.05 36.86
-2 7 -5 538.64 34.69
-2 7 -4 639.22 37.24
-2 7 -4 687 40
-2 7 -4 685.31 21.75
-2 7 -3 88.23 12.75
-2 7 -3 94.1 10.75
-2 7 -3 90.21 13.54
-2 7 -3 84.77 4.83
-2 7 -2 180.59 15.1
-2 7 -2 164.54 16.95
-2 7 -1 1114.87 44.63
-2 7 -1 1074.11 48.52
-2 7 0 193.17 16.03
-2 7 0 185.85 11.02
-2 7 1 915.57 41.08
-2 7 1 955.21 34.92
-2 7 2 610.13 32.45
-2 7 2 649.17 28.27
-2 7 3 41.14 8.91
-2 7 3 61.38 11.39
-2 7 4 288.23 23
-2 7 4 291.16 50.16
-2 7 4 285.49 24.99
-2 7 5 737.84 40.4
-2 7 5 766.75 38.35
-2 7 5 744.22 44.21
-2 7 6 88.4 14.23
-2 7 6 85.75 15.26
-2 7 6 110.6 42.6
-2 7 6 85.13 12.91
-2 7 7 269.65 25.16
-2 7 7 296.23 28.68
-2 7 7 299.64 28.83
-2 7 7 273.86 24.42
-2 7 8 771.83 31.15
-2 7 8 808.73 50.33
-2 7 8 777.79 46.54
-2 7 8 860.93 47.21
-2 7 9 229.85 27.91
-2 7 9 240.92 27.4
-2 7 9 226.12 24.33
-2 7 9 294.2 27.6
-2 7 9 239.38 16.75
-2 7 10 51.01 12.63
-2 7 10 43.24 7.73
-2 7 10 27.95 10.18
-2 7 11 474.49 28.67
-2 7 11 495.64 38.78
-2 7 12 182.48 27.25
-2 7 13 102.36 21.33
-2 8 -11 450.14 40.17
-2 8 -10 71.39 16.47
-2 8 -9 422.4 36.32
-2 8 -8 388.31 33.98
-2 8 -8 449.39 35.92
-2 8 -7 82.25 15.45
-2 8 -7 78.24 14.9
-2 8 -6 527.61 37.25
-2 8 -6 479.99 34.99
-2 8 -6 490.11 19.85
-2 8 -5 863.94 47.91
-2 8 -5 806.86 26.74
-2 8 -5 881.97 47.22
-2 8 -4 41.22 9.73
-2 8 -4 46.13 4.09
-2 8 -4 41.73 10.14
-2 8 -3 351.72 22.65
-2 8 -3 332.46 26.27
-2 8 -3 308.51 26.64
-2 8 -2 984.15 47.72
-2 8 -2 923.64 41.95
-2 8 -1 132.6 15.95
-2 8 -1 152.13 14.75
-2 8 0 240.01 19.21
-2 8 0 227.58 13.07
-2 8 1 567.12 31.82
-2 8 1 558.46 24.96
-2 8 2 15.71 4.85
-2 8 2 27.57 7.23
-2 8 3 316.95 24.1
-2 8 3 322.5 27.19
-2 8 4 682.49 34.16
-2 8 4 616.09 36.44
-2 8 4 628.94 40.3
-2 8 5 164.8 16.75
-2 8 5 187.06 19.57
-2 8 5 178.53 44.26
-2 8 5 175.66 21.15
-2 8 6 329.48 25.91
-2 8 6 390.17 30.01
-2 8 6 335.27 64.69
-2 8 6 386.19 32.25
-2 8 7 1059.14 51.55
-2 8 7 960.78 52.59
-2 8 7 997.85 108.12
-2 8 7 994.18 56.58
-2 8 8 155.95 21.59
-2 8 8 170.5 20
-2 8 8 169.22 20.72
-2 8 8 210.29 55.76
-2 8 8 175.07 23.67
-2 8 9 316.74 17.07
-2 8 9 295.03 27.69
-2 8 9 309.41 29.28
-2 8 9 261.35 29.26
-2 8 10 567.97 40.64
-2 8 10 556.11 26.23
-2 8 11 108.32 18.63
-2 8 12 175.68 28.3
-2 8 13 336.37 38.76
-2 9 -11 -5.13 12.09
-2 9 -10 364.98 36.22
-2 9 -9 473.85 40.12
-2 9 -7 526.23 39.49
-2 9 -7 489.69 38.04
-2 9 -6 660.86 43.73
-2 9 -6 629.49 42.07
-2 9 -5 62.34 13.09
-2 9 -5 43.98 4.26
-2 9 -5 48.95 11.79
-2 9 -4 278.92 25.58
-2 9 -4 269.37 26.03
-2 9 -4 271 10.79
-2 9 -3 510.79 36.34
-2 9 -3 589.44 37.57
-2 9 -3 564.58 31.34
-2 9 -2 181.71 19.72
-2 9 -2 176.39 16.79
-2 9 -1 497.29 33.47
-2 9 -1 486.28 29.43
-2 9 0 711.73 27.61
-2 9 0 736.25 38.06
-2 9 1 18.44 6.27
-2 9 1 18.43 4.55
-2 9 2 743.32 39.68
-2 9 2 710.2 31.92
-2 9 3 601.77 35.87
-2 9 4 118.61 15.77
-2 9 4 113.39 13.07
-2 9 4 110.39 31.73
-2 9 5 447.29 32.27
-2 9 5 479.22 29.83
-2 9 5 386.81 33.04
-2 9 6 861.62 48.61
-2 9 6 827.78 50.82
-2 9 6 863.69 44.35
-2 9 7 8.54 23.23
-2 9 7 7.43 6.39
-2 9 7 1.77 3.93
-2 9 7 4.15 4.61
-2 9 8 221.58 26.94
-2 9 8 232.38 25.31
-2 9 8 238.84 27.25
-2 9 8 282.44 62.98
-2 9 8 228.5 23.34
-2 9 9 315.68 28.84
-2 9 10 55.5 13
-2 9 11 135.38 20.76
-2 9 12 324.02 33.03
-2 10 -10 371.73 37.09
-2 10 -9 -9.53 13.49
-2 10 -8 557.73 43.1
-2 10 -7 282 29.26
-2 10 -6 37.78 10.86
-2 10 -5 325.77 30.36
-2 10 -5 328.58 30.14
-2 10 -4 413.28 32.61
-2 10 -4 359.28 12.55
-2 10 -4 426.58 33.68
-2 10 -3 40.32 10.81
-2 10 -3 30.18 7.87
-2 10 -3 48.49 11.41
-2 10 -2 814.97 41.26
-2 10 -2 840.49 47.37
-2 10 -1 1138.74 51.7
-2 10 -1 1167.29 57.42
-2 10 0 15.61 6.31
-2 10 0 20.37 4.44
-2 10 1 714.86 39.6
-2 10 1 702.94 30.02
-2 10 2 966.1 48.61
-2 10 3 21.98 7.11
-2 10 4 495.71 29.07
-2 10 4 463.09 33.09
-2 10 5 679.5 37.59
-2 10 5 718.67 42.89
-2 10 6 15.41 6.6
-2 10 6 46.95 40.76
-2 10 6 20.48 7.44
-2 10 6 24.55 9.1
-2 10 7 243.68 25.51
-2 10 7 240.55 27.87
-2 10 7 287.77 25.21
-2 10 8 127.8 17.47
-2 10 9 16.15 8.23
-2 10 10 177.91 22.53
-2 10 11 363.2 33.29
-2 11 -9 190.5 27.24
-2 11 -8 238.17 29.43
-2 11 -7 2.25 6.6
-2 11 -6 404.45 36.15
-2 11 -5 306.66 30.2
-2 11 -4 -1.95 6.13
-2 11 -3 689.46 44.68
-2 11 -3 749.54 45.81
-2 11 -2 516.57 38.55
-2 11 -2 521.47 37.85
-2 11 -2 513.13 32.66
-2 11 -1 3.79 2.48
-2 11 -1 9.13 6.72
-2 11 -1 12.53 5.79
-2 11 0 1192.47 60.49
-2 11 0 1132.4 40.7
-2 11 1 806.97 34
-2 11 1 904.51 46.64
-2 11 2 20.05 7.86
-2 11 3 419.11 25.39
-2 11 3 402.81 31.06
-2 11 4 158.73 16.17
-2 11 4 143.13 18.82
-2 11 5 6.28 6.08
-2 11 5 13.68 6.3
-2 11 6 212.65 20.94
-2 11 6 180.24 21.72
-2 11 7 219.52 22.7
-2 11 8 35.46 10.81
-2 11 9 242.13 26.09
-2 11 10 463.21 36.79
-2 11 11 20.81 10.09
-2 12 -7 341.5 35.17
-2 12 -6 439.27 39.02
-2 12 -5 55.08 14.74
-2 12 -4 631.07 45.06
-2 12 -3 214.8 25.67
-2 12 -2 122.42 7.54
-2 12 -2 139.39 20.43
-2 12 -2 148.65 17.95
-2 12 -1 535.39 21.78
-2 12 -1 569.7 41.3
-2 12 -1 572.78 36.4
-2 12 0 215.35 14.07
-2 12 0 220.49 22.34
-2 12 0 251.91 26.73
-2 12 1 67.24 13.05
-2 12 2 313.43 27.89
-2 12 3 147.84 14.86
-2 12 3 146.02 19.22
-2 12 4 64.22 10.89
-2 12 4 47.77 11.37
-2 12 5 390.27 27.65
-2 12 5 379.64 32.22
-2 12 6 217.12 21.84
-2 12 7 33.26 10.29
-2 12 8 551.42 38.26
-2 12 9 274.15 27.87
-2 12 10 21.81 10.1
-2 13 -6 97.61 19.87
-2 13 -5 982 60.8
-2 13 -4 131.94 21.82
-2 13 -3 152.07 22.52
-2 13 -2 87.34 5.52
-2 13 -2 124.28 16.64
-2 13 -2 138.22 20.65
-2 13 -1 54.86 5.9
-2 13 -1 51.85 13.84
-2 13 -1 51.86 11.6
-2 13 0 23.86 10.24
-2 13 0 21.4 4.63
-2 13 0 36.77 10.35
-2 13 1 617.65 44.77
-2 13 1 554.99 38.62
-2 13 2 86.57 10.93
-2 13 2 118.64 17.96
-2 13 3 215.93 18.44
-2 13 3 207 23.77
-2 13 4 404.35 27.37
-2 13 5 140.73 16.97
-2 13 6 67.76 12.99
-2 13 7 500.69 35.74
-2 13 8 124.6 18.74
-2 13 9 180.94 23.54
-2 13 10 285.99 29.82
-2 14 -3 198.46 26.6
-2 14 -2 40.18 12.63
-2 14 -1 93.35 18.25
-2 14 -1 79.07 6.61
-2 14 0 165.27 23.94
-2 14 0 136.4 10.78
-2 14 1 60.92 15.02
-2 14 2 163.77 15.17
-2 14 3 576.95 31.55
-2 14 4 3.6 4.61
-2 14 5 340.51 26.5
-2 14 6 511.29 34.96
-2 14 7 21.47 10.06
-2 14 8 137.66 21
-2 14 9 216.6 24.93
-2 15 1 317.08 34.72
-2 15 2 308.01 34.1
-2 15 3 1.03 3.97
-2 15 4 315.17 24.39
-2 15 5 245.95 22.85
-2 15 6 3.04 5.34
-2 15 7 166.58 20.59
-2 15 8 126.36 18.63
-2 15 9 9.7 8.35
-1 -16 -5 225.88 26.21
-1 -16 -4 221.46 27.91
-1 -16 -4 189.95 24.63
-1 -16 -3 4.85 6.6
-1 -16 -2 199.82 26.65
-1 -16 -1 173.63 25.48
-1 -16 0 2.43 6.6
-1 -15 -8 154.98 26.12
-1 -15 -7 2.43 5.4
-1 -15 -7 1.7 4.63
-1 -15 -7 2.95 7.33
-1 -15 -6 339.42 37.45
-1 -15 -6 308.06 32.29
-1 -15 -6 335.45 30.9
-1 -15 -5 261.36 32.12
-1 -15 -5 163.76 23.99
-1 -15 -5 234.53 26.71
-1 -15 -4 2.34 5.19
-1 -15 -4 4.16 5.16
-1 -15 -3 214.14 26.74
-1 -15 -3 175.96 23.58
-1 -15 -2 242.5 28.03
-1 -15 -2 254.45 28.93
-1 -15 -1 27.46 10.18
-1 -15 -1 13.61 9.08
-1 -15 0 241.1 30.59
-1 -15 0 263.3 29.96
-1 -15 1 282.18 33.28
-1 -15 1 298.45 31.62
-1 -15 2 30.28 10.37
-1 -15 3 348.45 34.59
-1 -14 -10 308.82 37.12
-1 -14 -9 171.91 26.33
-1 -14 -8 33.41 12.39
-1 -14 -8 30.8 11.19
-1 -14 -7 264.15 32.1
-1 -14 -7 232.61 28.27
-1 -14 -7 281.05 26
-1 -14 -6 310.69 34.4
-1 -14 -6 331.03 29.64
-1 -14 -6 293.36 31.36
-1 -14 -5 5.66 5.55
-1 -14 -5 2.64 8.31
-1 -14 -5 4.49 4.99
-1 -14 -4 369.93 34.29
-1 -14 -4 379.25 37.48
-1 -14 -4 360.11 32.4
-1 -14 -3 117.45 19.37
-1 -14 -3 110.91 18.4
-1 -14 -2 56.22 13.66
-1 -14 -2 65.67 14.39
-1 -14 -1 716.59 48.91
-1 -14 -1 750.11 51.05
-1 -14 -1 808.23 54.7
-1 -14 0 130.69 20.27
-1 -14 0 147.19 23.94
-1 -14 0 101.97 19.68
-1 -14 1 125.07 19.57
-1 -14 1 140.4 22.9
-1 -14 2 300.94 31.91
-1 -14 3 189.35 24.96
-1 -14 4 7 6.34
-1 -14 5 241.09 29.1
-1 -13 -11 309.98 36.02
-1 -13 -10 160.62 25
-1 -13 -9 215.78 28.67
-1 -13 -8 833.47 56.94
-1 -13 -8 698.4 49.3
-1 -13 -7 186.12 26.31
-1 -13 -7 155.08 18.9
-1 -13 -7 214.68 25.74
-1 -13 -6 87.66 16.78
-1 -13 -6 95.61 15.42
-1 -13 -6 105.08 19.19
-1 -13 -5 684.83 49.82
-1 -13 -5 737.26 48.43
-1 -13 -5 763.96 46.02
-1 -13 -4 247.07 25.73
-1 -13 -4 299.82 32.07
-1 -13 -4 261.97 27.87
-1 -13 -3 304.73 28.73
-1 -13 -3 342.07 31.66
-1 -13 -2 689.35 45.83
-1 -13 -2 669.98 45.67
-1 -13 -1 145.77 21.06
-1 -13 -1 146.37 22.06
-1 -13 -1 170.7 21.95
-1 -13 0 95.79 17.07
-1 -13 0 107 18.97
-1 -13 0 110.27 19.31
-1 -13 1 320.48 30.47
-1 -13 2 98.65 17.55
-1 -13 3 14.84 8.5
-1 -13 4 236.99 27.89
-1 -13 5 143.9 22.45
-1 -13 6 87.39 17.81
-1 -13 7 311.5 34.4
-1 -12 -11 149.01 24.15
-1 -12 -10 260.48 30.88
-1 -12 -9 636.13 48.13
-1 -12 -8 57.4 14.12
-1 -12 -7 274.83 30.5
-1 -12 -7 243.52 27.01
-1 -12 -7 252.01 23.6
-1 -12 -6 802.29 53.15
-1 -12 -6 853.22 51.32
-1 -12 -6 784.83 45.31
-1 -12 -5 114.36 19.21
-1 -12 -5 144.94 20.05
-1 -12 -5 122.37 17.21
-1 -12 -4 320.98 28.42
-1 -12 -4 395.71 35.14
-1 -12 -4 389.07 32.58
-1 -12 -3 421.17 32.97
-1 -12 -3 414.73 33.69
-1 -12 -2 35.8 10.27
-1 -12 -2 21.92 8.63
-1 -12 -1 79.81 14.53
-1 -12 -1 61.43 13.67
-1 -12 -1 72.18 15.01
-1 -12 0 590.12 40.8
-1 -12 1 24.28 8.82
-1 -12 2 139.66 19.65
-1 -12 3 410.38 34.95
-1 -12 4 52.17 13.17
-1 -12 5 298.8 30.76
-1 -12 6 537.63 43.15
-1 -12 7 138.86 22.07
-1 -12 8 211.91 27.97
-1 -11 -10 611.34 46.17
-1 -11 -9 11.38 8.39
-1 -11 -8 554.78 42.55
-1 -11 -7 359.62 32.85
-1 -11 -7 310.89 25.29
-1 -11 -7 346.65 31.06
-1 -11 -6 1.85 4.1
-1 -11 -6 2.91 4.57
-1 -11 -6 6.3 6.17
-1 -11 -5 534.88 40.21
-1 -11 -5 570.77 36.87
-1 -11 -5 622.52 40.85
-1 -11 -4 468.06 34.95
-1 -11 -4 445.22 36.22
-1 -11 -4 517.17 34.68
-1 -11 -3 36.7 9.92
-1 -11 -3 27.17 8.73
-1 -11 -2 372.75 30.42
-1 -11 -2 442.35 33.38
-1 -11 -1 448.29 33.88
-1 -11 -1 463.5 36.28
-1 -11 0 262.38 25.35
-1 -11 1 585.5 39.2
-1 -11 2 846.2 49.24
-1 -11 3 9.27 5.83
-1 -11 4 349.79 31.41
-1 -11 5 504.2 39.21
-1 -11 6 26.17 9.4
-1 -11 7 103.64 18.96
-1 -11 8 247.85 29.81
-1 -11 9 40.91 13.36
-1 -10 -10 15.34 8.44
-1 -10 -9 219.14 25.66
-1 -10 -8 172.08 22.43
-1 -10 -7 -1.96 4.36
-1 -10 -7 1.76 4.37
-1 -10 -6 183.27 22.35
-1 -10 -6 195.87 19.62
-1 -10 -6 209.53 22.5
-1 -10 -5 453.71 34.71
-1 -10 -5 405.35 29.18
-1 -10 -5 386.17 30.69
-1 -10 -4 33.9 9.37
-1 -10 -4 41.35 11.16
-1 -10 -4 50.41 10.29
-1 -10 -3 1436.81 64.23
-1 -10 -3 1382.59 61.73
-1 -10 -2 756.16 42.95
-1 -10 -2 674.93 40.62
-1 -10 -1 82.35 14.03
-1 -10 -1 134.98 18.17
-1 -10 0 465.47 32.73
-1 -10 1 952.06 50.39
-1 -10 2 45.82 10.81
-1 -10 3 1044.39 54.92
-1 -10 4 136.04 18.97
-1 -10 5 7.68 6.4
-1 -10 6 462.12 37.44
-1 -10 7 254.2 28.61
-1 -10 8 4.62 6.28
-1 -10 9 202.66 27.02
-1 -10 10 203.07 28.12
-1 -9 -9 152.61 20.95
-1 -9 -8 78.33 14.77
-1 -9 -7 637.66 40.15
-1 -9 -7 647.25 41.91
-1 -9 -6 282.13 25.12
-1 -9 -6 273.2 22.46
-1 -9 -6 287.19 26.66
-1 -9 -5 93.67 14.23
-1 -9 -5 102.28 15.39
-1 -9 -5 91.47 13.16
-1 -9 -4 1549.79 64.58
-1 -9 -4 1438 61.11
-1 -9 -4 1344.62 63.35
-1 -9 -3 497.31 32.78
-1 -9 -3 468.24 30.86
-1 -9 -2 335.26 26.52
-1 -9 -2 340.75 26.05
-1 -9 -1 1239.91 56.85
-1 -9 0 277.85 23.89
-1 -9 1 58.91 11.15
-1 -9 2 765.68 43.16
-1 -9 3 143.07 18.06
-1 -9 4 409.93 31.8
-1 -9 5 511.61 37.09
-1 -9 6 336.13 30.71
-1 -9 6 372.71 32.51
-1 -9 7 -2.04 5.08
-1 -9 8 598.73 44.51
-1 -9 9 255.91 29.78
-1 -9 10 14.77 9.07
-1 -8 -9 355.71 30.67
-1 -8 -8 1857.42 79.05
-1 -8 -7 683.06 41.52
-1 -8 -6 170.65 18.56
-1 -8 -6 169.03 16.62
-1 -8 -6 177.53 19.47
-1 -8 -5 573.12 34.26
-1 -8 -5 521.46 34.03
-1 -8 -5 491.63 30.51
-1 -8 -4 313.73 23.78
-1 -8 -4 367.23 26.47
-1 -8 -4 340.54 26.53
-1 -8 -3 428.13 27.82
-1 -8 -3 411.4 28.15
-1 -8 -2 1492.82 62.22
-1 -8 -2 1617.9 63.84
-1 -8 -1 76.33 11.61
-1 -8 0 1011.92 47.88
-1 -8 1 973.57 47.26
-1 -8 2 205.19 19.84
-1 -8 3 377.42 28.17
-1 -8 4 1096.35 54.07
-1 -8 5 192.82 21.09
-1 -8 5 170.41 20.28
-1 -8 6 114.06 16.92
-1 -8 6 121.68 17.89
-1 -8 7 871.99 51.87
-1 -8 7 919.53 52.91
-1 -8 8 115.23 18.5
-1 -8 9 43.96 11.75
-1 -8 10 493.74 41.14
-1 -8 11 307.02 33.5
-1 -7 -10 743.28 43.93
-1 -7 -9 1198.72 56.78
-1 -7 -8 153.33 17.52
-1 -7 -8 147.59 18.41
-1 -7 -7 459.45 29.87
-1 -7 -7 510.17 33.47
-1 -7 -6 517.27 33.15
-1 -7 -5 41.23 8.03
-1 -7 -4 53.98 9.38
-1 -7 -3 2089.85 74.52
-1 -7 -2 216.89 18.4
-1 -7 0 1263.16 52.95
-1 -7 1 8.02 4.59
-1 -7 2 191.62 18.06
-1 -7 3 1234.25 54.69
-1 -7 4 607.11 37.01
-1 -7 4 682.49 38.93
-1 -7 5 440.45 31.41
-1 -7 5 395.51 30.28
-1 -7 6 770.62 45.32
-1 -7 6 839.03 47.24
-1 -7 7 182.18 22.15
-1 -7 7 195.82 22.23
-1 -7 8 341.07 30.8
-1 -7 8 312.09 29.4
-1 -7 9 697.25 46.65
-1 -7 10 24.49 9.9
-1 -7 10 19.33 8.28
-1 -7 11 54.47 14.45
-1 -7 11 41.4 12.3
-1 -7 12 597.67 46.96
-1 -7 12 580.26 46.77
-1 -6 -9 15.42 6.97
-1 -6 -8 833.47 42.58
-1 -6 -7 1277.89 53.85
-1 -6 -6 85.24 11.32
-1 -6 -5 1597.14 59.25
-1 -6 -5 1584.61 58.89
-1 -6 -4 620.54 31.71
-1 -6 -3 164.21 15.29
-1 -6 -2 1294.64 50.69
-1 -6 1 1385.11 54.12
-1 -6 2 818.09 39.41
-1 -6 3 295.15 22.39
-1 -6 4 198.82 18.7
-1 -6 5 1551.26 64.73
-1 -6 5 1444.03 63.11
-1 -6 6 105.43 15.61
-1 -6 6 105.85 15.23
-1 -6 6 99.87 14.37
-1 -6 7 476.27 34.86
-1 -6 7 477.37 34.4
-1 -6 7 463.6 33.2
-1 -6 8 659.22 43.64
-1 -6 8 671.73 43.33
-1 -6 8 654.6 42.19
-1 -6 9 16.15 8.09
-1 -6 9 13.6 7.48
-1 -6 9 5.72 7.34
-1 -6 10 309.76 30.35
-1 -6 10 250.84 27.98
-1 -6 11 333.46 32.78
-1 -6 11 309.68 31.79
-1 -6 12 111.8 19.94
-1 -6 12 104.27 19.34
-1 -6 13 44.92 13.9
-1 -5 -12 594.21 38.93
-1 -5 -11 739.71 42.61
-1 -5 -8 664.6 36.34
-1 -5 -7 25.63 6.63
-1 -5 -6 627.79 31.73
-1 -5 -5 1561.27 59.08
-1 -5 -5 1574.25 56.87
-1 -5 -4 5.38 3.72
-1 -5 -4 -0.85 2.51
-1 -5 -3 2866.37 89.89
-1 -5 -2 5054.55 143.35
-1 -5 3 2071.25 73.19
-1 -5 4 1966.15 72.39
-1 -5 5 63.44 10.72
-1 -5 6 1044.1 51.02
-1 -5 6 1203.06 52.9
-1 -5 6 1053.39 52.13
-1 -5 7 337.08 27.47
-1 -5 7 373.02 29.37
-1 -5 8 34.71 9.38
-1 -5 8 15.86 7.6
-1 -5 9 123.36 17.97
-1 -5 9 88.15 15.7
-1 -5 10 207.67 24.39
-1 -5 11 -2.13 5.3
-1 -5 12 95.92 17.91
-1 -5 13 411.82 38.24
-1 -4 -12 1002.12 50.89
-1 -4 -11 37.24 9.45
-1 -4 -10 846.96 43.35
-1 -4 -6 949.55 40.38
-1 -4 -5 2.54 2.49
-1 -4 -5 2.3 2.25
-1 -4 -4 1539.54 52.26
-1 -4 -4 1500.25 53.07
-1 -4 -4 1531.28 53.77
-1 -4 -3 729.88 31.89
-1 -4 1 2.11 2.06
-1 -4 3 1186.5 44.84
-1 -4 4 127.05 12.76
-1 -4 7 88.04 14.36
-1 -4 7 84.73 13.1
-1 -4 8 334.08 28.46
-1 -4 8 314.29 26.98
-1 -4 9 454.75 35.75
-1 -4 9 550.25 37.72
-1 -4 10 5.98 5.86
-1 -4 10 11.54 7.7
-1 -4 11 318.19 30.76
-1 -4 12 256.32 28.8
-1 -4 13 16.57 8.32
-1 -4 14 228.88 29.12
-1 -3 -11 875.5 44.58
-1 -3 -10 323.67 24.15
-1 -3 -9 204.28 18.14
-1 -3 -8 885.86 40.37
-1 -3 -5 846.89 34.47
-1 -3 -4 2382.96 70.08
-1 -3 -4 2130.08 70.09
-1 -3 -4 2293.42 69.85
-1 -3 2 592.19 26.72
-1 -3 2 599.48 24.92
-1 -3 3 819.22 33.12
-1 -3 4 2638.61 83.51
-1 -3 5 65.07 9.82
-1 -3 7 338.9 26.03
-1 -3 7 312.2 25.71
-1 -3 8 468.09 32.99
-1 -3 8 507.42 35.02
-1 -3 9 5.1 5
-1 -3 9 1.77 4.39
-1 -3 10 886.88 52.33
-1 -3 10 918.34 52.43
-1 -3 11 528.57 40.05
-1 -3 12 128.24 20.29
-1 -3 13 329 33.33
-1 -3 14 149.56 23.39
-1 -2 -11 11.08 5.3
-1 -2 -10 611.05 33.45
-1 -2 -9 928.61 42.07
-1 -2 -8 522.33 28.16
-1 -2 -7 116.23 11.56
-1 -2 -4 33.27 5.1
-1 -2 -1 1696.05 51.77
-1 -2 3 1115.08 40.07
-1 -2 4 663.88 30.54
-1 -2 5 406.87 24.63
-1 -2 7 408.63 28.23
-1 -2 8 455.59 32.81
-1 -2 8 496 33.15
-1 -2 9 2055.86 84.1
-1 -2 9 2019.17 82.41
-1 -2 10 431.28 33.92
-1 -2 10 383.4 32.21
-1 -2 11 58.88 13.18
-1 -2 11 75.81 15.11
-1 -2 12 619.14 44.64
-1 -2 13 90.9 17.26
-1 -2 14 36.26 12.9
-1 -1 -13 338.54 33.22
-1 -1 -12 32.37 11.27
-1 -1 -11 460.03 28.78
-1 -1 -10 668.91 34.42
-1 -1 -9 135.03 13.67
-1 -1 -8 595.87 29.43
-1 -1 -7 2086.56 67.92
-1 -1 -6 196.84 13.71
-1 -1 1 1266.43 38.57
-1 -1 8 483.94 32.46
-1 -1 8 503.78 33.94
-1 -1 9 47.16 11.11
-1 -1 9 52.87 11.52
-1 -1 10 483.68 35.91
-1 -1 10 522.82 37.6
-1 -1 11 477.9 37.22
-1 -1 11 548.36 40.14
-1 -1 12 107.24 17.93
-1 -1 13 164.66 23
-1 -1 14 419.79 38.3
-1 0 -15 500.61 44.61
-1 0 -14 613.56 47.39
-1 0 -13 4.69 7.37
-1 0 -12 674.99 46.61
-1 0 -11 393.78 33.63
-1 0 -10 17.58 5.76
-1 0 -9 349.3 21.86
-1 0 -8 748.64 33.29
-1 0 -7 4.06 3.01
-1 0 -6 293.56 20.83
-1 0 -6 230.64 14.6
-1 0 -5 632.39 30.57
-1 0 -5 604.43 24.55
-1 0 -4 485.93 23.77
-1 0 -3 617.42 24.89
-1 0 -2 619.38 21.95
-1 0 -2 572.03 21.22
-1 0 3 996.55 37.78
-1 0 4 3344.71 147.85
-1 0 5 671 63.89
-1 0 6 1587.51 107.73
-1 0 7 1166.65 92.29
-1 0 7 603.1 36.03
-1 0 8 163.95 18.74
-1 0 8 160.18 18.37
-1 0 9 1223.85 58.98
-1 0 9 1128.23 56.91
-1 0 10 799.19 48.4
-1 0 10 877.62 49.31
-1 0 11 11.13 6.52
-1 0 11 9.58 7.06
-1 0 12 135.71 20.01
-1 0 13 570.39 43.57
-1 0 14 25.96 10.17
-1 1 -14 20.42 10.62
-1 1 -13 305.79 32.46
-1 1 -12 446.33 37.81
-1 1 -11 2 4.96
-1 1 -10 554.65 38.57
-1 1 -9 116.78 16.5
-1 1 -8 2.78 4.09
-1 1 -7 792.57 32.12
-1 1 -7 848.9 42.04
-1 1 -6 374.18 24.44
-1 1 -5 1115.22 44.91
-1 1 -4 4186.14 120.37
-1 1 -3 5494.72 145.89
-1 1 -3 5300.14 145.71
-1 1 -2 61.57 6.13
-1 1 -1 2314.99 64.45
-1 1 1 33.99 4.67
-1 1 3 241.42 33.87
-1 1 6 640.45 69.37
-1 1 7 42.37 19.12
-1 1 7 101.22 13.32
-1 1 8 451.46 31.25
-1 1 8 434.31 31.22
-1 1 8 447.88 64.34
-1 1 9 175.34 20.09
-1 1 9 195.55 21.84
-1 1 10 3.5 6.73
-1 1 10 3.61 6.33
-1 1 11 454.39 35.8
-1 1 11 449.36 36.03
-1 1 12 370.9 33.51
-1 1 13 54.51 14.59
-1 1 14 219.29 28.35
-1 2 -14 435.82 40.71
-1 2 -13 277.44 31.18
-1 2 -12 6.66 7.4
-1 2 -11 644.89 44.13
-1 2 -10 428.41 33.67
-1 2 -10 409.28 32.75
-1 2 -9 306.54 27.09
-1 2 -9 374.49 29.28
-1 2 -8 1289.02 58.37
-1 2 -7 419.75 28.62
-1 2 -7 477.06 24.96
-1 2 -6 84.29 11.83
-1 2 -6 89.29 9.44
-1 2 -5 1483.74 48.89
-1 2 -5 1439.88 55.1
-1 2 -5 1601.05 57.97
-1 2 -4 1090.06 36.67
-1 2 -4 1101.48 43.11
-1 2 -4 1206.84 44.15
-1 2 -3 344.69 18.86
-1 2 -3 336.67 13.73
-1 2 -2 153.89 11.06
-1 2 -2 139.62 6.15
-1 2 0 65 6.33
-1 2 1 80.18 7.71
-1 2 2 39.14 6.24
-1 2 3 34.39 6.37
-1 2 4 3141.25 98.35
-1 2 5 1597.32 60.74
-1 2 6 166.05 16.32
-1 2 7 1660.45 67.41
-1 2 7 1880.03 70.13
-1 2 8 796.72 42.73
-1 2 8 720.1 39.61
-1 2 8 792.94 42.65
-1 2 8 812.5 41.77
-1 2 9 142.89 18.51
-1 2 9 104.25 14.72
-1 2 9 137.46 17.82
-1 2 9 84.09 31.9
-1 2 10 702.87 43.53
-1 2 10 706.97 44.45
-1 2 11 211.92 22.24
-1 2 11 241.98 25.73
-1 2 11 286.3 28.89
-1 2 12 3.37 4.96
-1 2 12 -4.31 7.19
-1 2 13 252.85 29.09
-1 2 14 128.1 21.94
-1 3 -14 129.67 23.17
-1 3 -13 27.05 11.28
-1 3 -12 913.9 56.65
-1 3 -11 384.82 34.11
-1 3 -11 376.31 32.84
-1 3 -10 371.29 31.77
-1 3 -10 384.3 31.71
-1 3 -9 2037.9 83.22
-1 3 -9 2017.51 82.64
-1 3 -8 257.42 24.02
-1 3 -8 270 19.32
-1 3 -8 265.59 24.28
-1 3 -7 134.29 12.68
-1 3 -7 148.61 17.17
-1 3 -6 703.46 36.9
-1 3 -6 771.43 39.4
-1 3 -6 784.89 32.15
-1 3 -5 294.83 16
-1 3 -5 249.89 19.26
-1 3 -5 242.16 19.43
-1 3 -4 14.88 3.3
-1 3 -4 14.7 4.72
-1 3 -3 1656.77 56.99
-1 3 -3 1630.29 46.87
-1 3 -2 684.21 29.19
-1 3 -2 634.13 24.23
-1 3 -1 492.17 19.85
-1 3 1 1268.52 44.32
-1 3 1 1233.17 37.69
-1 3 2 884.77 36.23
-1 3 3 2493.28 68.13
-1 3 3 2446.11 80.17
-1 3 4 855.53 39.55
-1 3 5 764.73 38.58
-1 3 6 1861.99 71.58
-1 3 7 220.02 20.85
-1 3 8 32.27 8.99
-1 3 8 30.87 8.83
-1 3 8 36.85 8.8
-1 3 9 351.9 29.24
-1 3 9 360.22 29.3
-1 3 9 359.94 28.07
-1 3 9 323.3 26.86
-1 3 10 412.35 33.1
-1 3 10 347.88 28.9
-1 3 10 453.51 33.1
-1 3 10 441.61 34.56
-1 3 11 88.47 16.85
-1 3 11 70.49 31.01
-1 3 11 108.06 17.59
-1 3 11 79.25 14.01
-1 3 12 779.02 51.41
-1 3 12 605.85 40.9
-1 3 13 167.44 24.89
-1 3 14 43.22 14.43
-1 4 -13 587.26 46.7
-1 4 -12 216.27 26.74
-1 4 -11 434.83 36.99
-1 4 -10 1014.56 55.58
-1 4 -10 995.33 56.01
-1 4 -9 118.07 17.77
-1 4 -9 127.63 17.8
-1 4 -9 105.88 12.81
-1 4 -8 353.97 28.79
-1 4 -8 367 22.95
-1 4 -8 366.37 29.74
-1 4 -7 729.89 41.28
-1 4 -7 749.99 32.99
-1 4 -7 655.83 39.27
-1 4 -6 514.57 24.48
-1 4 -6 474.7 29.89
-1 4 -6 462.55 30.43
-1 4 -5 2.21 2.21
-1 4 -5 14.1 5.11
-1 4 -4 663.1 24.82
-1 4 -4 608.61 32.11
-1 4 -3 473.07 26.19
-1 4 -2 195.57 15.43
-1 4 -2 211.22 13.17
-1 4 -1 2167.29 65.47
-1 4 0 145.42 21.04
-1 4 0 175.35 11.8
-1 4 1 103.22 10.69
-1 4 2 2098.76 69.16
-1 4 2 2010.24 61.51
-1 4 3 722.42 30.73
-1 4 3 787.19 25.29
-1 4 3 692.45 34.47
-1 4 4 424.65 26.64
-1 4 4 420.6 18.53
-1 4 5 432.6 28.55
-1 4 5 420.93 20.73
-1 4 6 117.09 14.84
-1 4 7 446.61 29.61
-1 4 7 456.3 31.61
-1 4 8 820.62 45.36
-1 4 9 40.61 10.81
-1 4 9 65.14 12.31
-1 4 9 49.78 11.06
-1 4 10 579.15 38.16
-1 4 10 610.19 41.95
-1 4 10 636.7 39.99
-1 4 11 847.27 49.11
-1 4 11 995.76 56.99
-1 4 11 987.57 53.62
-1 4 12 80.43 14.74
-1 4 12 95.75 18.72
-1 4 13 212.76 28.14
-1 4 14 266.47 34.18
-1 5 -13 20.67 9.95
-1 5 -12 182.15 24.94
-1 5 -11 533.12 41.57
-1 5 -10 17.92 8.29
-1 5 -10 24.79 10.01
-1 5 -9 221.77 24.44
-1 5 -9 251.32 19.32
-1 5 -9 251.55 26.32
-1 5 -8 1241.05 60.83
-1 5 -8 1163.75 59.46
-1 5 -8 1270.78 48.83
-1 5 -7 32.01 9.01
-1 5 -7 32.47 9.19
-1 5 -7 45.81 7.55
-1 5 -7 38.1 9.47
-1 5 -6 553.83 34.87
-1 5 -6 550.14 33.97
-1 5 -6 633.4 27.69
-1 5 -5 912.72 43.5
-1 5 -5 847.29 32.61
-1 5 -4 32.38 4.77
-1 5 -4 26.64 6.68
-1 5 -3 759.64 36.77
-1 5 -2 1952.4 63.46
-1 5 -1 649.27 28.65
-1 5 0 1800.86 51
-1 5 0 703.16 54.54
-1 5 1 1032.52 39.96
-1 5 2 54.6 8.45
-1 5 2 38.6 6.51
-1 5 3 328.17 18.89
-1 5 3 344.34 23.14
-1 5 4 1347.74 50.35
-1 5 4 1348.27 43.11
-1 5 4 1463.64 57.75
-1 5 5 283.45 23.23
-1 5 5 283.14 16.12
-1 5 6 294.53 18.1
-1 5 6 337.5 26.32
-1 5 7 546.17 28.28
-1 5 7 560.25 36.62
-1 5 8 113.82 12.76
-1 5 8 86.23 14.6
-1 5 9 437.73 27.82
-1 5 9 445.45 34.29
-1 5 9 486.9 33.56
-1 5 10 1102.75 58.86
-1 5 10 1154.62 57.58
-1 5 11 32.91 9.98
-1 5 11 36.81 10.65
-1 5 11 27.4 22.7
-1 5 11 37.29 10.35
-1 5 11 35.74 11.93
-1 5 12 267.57 27.57
-1 5 12 318.46 30.38
-1 5 13 549.11 45.99
-1 5 14 30.69 9.18
-1 5 14 42.01 15.26
-1 6 -12 228.91 29.12
-1 6 -11 2.33 7.32
-1 6 -10 464.34 38.03
-1 6 -9 320.87 31.15
-1 6 -9 272.58 20.36
-1 6 -9 343.45 31.1
-1 6 -8 68.73 13.98
-1 6 -8 48.78 11.35
-1 6 -8 50.19 12.02
-1 6 -8 54.37 8.65
-1 6 -7 472.78 32.9
-1 6 -7 439.72 32.85
-1 6 -7 463.37 33.71
-1 6 -7 464.62 24.7
-1 6 -6 1509 66.3
-1 6 -6 1593.39 68.09
-1 6 -6 1667.08 54.75
-1 6 -5 130.92 15.88
-1 6 -5 141.42 16.62
-1 6 -5 124.79 10.38
-1 6 -4 1378.68 58.99
-1 6 -4 1588.31 62.57
-1 6 -3 479.46 29.83
-1 6 -2 83.16 9.87
-1 6 -1 630.94 29.81
-1 6 0 625.22 52.39
-1 6 0 1745.14 51.7
-1 6 1 88.62 10.23
-1 6 2 1428.83 53.6
-1 6 3 2242.15 77.7
-1 6 3 2012.19 72.48
-1 6 4 18.12 5.7
-1 6 4 22.56 7.11
-1 6 5 457.2 21.19
-1 6 5 454.01 30.95
-1 6 6 846.71 34.4
-1 6 6 825.11 45.84
-1 6 6 888.1 41.82
-1 6 7 63.46 11.03
-1 6 7 61.83 8.85
-1 6 7 77.07 13.6
-1 6 8 1163.34 54.91
-1 6 8 1197.67 48.91
-1 6 8 1215.71 60.53
-1 6 9 873.65 41.86
-1 6 9 879.39 50.97
-1 6 10 1.91 5.2
-1 6 10 1.26 3.7
-1 6 11 688.68 38.81
-1 6 11 653.76 44.07
-1 6 12 415.52 30.71
-1 6 12 578.37 46.81
-1 6 13 10.77 5.93
-1 6 13 38.29 14.25
-1 6 14 159.97 27.11
-1 7 -12 2.59 8.13
-1 7 -11 333.11 34.4
-1 7 -10 337.97 33.49
-1 7 -9 42.01 12.18
-1 7 -9 53.26 8.89
-1 7 -8 699.16 32.39
-1 7 -8 628 43.07
-1 7 -8 619.51 41.52
-1 7 -8 697.8 44.67
-1 7 -7 461.08 24.1
-1 7 -7 455.22 34.59
-1 7 -7 421.3 32.29
-1 7 -6 285.79 17.34
-1 7 -6 294.61 26.3
-1 7 -6 272.05 25.03
-1 7 -5 1202.35 41.68
-1 7 -5 1189.23 55.71
-1 7 -5 1183.92 56.34
-1 7 -4 103.02 14.38
-1 7 -4 108.32 14.75
-1 7 -3 188.13 18.73
-1 7 -3 180.41 18.25
-1 7 -2 945.25 41.27
-1 7 -1 1515.5 56.65
-1 7 0 2.34 5.19
-1 7 0 0.94 3.13
-1 7 1 2315.11 78.84
-1 7 2 309.89 21.83
-1 7 3 57.49 10.56
-1 7 3 79.97 11.32
-1 7 4 1177.33 51.09
-1 7 4 1129.46 53.64
-1 7 5 1701.61 69.99
-1 7 5 1597.08 61.05
-1 7 5 1618.38 66.25
-1 7 6 18.71 4.44
-1 7 6 14.86 5.69
-1 7 6 22.31 7.73
-1 7 6 19.69 7.17
-1 7 7 763.52 32.86
-1 7 7 747.06 40.47
-1 7 7 734.76 45.11
-1 7 8 1202.52 47.46
-1 7 8 1119.31 54.65
-1 7 8 1238.67 62.15
-1 7 9 15.83 7.47
-1 7 9 27.84 7.05
-1 7 9 17.48 8.37
-1 7 10 996.05 56.9
-1 7 10 1000.59 47.05
-1 7 10 1033.63 54.41
-1 7 11 730.51 48.05
-1 7 11 839.9 49.16
-1 7 11 702.1 39.62
-1 7 12 27.37 8.5
-1 7 12 53.37 15.93
-1 7 13 557.43 49.12
-1 7 14 571.47 51.61
-1 8 -11 96.75 19.11
-1 8 -10 16.69 11.24
-1 8 -9 699.28 33.52
-1 8 -9 733.69 49.52
-1 8 -8 57.54 13.09
-1 8 -8 43.06 7.63
-1 8 -8 45.27 12.97
-1 8 -7 84.78 15.33
-1 8 -7 89 9.98
-1 8 -7 70.38 14.93
-1 8 -6 784.98 47.06
-1 8 -6 793.8 32.49
-1 8 -6 819.07 46.93
-1 8 -5 764.87 44.25
-1 8 -5 723.73 29.27
-1 8 -5 723.23 42.95
-1 8 -4 459.43 32.43
-1 8 -4 508.33 34.17
-1 8 -3 1055.04 51.5
-1 8 -3 1065.4 51.82
-1 8 -2 218.57 18.58
-1 8 -2 196.34 19.52
-1 8 -1 63.85 10.09
-1 8 -1 72.34 11.8
-1 8 0 502.47 29.01
-1 8 0 440.91 39.85
-1 8 1 451.07 28.06
-1 8 2 377.9 25.85
-1 8 3 1094.6 49.56
-1 8 4 287.87 23.48
-1 8 4 297.71 25.41
-1 8 5 66 12.74
-1 8 5 81.22 12.67
-1 8 5 92.07 12.04
-1 8 6 1819.94 74.97
-1 8 6 1826.08 69.63
-1 8 6 1890 78.62
-1 8 7 781.16 45.52
-1 8 7 771.62 41.19
-1 8 7 811.74 48.05
-1 8 8 46.78 10.83
-1 8 8 49.08 7.9
-1 8 8 48.22 11.79
-1 8 8 40.66 10.63
-1 8 9 1195.73 61.92
-1 8 9 1255.09 48.75
-1 8 9 1213.4 58.63
-1 8 9 1094.64 61.96
-1 8 10 839.57 39.84
-1 8 10 822.18 48.1
-1 8 10 759.16 50.48
-1 8 11 42.87 8.77
-1 8 11 43.15 11.46
-1 8 12 363.24 27.29
-1 8 12 391.43 34.09
-1 8 13 172.05 29.53
-1 8 13 153.74 22.46
-1 9 -10 335.94 34.96
-1 9 -9 70.14 16.28
-1 9 -9 57.85 8.96
-1 9 -8 381.09 22.13
-1 9 -8 365.58 34.15
-1 9 -7 732.11 47.51
-1 9 -7 637.8 29.2
-1 9 -7 703.87 45.14
-1 9 -6 102.8 17.12
-1 9 -6 115.69 17.47
-1 9 -6 109.98 10.23
-1 9 -5 91.81 8.82
-1 9 -5 101.49 16.04
-1 9 -5 101.48 16.82
-1 9 -4 943.93 50.8
-1 9 -4 920.78 49.94
-1 9 -3 209.01 21.92
-1 9 -3 200.78 21.15
-1 9 -2 244.11 23.44
-1 9 -2 317.95 23.28
-1 9 -1 478.71 32.57
-1 9 -1 478.91 30.07
-1 9 0 42.21 8.64
-1 9 1 259.88 21.84
-1 9 2 815.1 41.93
-1 9 3 359.43 26.91
-1 9 4 133.56 16.67
-1 9 4 157.46 14.8
-1 9 5 1657.55 70.18
-1 9 5 1702.09 64.33
-1 9 6 600.75 34.26
-1 9 6 559.41 39.03
-1 9 6 584.58 37.97
-1 9 7 287.45 24.18
-1 9 7 325.92 29.89
-1 9 7 282.07 26.76
-1 9 8 429.65 31.15
-1 9 8 399.53 34.53
-1 9 8 448.62 34.86
-1 9 9 114.02 16.87
-1 9 9 141.95 20.74
-1 9 9 131.04 19.34
-1 9 10 67.17 14.01
-1 9 10 84.22 11.05
-1 9 11 487.58 37.16
-1 9 11 466.62 28.16
-1 9 12 185.33 24
-1 10 -9 183.11 14.93
-1 10 -9 157.65 24.39
-1 10 -8 521.55 25.99
-1 10 -8 548.49 43.5
-1 10 -7 13.33 4.39
-1 10 -7 4.35 8.02
-1 10 -6 188.99 22.93
-1 10 -6 189.91 13.47
-1 10 -6 188.85 23.81
-1 10 -5 385.29 32.54
-1 10 -5 418.94 20.25
-1 10 -5 434.3 35.2
-1 10 -4 197.64 22.61
-1 10 -4 233.01 25.08
-1 10 -3 484.46 35.12
-1 10 -3 475 35.28
-1 10 -2 686.53 38.03
-1 10 -2 725.48 43.67
-1 10 -2 673.4 41.9
-1 10 -1 38.31 9.09
-1 10 -1 37.9 10.39
-1 10 0 348.16 26.3
-1 10 0 358.86 29.36
-1 10 1 667.84 38.54
-1 10 2 165.32 18.56
-1 10 3 161.49 18.65
-1 10 4 704.19 41.13
-1 10 4 682.67 34.32
-1 10 5 332.1 27.95
-1 10 5 304.69 23
-1 10 6 76.87 13.92
-1 10 6 94.06 13.38
-1 10 7 427.12 30.48
-1 10 7 412.76 34.83
-1 10 7 449.48 34.21
-1 10 8 1.94 4.3
-1 10 8 1.53 5.36
-1 10 8 2.1 5.22
-1 10 9 69.73 13.65
-1 10 10 319 29.27
-1 10 11 103.56 18
-1 10 12 138.12 20.95
-1 11 -8 -2.46 11.26
-1 11 -7 293.9 17.3
-1 11 -7 361.35 35.03
-1 11 -6 230.3 14.6
-1 11 -6 211.03 26.76
-1 11 -5 8.01 3.41
-1 11 -5 7.86 6.55
-1 11 -5 2.09 6.15
-1 11 -4 342.52 30.44
-1 11 -4 318.4 30.73
-1 11 -3 773.06 47.48
-1 11 -3 813.57 49.29
-1 11 -2 22.29 8.51
-1 11 -2 5.44 5.71
-1 11 -2 15.68 6.72
-1 11 -1 501.13 37.05
-1 11 -1 545.28 34.74
-1 11 0 683.74 44
-1 11 0 731.51 41.41
-1 11 1 84.31 13.53
-1 11 2 287.46 25.3
-1 11 2 179.91 37.37
-1 11 3 465.99 33.65
-1 11 4 85.1 11.64
-1 11 4 65.87 12.81
-1 11 5 140.11 15.7
-1 11 5 125.47 18.16
-1 11 6 166.81 18.03
-1 11 6 172.12 20.8
-1 11 7 11.46 6.37
-1 11 7 20.62 8.07
-1 11 8 182.09 20.66
-1 11 9 173.29 20.84
-1 11 10 65.69 14.27
-1 11 11 81.75 16.44
-1 11 12 558.57 42.11
-1 12 -7 339.48 35.43
-1 12 -6 32.72 5.44
-1 12 -6 37.52 12.24
-1 12 -5 351.83 17.74
-1 12 -5 446.55 38.19
-1 12 -4 285.75 29.95
-1 12 -3 25.05 9.29
-1 12 -2 845.55 51.79
-1 12 -2 892.43 51.98
-1 12 -2 803.34 45.65
-1 12 -1 410.72 34.28
-1 12 -1 362.75 29.27
-1 12 0 3.97 6.23
-1 12 0 7.99 5.33
-1 12 1 194.26 23.39
-1 12 1 205.69 22.08
-1 12 2 238.17 24.41
-1 12 3 27.42 27.9
-1 12 3 12.14 6.4
-1 12 4 193.1 17.49
-1 12 4 166.77 20.72
-1 12 5 251.79 25.92
-1 12 5 284.75 22.72
-1 12 6 44.82 10.51
-1 12 6 50.79 12.06
-1 12 7 439.12 31.71
-1 12 8 658.51 41.31
-1 12 9 -5.23 8.87
-1 12 10 299.83 29.07
-1 12 11 340.37 32.47
-1 13 -6 296.9 32.88
-1 13 -5 259.03 30.21
-1 13 -4 38.28 5.51
-1 13 -4 20.86 10.33
-1 13 -3 161.91 22.96
-1 13 -2 131.12 17.97
-1 13 -2 101.32 18.68
-1 13 -1 38.64 10.1
-1 13 -1 45.34 13.17
-1 13 0 529.74 37.22
-1 13 0 439.41 37.8
-1 13 1 286.7 27.29
-1 13 1 295.59 30.66
-1 13 2 10.82 6.64
-1 13 3 560.85 40
-1 13 4 201.96 23.36
-1 13 4 207.53 19.11
-1 13 5 64.38 11.37
-1 13 5 82 39.72
-1 13 6 198.03 62.52
-1 13 6 372.42 28.2
-1 13 7 272.28 25.23
-1 13 8 -3.34 6.93
-1 13 9 446.96 34.98
-1 13 10 215.19 24.95
-1 14 -4 289.03 33.33
-1 14 -3 168.49 24.41
-1 14 -2 59.37 14.75
-1 14 -1 450.95 39.19
-1 14 0 197.01 25.93
-1 14 1 118.82 20.25
-1 14 2 604.96 45.64
-1 14 3 106.04 13.33
-1 14 4 143.38 16.07
-1 14 5 253.09 22.88
-1 14 5 465.07 75.99
-1 14 6 175.57 19.43
-1 14 7 15.93 8.49
-1 14 8 403.38 32.51
-1 14 9 210.93 24.65
-1 14 10 89.61 17.44
-1 15 0 270.62 31.89
-1 15 1 486.34 26.78
-1 15 1 480.83 42.18
-1 15 2 58.82 9.83
-1 15 2 67.54 16.27
-1 15 3 104.48 13.62
-1 15 4 345.31 25.96
-1 15 5 34.46 9.72
-1 15 6 19.6 7.69
-1 15 7 286.6 26.6
-1 15 8 107.31 17.34
-1 15 9 103.05 17.46
-1 16 4 116.68 14.91
-1 16 5 148.73 18.33
-1 16 6 326.42 28.09
-1 16 7 54.98 12.48
-1 16 8 64.25 13.39
0 -16 -4 4.77 5.92
0 -16 -3 141.8 21.92
0 -16 -2 349.28 34.7
0 -16 -2 324.79 32.16
0 -16 -1 131.84 21.11
0 -16 0 32.37 11.51
0 -16 1 463.04 39.63
0 -15 -6 201.29 26.24
0 -15 -6 223.76 31.38
0 -15 -5 4.61 6.77
0 -15 -5 5.94 7.38
0 -15 -5 3.37 4.59
0 -15 -4 265.76 29.34
0 -15 -4 252.25 26.05
0 -15 -3 252.25 26.53
0 -15 -3 282.25 30.24
0 -15 -2 2.02 5.02
0 -15 -2 8.51 7.04
0 -15 -2 8.83 8.13
0 -15 -1 186.48 25.37
0 -15 -1 202.87 28.63
0 -15 -1 249.01 28
0 -15 0 408.68 35.89
0 -15 0 345.62 37.55
0 -15 1 39.74 11.8
0 -15 2 327.62 32.85
0 -15 3 448.41 38.77
0 -15 4 6.88 6.74
0 -14 -9 29.79 12.4
0 -14 -8 254.08 32.54
0 -14 -7 194.2 25.97
0 -14 -7 210.09 29.18
0 -14 -6 4.43 4.92
0 -14 -6 -2.83 7.7
0 -14 -6 4.26 4.18
0 -14 -5 340.03 28.63
0 -14 -5 349.24 33.42
0 -14 -4 374.23 31.04
0 -14 -4 388.72 34.91
0 -14 -3 2.11 4.69
0 -14 -3 3.59 5.63
0 -14 -2 437.27 36.47
0 -14 -2 502.84 43.1
0 -14 -2 363.18 32.49
0 -14 -1 329.21 31.92
0 -14 -1 380.74 33.65
0 -14 -1 381.57 37.31
0 -14 0 92.4 17.44
0 -14 0 68.4 14.49
0 -14 0 70.36 16.73
0 -14 1 254.47 31.13
0 -14 1 338.72 31.69
0 -14 2 188.06 26.68
0 -14 2 176.68 22.93
0 -14 3 21.16 9.11
0 -14 3 16.06 7.88
0 -14 4 234.78 27.49
0 -14 5 202.53 26.32
0 -14 6 21.09 9.75
0 -13 -10 11.39 8.37
0 -13 -9 525.24 46.45
0 -13 -8 273.22 32.52
0 -13 -7 8.04 7.88
0 -13 -6 419.62 35.64
0 -13 -6 430.78 29.76
0 -13 -6 479.32 42.62
0 -13 -5 515.14 39.27
0 -13 -5 518.1 34.48
0 -13 -4 27.3 8.93
0 -13 -4 20.16 8.69
0 -13 -3 476.52 34.78
0 -13 -3 511.61 38.32
0 -13 -2 72.93 16.02
0 -13 -2 38.88 10.64
0 -13 -2 56.49 12.86
0 -13 -1 2.41 4.63
0 -13 -1 3.85 5.24
0 -13 -1 -1.94 4.81
0 -13 0 204.85 23.77
0 -13 0 231.65 27.21
0 -13 0 195.04 25.46
0 -13 1 213.02 26.93
0 -13 1 194.06 23.31
0 -13 2 1.94 4.31
0 -13 2 2.44 6.05
0 -13 3 168.61 21.86
0 -13 4 280.73 28.97
0 -13 5 8.57 7.14
0 -13 6 291.83 30.86
0 -13 7 160.24 24.44
0 -12 -10 779.06 56.97
0 -12 -9 243.42 30.09
0 -12 -8 124.93 21.59
0 -12 -7 674.43 50.26
0 -12 -6 354.08 31.74
0 -12 -6 335.6 25.17
0 -12 -6 373.01 36.02
0 -12 -5 15.32 6.74
0 -12 -5 19.48 7.09
0 -12 -4 510.42 37.33
0 -12 -4 484.13 33.11
0 -12 -3 479.96 33.21
0 -12 -3 414.28 33.57
0 -12 -2 189.55 24.13
0 -12 -2 168.05 19.97
0 -12 -2 166.33 20.81
0 -12 -1 317.27 31.31
0 -12 -1 290.72 27.75
0 -12 -1 333.29 29.38
0 -12 0 128.31 18
0 -12 0 88.14 16.8
0 -12 1 14.23 6.26
0 -12 1 19.87 8.5
0 -12 2 245.18 25.24
0 -12 3 183.11 22.19
0 -12 4 1.93 6.06
0 -12 5 551.59 40.97
0 -12 6 187.8 24.02
0 -12 7 61 14.7
0 -12 8 286.07 31.43
0 -11 -9 249.97 29.82
0 -11 -8 512.93 42.58
0 -11 -7 115.08 20
0 -11 -6 27.38 9.34
0 -11 -6 41.22 8.67
0 -11 -6 51.62 12.98
0 -11 -5 901.29 44.38
0 -11 -5 827.41 48.76
0 -11 -4 133.42 18.02
0 -11 -4 127.38 15.82
0 -11 -3 212.34 20.71
0 -11 -3 214.25 22.69
0 -11 -2 358.71 32.26
0 -11 -2 352.67 27.93
0 -11 -2 373.35 30.01
0 -11 -1 378.93 33.3
0 -11 -1 426.75 32.54
0 -11 -1 402.76 31.38
0 -11 0 50.02 12.21
0 -11 0 32.66 9.64
0 -11 1 1045.14 53.72
0 -11 2 358.89 29.73
0 -11 3 158.25 19.77
0 -11 4 391.24 32.09
0 -11 5 169.51 21.86
0 -11 6 24.28 8.72
0 -11 7 353.33 33.65
0 -11 8 156.35 22.69
0 -11 9 124.38 21.95
0 -10 -11 55.55 13.47
0 -10 -10 51.86 13.23
0 -10 -9 275.02 29.99
0 -10 -9 172.31 21.04
0 -10 -8 46.33 10.87
0 -10 -8 64.04 14.56
0 -10 -7 376.12 28.58
0 -10 -7 345.59 32.73
0 -10 -6 638.55 37.2
0 -10 -6 624.32 32.95
0 -10 -6 612.41 43.4
0 -10 -6 609.65 39.84
0 -10 -5 122.65 16.97
0 -10 -5 108.2 13.63
0 -10 -4 590.84 38.02
0 -10 -4 609.45 34.8
0 -10 -3 1478.9 61.29
0 -10 -3 1502.43 65.75
0 -10 -2 36.24 8.73
0 -10 -2 31.92 8.64
0 -10 -2 29.23 9.33
0 -10 -1 826.64 47.42
0 -10 -1 713.72 41.92
0 -10 0 897.04 50.19
0 -10 0 864.1 46.18
0 -10 1 233.95 22.75
0 -10 2 407.95 30.47
0 -10 3 723.48 42.87
0 -10 4 11.71 6.17
0 -10 5 58.69 12.26
0 -10 6 604.71 42.01
0 -10 7 213.78 25.18
0 -10 8 105.36 18.83
0 -10 9 531.92 42.6
0 -10 10 113.51 20.96
0 -9 -13 346.35 33.19
0 -9 -12 79.92 16.99
0 -9 -11 138.09 20.15
0 -9 -10 470.88 35.15
0 -9 -9 62.31 14.57
0 -9 -9 46.21 11.37
0 -9 -8 473.19 33.12
0 -9 -8 487.48 38.44
0 -9 -7 704.31 40.29
0 -9 -7 734.62 46.86
0 -9 -6 14.2 6.79
0 -9 -6 16.89 7.81
0 -9 -6 11.49 5.85
0 -9 -5 1073.66 48.49
0 -9 -5 1070.42 46.06
0 -9 -5 1102.8 53.16
0 -9 -4 1613 60.44
0 -9 -4 1569.7 60.85
0 -9 -4 1508.67 65.76
0 -9 -3 -1.12 2.79
0 -9 -3 1.39 3.46
0 -9 -2 622.71 34.79
0 -9 -2 616.51 38.99
0 -9 -2 649.89 37.44
0 -9 -1 405.84 30.84
0 -9 -1 436.27 29.6
0 -9 0 4.01 4.2
0 -9 1 357.73 27.06
0 -9 2 781.13 42.53
0 -9 3 7.24 5.58
0 -9 4 1180.01 56.87
0 -9 5 519.01 35.94
0 -9 6 86.26 14.65
0 -9 7 361.28 31.78
0 -9 7 385.35 33.31
0 -9 8 1049.97 58.9
0 -9 9 30.38 9.96
0 -9 10 290.88 30.94
0 -9 11 300.39 32.58
0 -8 -11 454.58 35.61
0 -8 -10 8.54 6.29
0 -8 -9 992.47 51.22
0 -8 -8 1058.63 51.97
0 -8 -8 1099.61 58.87
0 -8 -7 88.44 15.09
0 -8 -7 58.13 11.49
0 -8 -6 1238.49 61.26
0 -8 -6 1276.69 54.34
0 -8 -5 418.73 26.59
0 -8 -5 404.47 24.23
0 -8 -5 431.26 29.43
0 -8 -4 52.64 8.86
0 -8 -4 68.62 9.84
0 -8 -4 69.15 11.69
0 -8 -3 496.96 30.44
0 -8 -3 453.42 26.73
0 -8 -3 449.05 25.2
0 -8 -2 537.78 29.88
0 -8 -2 478.2 30.15
0 -8 -1 51.52 9.49
0 -8 0 839.66 41.48
0 -8 1 584.82 33.83
0 -8 2 111.77 13.85
0 -8 3 732.92 39.77
0 -8 4 563.19 35.08
0 -8 5 79.74 13.51
0 -8 6 408.19 31.38
0 -8 6 423.08 32.66
0 -8 7 703.17 44.24
0 -8 7 743.62 46.38
0 -8 8 42.06 11.46
0 -8 8 28.14 10.5
0 -8 9 558.23 41.96
0 -8 10 552.37 42.78
0 -8 11 2.33 6.83
0 -8 12 440.97 40.05
0 -7 -14 110.14 19.3
0 -7 -13 753 48.31
0 -7 -10 965.48 51.24
0 -7 -9 969.8 49.71
0 -7 -8 227.09 21.3
0 -7 -7 1237.75 54.53
0 -7 -7 1266.74 60.66
0 -7 -6 412.42 26.85
0 -7 -6 412.38 30.91
0 -7 -5 64.83 10.83
0 -7 -5 57.56 9.23
0 -7 -4 283.04 19.87
0 -7 -4 289.61 19.42
0 -7 -4 290.43 22.2
0 -7 -3 849.75 37.15
0 -7 -3 807.72 35.56
0 -7 -3 831.95 40.05
0 -7 -2 95.28 9.6
0 -7 -2 107.88 11.87
0 -7 -2 74.83 10.85
0 -7 -1 2033.73 72.69
0 -7 0 391.53 25.16
0 -7 1 32.85 7.39
0 -7 2 950.78 43.98
0 -7 3 591.53 33.56
0 -7 4 45.3 9.23
0 -7 5 728.67 40.72
0 -7 5 754.65 42.39
0 -7 6 328.71 26.73
0 -7 6 310.45 27.22
0 -7 7 45.92 10.99
0 -7 7 50.54 11.83
0 -7 8 417.87 33.09
0 -7 8 467.1 36.26
0 -7 9 332.6 30.46
0 -7 10 49.63 12.64
0 -7 11 527.81 41.6
0 -7 12 327.66 33.23
0 -6 -14 626.71 43.67
0 -6 -13 87.56 15.96
0 -6 -12 425.21 33.41
0 -6 -9 168.28 18.45
0 -6 -8 1335.43 57.66
0 -6 -7 255.01 21.24
0 -6 -7 275.06 24.78
0 -6 -6 77.59 12.36
0 -6 -6 67.24 10.28
0 -6 -5 614.79 31.35
0 -6 -4 485.41 26.33
0 -6 -4 530.87 25.74
0 -6 -3 185.73 13.86
0 -6 -3 145.8 12.69
0 -6 -2 3267.77 94.77
0 -6 -2 3172.67 101.13
0 -6 -2 3373.14 98.76
0 -6 -1 628.14 31.15
0 -6 0 757.53 35.07
0 -6 1 1696.94 61.05
0 -6 2 728.05 35
0 -6 3 10.26 4.56
0 -6 4 263.61 21.7
0 -6 4 295.34 22.14
0 -6 5 224.28 20.89
0 -6 5 252.02 21.27
0 -6 6 306.12 25.68
0 -6 6 301.12 24.75
0 -6 7 508.48 35
0 -6 7 455.25 32.33
0 -6 7 444.95 33.4
0 -6 8 251.94 26.02
0 -6 8 354.91 28.89
0 -6 8 314.17 28.63
0 -6 9 29.09 9.68
0 -6 9 48.45 11.66
0 -6 9 53.57 12.5
0 -6 10 490.28 37.64
0 -6 10 520.71 40.6
0 -6 11 153.89 22
0 -6 11 161.8 23.28
0 -6 12 77.62 15.83
0 -6 12 41.83 13.18
0 -6 13 385.05 36.23
0 -6 13 386.34 39.03
0 -5 -14 87.1 15.88
0 -5 -13 336.73 29.78
0 -5 -12 419.01 32.37
0 -5 -11 133.64 17.24
0 -5 -8 130.11 15.34
0 -5 -7 605.53 33.21
0 -5 -6 1417.05 55.45
0 -5 -5 253.95 18.41
0 -5 -4 729.65 32.44
0 -5 -3 1118.61 41.13
0 -5 -3 1103.03 40.64
0 -5 -2 56.67 7.88
0 -5 -2 41.33 5.78
0 -5 -2 41.54 6.31
0 -5 -1 1760.89 53.25
0 -5 -1 1785.72 59.81
0 -5 0 1824.3 61.2
0 -5 1 63.86 8.39
0 -5 2 85.99 9.97
0 -5 3 1970.58 67.89
0 -5 4 111.95 12.66
0 -5 5 295.44 22.12
0 -5 6 797.79 42.67
0 -5 6 743.5 41.3
0 -5 6 784.22 40.54
0 -5 7 225.27 22.35
0 -5 7 221.37 22.64
0 -5 7 227.38 21.14
0 -5 8 179.75 21.32
0 -5 8 184.28 20.96
0 -5 9 340.12 31.17
0 -5 9 355.45 31.17
0 -5 10 177.78 23.17
0 -5 10 145.5 21.01
0 -5 11 144.95 22.43
0 -5 12 252.42 29.62
0 -5 13 110.97 20.76
0 -4 -14 207.73 23.21
0 -4 -13 760.98 44.84
0 -4 -12 127.46 17.05
0 -4 -11 416.6 30.45
0 -4 -10 86.4 13.18
0 -4 -6 60.11 9.03
0 -4 -5 70.85 9.49
0 -4 -4 1784.2 59.4
0 -4 -3 45.91 5.92
0 -4 -3 51.09 7.1
0 -4 -3 43.56 6.17
0 -4 -2 3418.31 94.76
0 -4 -2 3503.61 98.08
0 -4 -2 3208.51 93.42
0 -4 -1 546.92 25.11
0 -4 -1 605.55 21.88
0 -4 0 98.07 9.17
0 -4 1 839.04 33.24
0 -4 2 1615.57 54.59
0 -4 3 96.89 10.27
0 -4 4 1242.68 49.89
0 -4 4 1199.9 47.33
0 -4 6 34.71 8.26
0 -4 6 51 9.66
0 -4 7 243.29 22.85
0 -4 7 240.03 22.15
0 -4 8 531.38 36.43
0 -4 8 510.07 35.43
0 -4 9 194.92 22.63
0 -4 9 254.84 25.18
0 -4 10 246.95 26.28
0 -4 10 205.49 24.35
0 -4 11 776.01 50.72
0 -4 12 46.16 13.12
0 -4 13 303.46 33
0 -4 14 313.84 34.66
0 -3 -14 298.85 26.89
0 -3 -13 21.91 7.59
0 -3 -12 415.02 30.16
0 -3 -11 1098.88 51.75
0 -3 -10 159.64 17.35
0 -3 -9 183.32 17.65
0 -3 -5 1785.63 60.63
0 -3 -4 9.06 3.38
0 -3 -3 805.96 30.75
0 -3 -2 1124.37 35.62
0 -3 -2 1072.05 35.56
0 -3 -2 1020.25 38.3
0 -3 -1 1357.54 40.82
0 -3 -1 1393.63 44.01
0 -3 0 96.34 5.47
0 -3 0 96.59 7.95
0 -3 1 422.87 19.32
0 -3 2 99.8 8.78
0 -3 3 969.77 37.02
0 -3 7 1340.74 58.21
0 -3 7 1275.78 58.14
0 -3 8 80.69 13.73
0 -3 8 69.89 12.87
0 -3 9 1097.46 56.63
0 -3 9 1201.14 59.86
0 -3 10 674.65 43.52
0 -3 10 688.18 45.24
0 -3 11 2.09 5.2
0 -3 11 1.97 5.36
0 -3 12 518.75 41.42
0 -3 13 557.34 44.08
0 -3 14 126.29 21.58
0 -2 -14 10.86 6.68
0 -2 -13 462.52 32.03
0 -2 -12 279.19 23.45
0 -2 -11 262.81 22.15
0 -2 -10 580.51 33.27
0 -2 -9 367.48 24.83
0 -2 -8 137.62 14.36
0 -2 -7 2530.56 82.52
0 -2 -4 831.77 32.42
0 -2 -3 401.06 18.58
0 -2 -2 364.28 15.25
0 -2 -2 294.42 15.47
0 -2 -1 4140.52 107.73
0 -2 0 3215.1 80.35
0 -2 0 2983.98 84.41
0 -2 1 69.92 5.78
0 -2 4 446.35 32.71
0 -2 5 4177.44 150.83
0 -2 6 1128.21 70.73
0 -2 7 101.47 13.81
0 -2 8 414.65 30.51
0 -2 8 371.41 28.57
0 -2 9 916.92 50
0 -2 9 846.08 47.57
0 -2 10 18.59 8.28
0 -2 10 28.08 9.16
0 -2 11 400.64 34.34
0 -2 11 391.85 32.8
0 -2 12 261.72 28.76
0 -2 13 18.68 9.71
0 -2 14 312.04 33.76
0 -1 -14 312.9 26.13
0 -1 -13 81.84 13.27
0 -1 -12 149.41 16.62
0 -1 -11 1846.16 69.72
0 -1 -10 485.49 28.8
0 -1 -9 381.72 24.53
0 -1 -9 378.95 30.86
0 -1 -8 1481.5 55.73
0 -1 -8 1524.17 66
0 -1 -7 1059.89 50.09
0 -1 -7 1067.11 42.66
0 -1 -6 445.35 27.98
0 -1 -6 444.41 23.26
0 -1 -5 2530.44 82.67
0 -1 -4 2.2 2.7
0 -1 -4 3.21 2.23
0 -1 -3 50.04 6.38
0 -1 -2 2641.67 72.4
0 -1 8 265.89 23.06
0 -1 8 291.52 24.59
0 -1 9 7.78 6.91
0 -1 9 1.61 4.01
0 -1 9 20.31 12.6
0 -1 10 545.55 38.3
0 -1 10 519.15 36.78
0 -1 11 231.53 25.56
0 -1 11 270.06 26.85
0 -1 12 42.18 12.21
0 -1 13 560.19 43.08
0 -1 14 634.85 48.31
0 0 -13 410.6 28.23
0 0 -12 414.4 27.4
0 0 -11 13.01 5.52
0 0 -10 569.94 30.6
0 0 -9 585.47 30.2
0 0 -8 76.64 9.67
0 0 -8 58.9 11.51
0 0 -8 76.78 10.81
0 0 -7 708.42 31.22
0 0 -7 690.41 38.47
0 0 -7 684.28 33.06
0 0 -6 1100.71 47.5
0 0 -6 1016.12 38.83
0 0 -5 92.71 8.61
0 0 -5 85.33 10.74
0 0 -5 95.68 11.02
0 0 -4 1045.27 39.71
0 0 -4 945.18 38.19
0 0 -3 663.33 27.42
0 0 -3 719.12 28.1
0 0 -2 2720.23 73.75
0 0 -2 2674.53 73.46
0 0 -2 2557.72 71.04
0 0 3 681.42 25.53
0 0 4 916.95 34.35
0 0 5 93.19 9.88
0 0 6 1123.27 44.82
0 0 7 733.64 36.07
0 0 8 66.46 11.78
0 0 9 601.68 37.61
0 0 10 589.26 37.99
0 0 10 551.12 37.58
0 0 11 9.08 7.28
0 0 11 13.17 6.61
0 0 11 12.82 10.07
0 0 12 448.23 35.53
0 0 12 337.6 32.49
0 0 13 353.71 33.88
0 0 14 75.83 16.54
0 0 15 458.18 41.59
0 1 -12 29.98 7.64
0 1 -11 234.02 18.68
0 1 -10 598.14 30.42
0 1 -9 4.61 4.44
0 1 -9 16.55 5.44
0 1 -8 267.95 17.73
0 1 -8 308.61 25.22
0 1 -8 301.12 21.63
0 1 -7 1158.58 53.86
0 1 -7 1210.48 44.04
0 1 -7 1237.57 54.11
0 1 -7 1302.54 49.23
0 1 -6 318.49 22.77
0 1 -6 311.21 23.03
0 1 -6 333.39 17.74
0 1 -6 343.56 20.37
0 1 -5 2018.38 66.56
0 1 -5 2219.99 73.06
0 1 -5 2107.03 72.95
0 1 -5 2188.78 63.75
0 1 -4 4256.81 118.93
0 1 -4 4164.51 119.05
0 1 -4 3975.44 109.86
0 1 -3 225.4 14.4
0 1 -3 240.76 11.54
0 1 -2 3286.85 89.01
0 1 -2 3280.1 89.76
0 1 -2 3221.8 89.87
0 1 2 2859.07 78.82
0 1 3 31.24 6.24
0 1 8 1564.5 64.65
0 1 8 1541.51 61.51
0 1 9 355.4 27.96
0 1 9 352.59 26.14
0 1 10 487.51 34.98
0 1 11 1770.11 71.41
0 1 11 592.13 79.02
0 1 12 103.69 17.77
0 1 12 162.24 21.55
0 1 12 174.35 22.73
0 1 12 159.17 40.32
0 1 13 57.49 12.4
0 1 13 77.98 16.4
0 1 13 78.7 16.83
0 1 14 317.92 32.94
0 1 15 165.59 24.62
0 2 -12 228.31 18.94
0 2 -11 436.88 25.61
0 2 -10 20.37 6.93
0 2 -10 19.93 8.3
0 2 -10 12.69 4.62
0 2 -9 921.27 37.45
0 2 -9 913.6 43.39
0 2 -9 927.6 49.67
0 2 -8 391.27 20.81
0 2 -8 395.13 25.06
0 2 -8 387.41 28.8
0 2 -7 111.67 9.82
0 2 -7 114.17 12.57
0 2 -7 118.73 14.88
0 2 -6 1033.76 40.22
0 2 -6 1052.73 45.98
0 2 -6 945.51 34.01
0 2 -5 4166.93 115.57
0 2 -5 3856.44 108.62
0 2 -5 3966.22 122.05
0 2 -4 274.95 18.43
0 2 -4 274 12.59
0 2 -4 281.21 18.46
0 2 -4 286.99 15.66
0 2 -3 886.02 35.66
0 2 -3 992.84 28.49
0 2 -3 835.19 31
0 2 -3 941.97 34.94
0 2 -2 733.06 27.33
0 2 -2 710.43 27.71
0 2 -1 76.11 6.34
0 2 -1 68.46 6.05
0 2 0 3014.99 81.06
0 2 1 4834.01 122.28
0 2 1 4662.62 124.37
0 2 1 4629.25 123.45
0 2 2 398.32 15.58
0 2 2 340.07 16.75
0 2 2 364.64 16.48
0 2 3 417.49 20.87
0 2 3 444.17 20.51
0 2 4 882.81 31.95
0 2 4 350.55 26.87
0 2 5 39.36 7.03
0 2 6 1956.51 68.74
0 2 7 2380.09 81.91
0 2 8 104 13.21
0 2 8 105.54 13.66
0 2 8 115.81 15.09
0 2 9 243.46 21.33
0 2 9 307.12 24.34
0 2 9 296.75 25.55
0 2 10 439.84 30.36
0 2 10 552.37 35.07
0 2 10 517.09 35.94
0 2 11 212.65 21.15
0 2 11 258.49 24.75
0 2 11 247.63 25.59
0 2 12 249.28 23.37
0 2 12 293.29 28.72
0 2 12 308.98 30.74
0 2 13 447.1 38.52
0 2 13 328.88 28.33
0 2 13 463.71 72.55
0 2 14 7.32 8.99
0 2 14 11.61 8.16
0 2 15 83.74 18.93
0 2 15 75.16 17.26
0 3 -11 -2.01 5.92
0 3 -10 642.02 42.4
0 3 -10 683.3 37.32
0 3 -10 657.55 30.67
0 3 -9 1159.8 58.13
0 3 -9 1172.68 43.75
0 3 -9 1263.8 52.45
0 3 -8 66.88 12.5
0 3 -8 70.89 10.47
0 3 -8 59.17 7.31
0 3 -7 1174.89 54.13
0 3 -7 1181.3 47.35
0 3 -7 1168.57 39.82
0 3 -6 1039.2 47.6
0 3 -6 986.06 40.13
0 3 -6 955.86 32.98
0 3 -5 390.71 24.94
0 3 -5 379.5 15.78
0 3 -5 400.41 21.06
0 3 -4 1548.79 49.05
0 3 -4 1452.82 54.73
0 3 -4 1421.93 41.57
0 3 -4 1584.98 54.04
0 3 -3 949.79 39.22
0 3 -3 1023.92 28.4
0 3 -3 1023.01 38.78
0 3 -2 103.17 9.3
0 3 -2 101.74 9.62
0 3 -1 401.79 19.13
0 3 2 1130.75 38.82
0 3 2 1131.54 36.24
0 3 2 1103.92 39.67
0 3 3 849.48 30.62
0 3 3 844.52 33.3
0 3 3 826.61 33.83
0 3 4 0.74 2.47
0 3 4 2.35 2.26
0 3 4 4.3 2.97
0 3 4 7.96 3.53
0 3 5 1826.46 65.06
0 3 5 1933.82 66.75
0 3 6 2296.99 79.44
0 3 7 91.95 12.47
0 3 8 218.97 21.1
0 3 8 185.52 18.04
0 3 8 195.06 18.91
0 3 9 185.91 20.34
0 3 9 162.43 17.75
0 3 9 136.69 16.22
0 3 10 168.12 20.13
0 3 10 124.41 16.77
0 3 10 120.55 15.77
0 3 11 1013.57 52.74
0 3 11 976.46 56.45
0 3 11 892.79 48.71
0 3 12 359.74 33.15
0 3 12 441.25 37.55
0 3 12 386.95 31.96
0 3 12 345.12 28.52
0 3 13 8.04 15.49
0 3 13 37.79 10.67
0 3 13 41.83 13.95
0 3 14 285.36 32.76
0 3 15 190.96 28.25
0 4 -13 245.36 30.44
0 4 -11 831.89 43.36
0 4 -10 223.66 24.8
0 4 -10 225.69 20.5
0 4 -9 225.3 14.88
0 4 -9 198.69 22.7
0 4 -9 256.38 20.67
0 4 -8 548.44 30.44
0 4 -8 528.91 36.29
0 4 -8 537.99 23.44
0 4 -7 245.98 23.05
0 4 -7 247.3 18.44
0 4 -7 232.74 13.01
0 4 -6 64.21 10.85
0 4 -6 44.56 7.59
0 4 -6 55.97 5.43
0 4 -5 619.32 32.71
0 4 -5 673.94 29.36
0 4 -5 646.65 21.3
0 4 -4 1274.27 48.81
0 4 -4 1218.32 33.62
0 4 -3 114.8 12.16
0 4 -3 116.49 11.59
0 4 -2 1568.49 55.14
0 4 -2 1575.33 54.19
0 4 -1 875.22 34.03
0 4 -1 788.01 23.34
0 4 0 90.2 6.18
0 4 1 597.84 23.03
0 4 2 3432.13 100.81
0 4 3 30.36 4.88
0 4 3 41.36 6.86
0 4 3 41.94 6.62
0 4 4 1698.68 57.03
0 4 4 1847.65 61.75
0 4 4 1770.44 62.44
0 4 5 85.53 9.55
0 4 5 77.67 10.48
0 4 5 94.15 11.43
0 4 6 50.01 8.21
0 4 6 50.13 8.73
0 4 6 50.69 9.31
0 4 7 1088.04 50.03
0 4 7 1170.2 52.49
0 4 8 140.39 17.73
0 4 8 134.59 15.92
0 4 8 164.65 16.81
0 4 8 149.85 17.17
0 4 9 24.85 8.25
0 4 9 39.53 8.89
0 4 9 28.67 8.6
0 4 9 20.37 7.26
0 4 10 23.39 8.75
0 4 10 41.89 10.14
0 4 10 43.8 10.9
0 4 10 35.08 9.31
0 4 11 413.37 34.49
0 4 11 342.77 28.68
0 4 11 324.9 27.75
0 4 11 376.6 33.72
0 4 11 439.56 32.49
0 4 12 116.46 19.81
0 4 12 155.21 21.84
0 4 12 110.36 16.63
0 4 12 121.77 18.25
0 4 12 117.79 17.05
0 4 13 774.21 53.54
0 4 13 779.25 47.67
0 4 14 165.37 26.46
0 5 -13 98.79 20.89
0 5 -12 286.66 32.33
0 5 -11 171.54 18.92
0 5 -10 183.47 22.76
0 5 -10 166.12 17.33
0 5 -9 378.25 31.74
0 5 -9 336.25 24.33
0 5 -8 205.57 23.32
0 5 -8 212.96 18.24
0 5 -7 209.64 21.58
0 5 -7 191.25 16.44
0 5 -6 834.59 41.14
0 5 -6 786.39 42.52
0 5 -6 768.83 34.54
0 5 -5 317.65 22.92
0 5 -5 289.45 18.03
0 5 -4 110.75 12.75
0 5 -3 1857.79 65.71
0 5 -2 81.81 10.6
0 5 -2 89.93 9.85
0 5 -2 104.72 11.25
0 5 -1 38.39 3.91
0 5 -1 39.7 6.96
0 5 0 1660.41 49.61
0 5 1 1664.49 52.81
0 5 2 95.53 9.94
0 5 3 1204.51 47.86
0 5 4 776.79 36.52
0 5 4 753.23 31.23
0 5 5 250.75 19.77
0 5 5 282.02 21.06
0 5 5 259.04 17.38
0 5 6 1574.98 62.63
0 5 6 1527.74 56.58
0 5 6 1479.59 60.74
0 5 7 611.7 36.45
0 5 7 626.52 32.72
0 5 7 588.69 35.28
0 5 8 129.62 14.81
0 5 8 101.62 14.5
0 5 8 103.95 14.84
0 5 8 143.82 18.94
0 5 9 344.66 27.62
0 5 9 305.72 24.46
0 5 9 288.46 26.17
0 5 9 309.61 25.45
0 5 10 29.51 10.26
0 5 10 21.33 7.42
0 5 10 16.06 7.58
0 5 10 14.85 6.36
0 5 10 21.48 7.63
0 5 11 153.71 21.72
0 5 11 172.86 20.04
0 5 11 143.42 18.72
0 5 11 122.1 17.39
0 5 11 185.79 24.32
0 5 11 125.65 16.68
0 5 12 372 31.21
0 5 12 480.53 40.48
0 5 12 430.9 34.23
0 5 13 240.86 25.36
0 5 13 266.85 32.12
0 5 13 288.89 28.41
0 5 14 66.37 17.69
0 5 14 45.88 10.99
0 5 14 58.76 14.42
0 5 15 127.54 18.85
0 6 -12 35.94 12.78
0 6 -11 160.96 23.67
0 6 -11 136.13 16.16
0 6 -10 516.09 31.51
0 6 -9 52.96 9.85
0 6 -9 46.67 12.6
0 6 -8 307.05 22.12
0 6 -8 351.79 30.17
0 6 -7 512.89 27.53
0 6 -7 514.96 35.32
0 6 -7 423.32 30.86
0 6 -6 274.33 18.7
0 6 -6 281.55 23.42
0 6 -5 245.5 21.15
0 6 -4 307.03 22.97
0 6 -3 9.52 4.24
0 6 -2 746.77 34.55
0 6 -2 750.78 36.27
0 6 -1 1605.89 46.79
0 6 -1 590.39 27.18
0 6 0 759.78 35.99
0 6 0 953.89 33.78
0 6 1 798.62 33.76
0 6 2 3716.26 113.03
0 6 3 186.34 18.87
0 6 4 531.62 30.86
0 6 4 544.69 26.56
0 6 5 624.26 34.42
0 6 5 540.21 27.21
0 6 6 89.95 13.01
0 6 6 85.96 10.49
0 6 6 64.21 9.61
0 6 7 267.11 20.38
0 6 7 314.41 25.4
0 6 7 301.41 25.34
0 6 8 1311.8 61.48
0 6 8 1332.04 56.85
0 6 8 1354.8 62.37
0 6 9 156.4 18.8
0 6 9 194.17 23.92
0 6 9 170.5 20.13
0 6 9 145.19 17.33
0 6 10 13.9 7.22
0 6 10 10.16 5.35
0 6 10 10.54 6.17
0 6 10 15.2 8.7
0 6 11 445.48 38.52
0 6 11 446.94 32.22
0 6 11 421.58 34.09
0 6 11 391.72 31.93
0 6 11 461.07 34.76
0 6 12 323.9 29.74
0 6 12 395.11 32.48
0 6 12 313.17 27.69
0 6 13 61.79 12.65
0 6 13 86.6 16.76
0 6 13 77.66 14.7
0 6 14 597.45 43.61
0 6 14 726.62 55.2
0 7 -11 473.15 30.5
0 7 -11 482.77 42.13
0 7 -10 70.87 11.56
0 7 -10 65.76 15.95
0 7 -9 353.36 24.43
0 7 -8 480.96 36.71
0 7 -8 473.33 27.77
0 7 -7 53.68 8.96
0 7 -7 69.91 13.39
0 7 -7 63.22 12.43
0 7 -6 338.99 27.16
0 7 -6 352.38 21.36
0 7 -5 718.32 39.91
0 7 -4 44.71 9.47
0 7 -3 583.91 33.37
0 7 -2 934.66 43.98
0 7 -2 999.44 43.44
0 7 -1 37.97 7.74
0 7 0 371.57 22.19
0 7 0 51.53 9.62
0 7 1 1993.79 61.31
0 7 1 1077.44 51.49
0 7 2 60.58 11.96
0 7 2 96.25 11.75
0 7 5 51.96 9.89
0 7 5 66.87 8.95
0 7 6 440.6 30.52
0 7 6 419.06 24.36
0 7 7 1191.11 52.34
0 7 7 1349.63 60.2
0 7 7 1253.85 50.6
0 7 8 205.82 18.48
0 7 8 196.89 21.27
0 7 8 192.46 18.98
0 7 8 211.92 22.24
0 7 8 232.92 26.48
0 7 9 948.01 52.58
0 7 9 979.08 53.99
0 7 9 954.84 47.21
0 7 10 980.29 54.39
0 7 10 977.77 54.9
0 7 10 950.89 48.83
0 7 11 26.79 9.28
0 7 11 19.38 7.78
0 7 11 32.54 12.75
0 7 11 18.66 6.71
0 7 12 112.24 16.95
0 7 12 129.22 19.42
0 7 13 621.45 41.3
0 7 13 788.65 58.23
0 7 14 92.99 15.83
0 7 14 135.54 25.02
0 7 14 92.77 17.85
0 8 -11 2.64 8.28
0 8 -11 4.83 4.84
0 8 -10 531.94 31.45
0 8 -10 537.88 43.9
0 8 -9 535.04 30.57
0 8 -9 520.47 41.85
0 8 -8 31.96 7.4
0 8 -7 707.06 43.34
0 8 -7 735.84 34.58
0 8 -6 438.89 32.25
0 8 -6 439.67 24.37
0 8 -5 55.35 11.1
0 8 -4 651.55 38.2
0 8 -3 821.46 43.04
0 8 -2 91.64 13.01
0 8 -2 101.11 12.71
0 8 -1 589.8 33.11
0 8 0 908.25 42.72
0 8 1 49.84 9.15
0 8 2 561.91 32.2
0 8 3 550.11 32.42
0 8 4 56.44 10.14
0 8 6 1227.51 57.87
0 8 7 53.54 8.71
0 8 7 77.18 13.43
0 8 7 49.35 9.42
0 8 8 1042.27 54.59
0 8 8 1009.55 45.32
0 8 8 986.64 48.24
0 8 9 1026.66 56.72
0 8 9 1021.93 51.5
0 8 9 1063.13 49.14
0 8 10 24.68 8.07
0 8 10 40.26 13.12
0 8 10 17.43 7.15
0 8 10 25.4 9.22
0 8 10 19.11 8.68
0 8 11 331.14 27.2
0 8 11 347.93 31.81
0 8 11 344.01 30.03
0 8 12 325.51 27.77
0 8 12 269.6 28.66
0 8 13 32.32 9.67
0 8 13 38.13 14.99
0 8 14 255.68 34.9
0 9 -10 308.61 23.03
0 9 -10 258.84 31.77
0 9 -9 16.97 10.09
0 9 -9 23.98 6.87
0 9 -8 1039.79 61.43
0 9 -8 1179.55 60.42
0 9 -8 1049.67 45.18
0 9 -7 369.94 31.28
0 9 -7 368.35 22.89
0 9 -6 73.13 13.99
0 9 -6 73.42 9.79
0 9 -5 449.8 33.02
0 9 -4 1179.73 56.32
0 9 -3 1.47 3.27
0 9 -2 760.07 42.06
0 9 -2 806.4 41.06
0 9 -1 382.06 26.91
0 9 0 2.51 3.11
0 9 1 404.07 27.69
0 9 2 611.22 35.57
0 9 3 -1.34 3.64
0 9 4 1493.86 63.8
0 9 5 1169.14 55.11
0 9 6 21.45 7.63
0 9 7 720.69 43.88
0 9 7 683.26 37.35
0 9 8 610.02 32.96
0 9 8 556.06 39.51
0 9 8 545.38 34.2
0 9 9 67.93 12.14
0 9 9 51.7 9.34
0 9 9 71.12 14.24
0 9 10 508.54 31.67
0 9 10 491.94 34.69
0 9 10 442.17 36.7
0 9 11 92.07 13.84
0 9 11 75.53 15.42
0 9 11 91.03 15.93
0 9 12 77.07 15.74
0 9 12 78.17 13.17
0 9 13 271.91 28.78
0 10 -9 446.3 41.14
0 10 -9 449.18 27.07
0 10 -8 115.3 21
0 10 -8 105.43 12.4
0 10 -7 126.26 21.05
0 10 -7 166.73 22.01
0 10 -7 124.16 13.21
0 10 -6 653.8 42.53
0 10 -6 605.36 29.85
0 10 -5 54.18 12.04
0 10 -4 11.68 6.68
0 10 -3 788.35 44.76
0 10 -2 404.62 30.35
0 10 -2 388.98 28.2
0 10 -1 286.36 23.01
0 10 -1 47.27 12.11
0 10 0 936.9 47.04
0 10 1 771.01 41.98
0 10 2 34.48 8.92
0 10 3 1484.98 64.67
0 10 4 598.74 37.67
0 10 5 136 17.59
0 10 6 493.66 34.89
0 10 7 354.91 26.04
0 10 7 394.67 31.73
0 10 8 39.25 10.83
0 10 8 34.67 9.16
0 10 8 49.59 12.2
0 10 9 231.92 26.05
0 10 9 228.37 22.73
0 10 10 88.94 15.01
0 10 10 73.87 15.34
0 10 10 96.4 13.58
0 10 11 69.75 11.89
0 10 11 62.17 13.9
0 10 12 569.63 40.71
0 10 13 206.1 25.39
0 11 -8 167.09 15.26
0 11 -8 170.04 25.54
0 11 -7 370.07 23.02
0 11 -7 447.34 39.82
0 11 -6 25.4 6.53
0 11 -6 18.13 9.77
0 11 -6 36.78 10.77
0 11 -5 143.99 21.85
0 11 -5 125.04 18.59
0 11 -4 447.51 34.57
0 11 -3 155.22 19.52
0 11 -2 315.39 26.21
0 11 -2 344.31 28.94
0 11 -1 1108.43 53.6
0 11 0 48.56 10.72
0 11 1 305.39 26.19
0 11 2 379.35 29.41
0 11 3 219.78 22.56
0 11 4 123.83 16.98
0 11 5 868.37 48.91
0 11 6 31.54 9.76
0 11 7 101.07 14.22
0 11 7 112.25 17.53
0 11 8 470.89 32.4
0 11 8 458.63 36.82
0 11 9 230.62 23
0 11 10 313.28 28.11
0 11 11 653.54 43.18
0 11 12 221.56 25.8
0 12 -7 43.11 14.39
0 12 -6 144.37 13.45
0 12 -6 176.24 25.28
0 12 -5 531.28 42.81
0 12 -4 7.64 6
0 12 -4 2.2 11.21
0 12 -3 229.21 24.67
0 12 -2 275.97 25.38
0 12 -2 289.91 27.59
0 12 -1 3.24 4.4
0 12 0 96.91 15.44
0 12 0 91.44 23.68
0 12 1 331.23 28.35
0 12 2 134.35 18.41
0 12 3 489.79 35.71
0 12 4 570.17 39.22
0 12 5 3.65 4.97
0 12 6 341.8 30.51
0 12 7 680.26 38.82
0 12 8 137.32 17.39
0 12 9 202.74 22.08
0 12 10 743.68 45.16
0 12 11 75.8 15.06
0 12 12 141.12 20.93
0 13 -5 3.03 3.57
0 13 -5 -2.45 7.7
0 13 -4 243.03 29.78
0 13 -3 140.65 21.65
0 13 -2 10.19 6.53
0 13 -2 2.22 6.04
0 13 -1 165.15 21.81
0 13 -1 197.97 22.26
0 13 0 223.55 24.01
0 13 1 1.8 3.99
0 13 2 45.69 11.89
0 13 3 595.76 41.19
0 13 4 17.25 7.97
0 13 7 8.63 5.98
0 13 8 292.9 26.01
0 13 9 512.45 36.54
0 13 10 8.9 7.13
0 13 11 327.95 30.69
0 14 -3 12.14 8.95
0 14 -2 195.67 26.4
0 14 -1 255.06 29.49
0 14 0 66.83 15.65
0 14 2 371.97 54.84
0 14 6 4.16 5.11
0 14 7 193.58 20.68
0 14 8 251.31 24.58
0 14 9 25.82 9.77
0 14 10 236.95 25.81
0 15 -1 40.16 12.81
0 15 0 394.1 38.27
0 15 1 227.31 29.05
0 15 2 2.49 7.81
0 15 3 226.58 28.91
0 15 3 270.35 53.94
0 15 4 246.89 60.88
0 15 6 229.77 22.82
0 15 7 297.39 26.26
0 15 8 8.33 6.93
0 15 9 161.42 20.75
0 16 5 312.77 25.7
0 16 6 286.65 25.63
0 16 7 16.02 7.34
0 16 8 210.32 23.51
0 16 9 143.88 19.92
0 17 7 286.43 26.75
0 17 8 45.25 11.96
1 -16 -4 96.92 18.63
1 -16 -3 297.34 31.85
1 -16 -2 192.46 25.7
1 -16 -1 26.87 10.27
1 -16 0 261.45 29.4
1 -16 1 163.62 23.51
1 -16 2 22.23 9.89
1 -15 -5 44.95 12.77
1 -15 -4 389.46 35.26
1 -15 -3 102.12 18.09
1 -15 -3 109.2 16.03
1 -15 -3 116.59 22.67
1 -15 -2 47.31 12.69
1 -15 -2 45.96 11.16
1 -15 -2 50.12 15.05
1 -15 -1 509.17 46.2
1 -15 -1 489.97 39.13
1 -15 -1 456.79 36.39
1 -15 0 227.26 26.41
1 -15 0 271.9 28.83
1 -15 1 113.6 18.75
1 -15 2 361.95 33.75
1 -15 3 36.17 12.08
1 -15 4 165.09 23.19
1 -15 5 375.89 35.37
1 -14 -7 21.05 10.57
1 -14 -5 246.83 21.17
1 -14 -5 242.77 27.72
1 -14 -4 114.2 21.77
1 -14 -4 153.5 17.76
1 -14 -4 139.6 20.71
1 -14 -3 110.84 18.48
1 -14 -3 133.64 17.43
1 -14 -3 125.57 22.55
1 -14 -2 631.42 43.91
1 -14 -2 589.67 39.05
1 -14 -2 605.24 49.42
1 -14 -1 71.68 14.79
1 -14 -1 81.88 18.03
1 -14 -1 83.9 14.87
1 -14 0 199.95 24.23
1 -14 0 198.42 27.81
1 -14 0 232.4 26.22
1 -14 1 426.21 35.59
1 -14 1 423.61 40.56
1 -14 2 76.35 17.5
1 -14 2 81.62 15.44
1 -14 3 132.35 23.37
1 -14 3 147.64 20.83
1 -14 4 310.04 30.71
1 -14 4 374.24 38.48
1 -14 5 43.67 12.26
1 -14 6 122.14 20.13
1 -14 7 290.85 31.41
1 -13 -9 481.58 46.39
1 -13 -8 2.9 5.57
1 -13 -7 268.31 32.8
1 -13 -5 81.59 11.87
1 -13 -5 76.3 15.08
1 -13 -4 196.41 27.13
1 -13 -4 177.72 19.03
1 -13 -4 123.52 18.88
1 -13 -3 561.48 40.45
1 -13 -3 552.05 45.42
1 -13 -3 574.58 35.86
1 -13 -2 11.33 5.93
1 -13 -2 10.84 5.96
1 -13 -2 2.55 5.66
1 -13 -1 266.64 25.71
1 -13 -1 257.4 30.14
1 -13 -1 295.88 28.22
1 -13 0 590.26 41.66
1 -13 0 483.45 36.86
1 -13 0 537.19 43.97
1 -13 1 27.55 11.13
1 -13 1 12.99 6.85
1 -13 2 110.91 18
1 -13 2 123.84 21.19
1 -13 3 156.64 20.83
1 -13 3 143.08 23.17
1 -13 4 36.21 11.03
1 -13 4 33.54 11.49
1 -13 5 209.9 24.6
1 -13 6 359.04 32.99
1 -13 7 23.54 9.52
1 -13 8 267.03 29.89
1 -12 -10 248.53 27.04
1 -12 -9 -2.79 6.2
1 -12 -9 1.84 5.41
1 -12 -8 738.93 54.74
1 -12 -8 627.32 41.57
1 -12 -7 434.34 41.16
1 -12 -7 456.59 33.25
1 -12 -6 44.92 10.96
1 -12 -5 314.24 29.27
1 -12 -5 307.97 22.17
1 -12 -4 179.39 21.56
1 -12 -4 145.78 16.07
1 -12 -4 145.09 22.67
1 -12 -3 17.05 6.52
1 -12 -3 8.94 5.63
1 -12 -3 9.56 7.03
1 -12 -2 273.15 26.26
1 -12 -2 352.08 33.78
1 -12 -2 299.5 25.02
1 -12 -1 199.17 25.58
1 -12 -1 218.72 22.52
1 -12 -1 206.85 22.66
1 -12 0 23 9.21
1 -12 0 8.58 5.4
1 -12 1 364.42 30.43
1 -12 1 373.13 34.83
1 -12 2 818.83 47.63
1 -12 2 863.06 55.03
1 -12 3 16.38 8.63
1 -12 3 24.26 8.18
1 -12 4 230.88 24.49
1 -12 5 381.97 32.26
1 -12 6 25.23 8.91
1 -12 7 303.04 29.96
1 -12 8 196.74 24.95
1 -12 9 2.29 7.18
1 -11 -11 128.97 19.89
1 -11 -10 56.67 13.01
1 -11 -9 171.06 25.62
1 -11 -9 159.02 20.5
1 -11 -8 160.63 24.96
1 -11 -8 148.51 19.06
1 -11 -7 16.89 6.83
1 -11 -7 22.25 10.64
1 -11 -6 181.7 19.37
1 -11 -5 130.61 15.89
1 -11 -5 123.1 17.93
1 -11 -5 112.22 12.56
1 -11 -4 79.56 11.94
1 -11 -4 75.39 10.95
1 -11 -4 79.8 14.23
1 -11 -4 70.21 15
1 -11 -3 516.72 31.5
1 -11 -3 563.3 37.77
1 -11 -3 630.19 44.37
1 -11 -2 263.7 24.99
1 -11 -2 261.8 28.17
1 -11 -2 285.66 23.16
1 -11 -1 150.16 20.97
1 -11 -1 127.21 16.58
1 -11 -1 112.34 16.11
1 -11 0 648.3 45.13
1 -11 0 710.08 41.83
1 -11 1 543.31 40.55
1 -11 1 535.63 35.79
1 -11 2 15.66 7.39
1 -11 2 10.55 6.63
1 -11 3 779.01 45.22
1 -11 4 301.5 26.78
1 -11 5 6.93 5.44
1 -11 6 239.6 25.31
1 -11 7 308.26 29.56
1 -11 8 14.53 8.63
1 -11 9 283.67 30.31
1 -11 10 85.93 17.23
1 -10 -12 166.56 22.43
1 -10 -11 132.66 20
1 -10 -10 335.32 30.18
1 -10 -9 81.57 14.51
1 -10 -8 2.39 7.02
1 -10 -8 3.16 5.55
1 -10 -7 404.86 29.97
1 -10 -7 401.33 36.66
1 -10 -6 76.76 12.38
1 -10 -5 281.69 26.11
1 -10 -5 299.22 19.39
1 -10 -5 310.37 23.71
1 -10 -4 762.84 43.18
1 -10 -4 737.11 35.26
1 -10 -4 750.31 37.41
1 -10 -3 143.81 17.76
1 -10 -3 160.04 15.43
1 -10 -3 174.3 16.23
1 -10 -3 182.23 22.48
1 -10 -2 165.56 21
1 -10 -2 183.36 19.33
1 -10 -2 155.61 14.22
1 -10 -2 149.71 15.69
1 -10 -1 702.18 40.34
1 -10 -1 719.47 45.76
1 -10 0 336.65 26.64
1 -10 0 345.8 30.46
1 -10 1 25.46 7.73
1 -10 1 34.04 10.31
1 -10 2 690.05 39.89
1 -10 2 740.17 46.04
1 -10 3 466 32.21
1 -10 4 181.33 20.3
1 -10 5 442.39 32.73
1 -10 6 189.45 21.88
1 -10 7 1.84 5
1 -10 8 616.93 43.19
1 -10 9 197.34 24.81
1 -10 10 96.12 17.88
1 -10 11 255.07 29.75
1 -9 -12 173.81 23.17
1 -9 -11 485.93 37.15
1 -9 -10 125.33 17.91
1 -9 -9 119.93 17.07
1 -9 -8 445.33 32.09
1 -9 -8 453.31 38.62
1 -9 -7 333.77 26.18
1 -9 -7 301.99 30.63
1 -9 -6 588.75 34.77
1 -9 -5 1623.29 68.49
1 -9 -5 1549.67 62.21
1 -9 -4 170.43 18.64
1 -9 -4 186.91 15.08
1 -9 -4 170.98 16.31
1 -9 -3 312.59 20.81
1 -9 -3 344.94 29.58
1 -9 -3 315.35 25.15
1 -9 -3 323.55 21.52
1 -9 -2 741.51 40.3
1 -9 -2 800.57 46.52
1 -9 -2 769.08 34.14
1 -9 -2 731.72 36.09
1 -9 -1 222.8 15.54
1 -9 -1 247.32 21.35
1 -9 -1 269.18 25.36
1 -9 0 27.05 8.22
1 -9 0 38.45 8.81
1 -9 1 448.91 33.37
1 -9 1 467.2 30.29
1 -9 2 225.79 20.7
1 -9 3 197.52 19.68
1 -9 4 924.55 46.99
1 -9 5 59.58 11.55
1 -9 6 114.86 16.38
1 -9 7 600.81 39.93
1 -9 8 423.17 34.01
1 -9 9 79.94 15.81
1 -9 10 385.19 35.15
1 -9 11 70.51 15.25
1 -9 12 55.17 14.89
1 -8 -12 398.9 33.93
1 -8 -11 38.5 10.62
1 -8 -10 874.28 49.18
1 -8 -9 1144.2 56.24
1 -8 -8 41.51 9.79
1 -8 -7 708.99 46.7
1 -8 -7 759.7 41.14
1 -8 -6 1710.01 67.26
1 -8 -5 78.01 11.32
1 -8 -4 301.03 23.94
1 -8 -4 294.92 17.99
1 -8 -4 282.64 20.97
1 -8 -3 1122.02 43.07
1 -8 -3 1098.24 54.96
1 -8 -3 1074.16 49.4
1 -8 -3 1083.85 44.71
1 -8 -2 409.39 26.68
1 -8 -2 365.2 21.56
1 -8 -2 398.97 23.34
1 -8 -1 478.56 23.48
1 -8 -1 462.11 28.88
1 -8 -1 497.68 33.42
1 -8 0 554.08 23.3
1 -8 0 492.85 29.9
1 -8 0 547.85 35.39
1 -8 1 82.03 11.39
1 -8 1 72.77 12.38
1 -8 2 190.71 18
1 -8 3 997.29 46.51
1 -8 4 525.59 32.25
1 -8 5 755.02 41.11
1 -8 6 844.55 45.53
1 -8 7 72.31 13.35
1 -8 7 73.73 14.09
1 -8 8 66.42 13.1
1 -8 8 54.43 13.03
1 -8 9 670.79 44.09
1 -8 10 10.2 7.51
1 -8 11 89.3 17.41
1 -8 12 290.74 31.25
1 -7 -13 472.32 37.19
1 -7 -10 1007.14 53.07
1 -7 -9 20.22 7.93
1 -7 -8 1208.96 55.99
1 -7 -7 773.31 40.8
1 -7 -7 689.81 44.57
1 -7 -6 24.05 6.96
1 -7 -5 1531.53 60.05
1 -7 -4 1197.75 41.05
1 -7 -4 1101.48 47.04
1 -7 -4 1154.88 50.79
1 -7 -3 78.96 9.95
1 -7 -3 71.3 8.23
1 -7 -3 102.61 12.48
1 -7 -2 254.87 16.92
1 -7 -2 237.09 16.25
1 -7 -2 272.17 20.34
1 -7 -1 2336.38 79.41
1 -7 -1 2331.97 71.41
1 -7 0 7.85 4.08
1 -7 0 3.29 2.16
1 -7 1 1461.76 56.3
1 -7 2 876.01 40.16
1 -7 3 177.46 16.41
1 -7 4 154.45 15.84
1 -7 5 1160.68 51.9
1 -7 6 270.94 24.59
1 -7 6 269.7 23.38
1 -7 7 446.98 33.03
1 -7 7 398.57 29.86
1 -7 8 656.07 42.69
1 -7 8 626.27 40.22
1 -7 9 45.24 12.4
1 -7 9 40.83 10.48
1 -7 10 402.56 33.62
1 -7 11 364.51 33.39
1 -7 12 -2.2 4.88
1 -7 13 153.1 22.91
1 -6 -14 153.43 21.48
1 -6 -13 42.15 12.08
1 -6 -12 490.12 36.25
1 -6 -9 721.19 41.68
1 -6 -8 1190.28 54.97
1 -6 -7 69.05 11.48
1 -6 -6 881.36 42.84
1 -6 -5 455.9 27.57
1 -6 -4 21.5 5.89
1 -6 -3 2115.05 72.97
1 -6 -3 2138.43 63.79
1 -6 -3 1996.86 69.09
1 -6 -2 1426.08 47.46
1 -6 -2 1394.38 49.43
1 -6 -2 1391.55 53.25
1 -6 -1 95.43 8.99
1 -6 -1 102.15 11.37
1 -6 0 1789.06 62.4
1 -6 0 1829.55 54.89
1 -6 1 673.26 31.97
1 -6 1 698.96 23.59
1 -6 2 88.88 10.5
1 -6 3 543.59 28.77
1 -6 4 1615.6 63.35
1 -6 4 1595.8 60.33
1 -6 5 123.45 15.19
1 -6 5 139.97 14.9
1 -6 6 1815.65 71.07
1 -6 6 1598.09 66.04
1 -6 7 512.19 35.03
1 -6 7 494.48 32.25
1 -6 8 44.43 10.96
1 -6 8 49.88 10.81
1 -6 9 284.89 27.42
1 -6 9 293.43 29.37
1 -6 9 261.49 25.18
1 -6 10 481.88 37.81
1 -6 10 427.27 37.63
1 -6 10 465.6 35.18
1 -6 11 12 8.43
1 -6 11 3.88 4.82
1 -6 12 268.41 31.58
1 -6 12 241.06 26.93
1 -6 13 272.28 32.62
1 -6 13 311.44 31.56
1 -5 -14 30.63 10.87
1 -5 -13 529.19 38.07
1 -5 -12 366.09 30.44
1 -5 -11 34.62 10.39
1 -5 -8 106.03 14.68
1 -5 -7 546.7 32.74
1 -5 -6 304.86 22.9
1 -5 -5 264.6 20.3
1 -5 -4 1384.24 53.3
1 -5 -3 340.21 21.44
1 -5 -3 335.58 15.37
1 -5 -3 358.75 21.76
1 -5 -2 36.5 4.88
1 -5 -2 31.52 6.12
1 -5 -2 35.59 6.14
1 -5 -1 960.98 38.67
1 -5 -1 1021.4 36.58
1 -5 0 1964.05 63.56
1 -5 0 1965.32 58
1 -5 1 642.64 28.76
1 -5 1 646.73 21.71
1 -5 2 1865.07 62.01
1 -5 3 756.96 33.32
1 -5 4 8.74 3.89
1 -5 4 8.28 4.3
1 -5 5 907.04 40.83
1 -5 5 885.23 42.68
1 -5 6 557.61 33.57
1 -5 6 533.3 30.83
1 -5 6 507.89 33.91
1 -5 7 39.37 9.62
1 -5 7 46.08 9.62
1 -5 7 26 8.32
1 -5 8 1219.74 58.94
1 -5 8 1201.03 55.42
1 -5 8 1269.22 62.51
1 -5 9 193.79 20.77
1 -5 9 209.28 23.22
1 -5 9 253.4 26.98
1 -5 10 19.25 8.29
1 -5 10 21.53 9.58
1 -5 11 518.37 42.27
1 -5 12 201.25 27.34
1 -5 13 10.52 8.26
1 -5 14 325.57 32.74
1 -4 -14 266.01 26.55
1 -4 -13 248.4 25.05
1 -4 -12 118.42 17.09
1 -4 -11 1017.54 51.94
1 -4 -10 678.15 39.66
1 -4 -7 483.39 30.46
1 -4 -6 144.61 15.49
1 -4 -5 517.07 29.36
1 -4 -4 451.04 26.08
1 -4 -3 813.68 36.24
1 -4 -2 2053.11 59.51
1 -4 -2 2043.75 66.77
1 -4 -1 105.55 10.03
1 -4 -1 98.16 9.2
1 -4 0 217.29 13.83
1 -4 0 245.78 16.81
1 -4 1 2139.64 68.36
1 -4 1 2401.48 63.46
1 -4 2 204.1 13.46
1 -4 3 486.36 23.73
1 -4 3 500.03 25.77
1 -4 4 612.23 28.98
1 -4 4 661.48 32.22
1 -4 5 18.14 5
1 -4 5 10.5 4.82
1 -4 6 451.57 29.03
1 -4 7 729.96 40.27
1 -4 7 672.78 40.9
1 -4 8 340.41 27.44
1 -4 8 357.81 29.75
1 -4 9 101.43 16.69
1 -4 9 73.52 13.92
1 -4 10 1103.35 57.99
1 -4 10 1077.63 60.38
1 -4 11 424.84 35.22
1 -4 11 447.63 38.51
1 -4 12 243.57 28.69
1 -4 13 625.61 48.53
1 -4 14 143.8 23.92
1 -3 -15 472.05 35.68
1 -3 -14 47.66 11.86
1 -3 -13 123.22 16.97
1 -3 -12 842.13 46.13
1 -3 -11 103.26 14.96
1 -3 -10 504.64 32.83
1 -3 -9 361.92 26.77
1 -3 -5 910.74 41.9
1 -3 -4 1180.82 49.15
1 -3 -3 2873.2 94.42
1 -3 -2 243.1 19.42
1 -3 -1 1304.1 42.37
1 -3 0 5.4 2.75
1 -3 0 3.21 1.79
1 -3 1 576.22 22.27
1 -3 2 589.7 23.2
1 -3 2 590.47 25.31
1 -3 3 1569.72 49.46
1 -3 3 1464.08 51.54
1 -3 4 39.34 6.86
1 -3 5 246.61 18.72
1 -3 6 726.04 36.99
1 -3 7 182.35 18.4
1 -3 8 294.51 26.61
1 -3 8 328.55 26.26
1 -3 8 275.98 33.42
1 -3 9 1951.98 80.71
1 -3 9 2082.85 85.83
1 -3 10 309.49 28.27
1 -3 10 326.46 30.89
1 -3 11 390.31 33.21
1 -3 11 360.67 33.29
1 -3 12 796.21 53.4
1 -3 13 9.89 7.77
1 -3 14 112.27 20.48
1 -2 -15 18.51 8.58
1 -2 -14 154.96 18.99
1 -2 -13 208.08 21.28
1 -2 -12 1.45 4.55
1 -2 -11 262.2 22.91
1 -2 -10 778.72 41.26
1 -2 -9 182.52 18.46
1 -2 -8 944.43 44.6
1 -2 -7 1905.16 70.75
1 -2 -6 151.92 13.95
1 -2 -5 1604.77 56.08
1 -2 -4 2647.28 97.07
1 -2 -4 2972.9 85.91
1 -2 -3 28.12 4.75
1 -2 -2 5.92 2.4
1 -2 0 52.4 5.76
1 -2 0 56.96 4.82
1 -2 1 1094.89 32.74
1 -2 2 128.94 7.86
1 -2 2 119.58 8.72
1 -2 3 352.23 11.69
1 -2 3 335.97 17.84
1 -2 4 1060.32 42.5
1 -2 4 1230.01 35.56
1 -2 5 1430.02 43.33
1 -2 5 464.73 26.08
1 -2 6 82 11.29
1 -2 7 463.64 29.24
1 -2 8 1323.81 58.06
1 -2 9 364.81 28.47
1 -2 9 330.94 29.36
1 -2 10 351.76 29.17
1 -2 10 418.27 33.81
1 -2 11 677.91 44.03
1 -2 11 654.18 46.36
1 -2 12 3.94 6.19
1 -2 12 9.01 6.62
1 -2 13 291.08 31.96
1 -2 14 386.65 37.82
1 -1 -15 331.85 28.17
1 -1 -14 217.21 21.89
1 -1 -13 69.47 12.31
1 -1 -12 372.97 27.3
1 -1 -11 457.92 30.02
1 -1 -11 421.65 36.64
1 -1 -10 7.99 7.01
1 -1 -10 -1.21 3.57
1 -1 -9 128.17 18.43
1 -1 -9 176.81 17.24
1 -1 -8 468.96 33.62
1 -1 -8 476.97 29.04
1 -1 -7 90.88 13.72
1 -1 -7 123.67 13.84
1 -1 -6 1379.98 59.33
1 -1 -6 1351.98 53.75
1 -1 -5 1428.75 55.86
1 -1 -5 1429.14 51.2
1 -1 -4 17.49 4.73
1 -1 -4 17.04 4.23
1 -1 -3 383.24 20.16
1 -1 -3 371.47 18.32
1 -1 -2 861.56 29.45
1 -1 -1 36.86 3.79
1 -1 -1 24.35 7.97
1 -1 2 56.16 5.1
1 -1 2 55.88 3.66
1 -1 3 5223.42 145.8
1 -1 3 5572.66 139.28
1 -1 3 5489.52 141.59
1 -1 4 3750.32 105.63
1 -1 4 3985.36 103.11
1 -1 4 3879.9 111.09
1 -1 5 1167.07 41.46
1 -1 5 1065.9 44.8
1 -1 6 350.2 19.73
1 -1 6 344.66 22.45
1 -1 7 805.04 36.24
1 -1 7 774.88 39.38
1 -1 8 8.34 5.05
1 -1 8 11.79 6
1 -1 9 134.78 17.07
1 -1 10 495.53 37.56
1 -1 10 512.39 35.69
1 -1 11 -2 5.45
1 -1 11 -1.76 5.88
1 -1 12 429.14 34.6
1 -1 12 349.29 51.67
1 -1 12 405.59 35.96
1 -1 13 269.77 30.51
1 -1 14 9.9 7.78
1 -1 15 196.4 27.08
1 0 -15 227.55 22.69
1 0 -14 5.46 7.44
1 0 -14 16.91 6.46
1 0 -13 561.09 34.35
1 0 -13 599.74 47.14
1 0 -12 136.66 15.88
1 0 -12 190.66 25.65
1 0 -11 2.2 4.88
1 0 -11 7.12 5.27
1 0 -10 901.74 53.06
1 0 -10 914.72 42.48
1 0 -10 850.02 44.3
1 0 -9 1234.8 61.51
1 0 -9 1226.5 53.19
1 0 -9 1160.26 49.59
1 0 -8 152.75 19.04
1 0 -8 153.14 15.28
1 0 -7 571.04 36.47
1 0 -7 715.14 34.56
1 0 -6 1024.45 50.05
1 0 -6 1384.43 53.1
1 0 -5 473.33 26.46
1 0 -5 199.73 21.01
1 0 -4 1839.35 63.32
1 0 -4 1814.64 59.08
1 0 -3 1138.33 40.93
1 0 -3 1072.29 37.9
1 0 -2 435.45 19.36
1 0 -2 426.12 17.99
1 0 2 586.66 20.55
1 0 2 649.6 22.61
1 0 3 602.38 20.27
1 0 3 568.28 22.96
1 0 4 491.8 19.35
1 0 4 500.54 23.39
1 0 4 485.51 20.6
1 0 5 657.87 25.57
1 0 5 584.86 25.93
1 0 5 605.88 29.15
1 0 6 264.92 17.3
1 0 6 288.4 18.22
1 0 6 239.48 18.53
1 0 7 6.11 3.64
1 0 7 16.38 6.95
1 0 7 12.15 6.01
1 0 8 751.31 40.4
1 0 8 844.01 38.89
1 0 9 377.3 28.15
1 0 9 354.57 25
1 0 9 352.31 28.65
1 0 10 15.74 7
1 0 10 14.5 6.56
1 0 10 18.91 7.65
1 0 11 499.09 35.89
1 0 11 470.4 36.57
1 0 11 444.11 35.57
1 0 12 692.05 44.9
1 0 12 675.39 46.66
1 0 13 -6.15 9.66
1 0 13 4.49 7.05
1 0 14 560.22 45.55
1 0 14 844.92 87.35
1 0 15 483.28 42.81
1 1 -14 390.42 28.4
1 1 -13 153.58 16.72
1 1 -13 131.87 22.34
1 1 -12 127.59 14.75
1 1 -12 139.43 22.72
1 1 -11 522.94 29.92
1 1 -11 484.3 39.52
1 1 -11 481.12 32.98
1 1 -10 528.54 30.05
1 1 -10 615.92 42.36
1 1 -10 577.29 34.98
1 1 -9 24.11 6.45
1 1 -9 20.11 8.14
1 1 -9 23.77 7.37
1 1 -8 589.56 38.24
1 1 -8 568.55 29.97
1 1 -8 592.24 32.68
1 1 -7 158.22 14.75
1 1 -7 145.75 17.48
1 1 -7 137.17 14.52
1 1 -7 166.77 17.69
1 1 -6 282.39 22.68
1 1 -6 269.25 21.48
1 1 -5 1932.01 55.1
1 1 -5 1905.83 52.18
1 1 -4 1359.98 51.69
1 1 -4 1410.37 50.61
1 1 -3 299.93 17.83
1 1 -3 297.92 17.21
1 1 -2 2606.46 72.7
1 1 -2 2433.39 73.37
1 1 -1 1486.44 44.21
1 1 2 513.62 18.09
1 1 3 204.92 11.78
1 1 3 203.83 10.09
1 1 3 195.99 10.3
1 1 4 168.64 10.51
1 1 4 152.5 11.51
1 1 5 901.94 38.02
1 1 5 1002.66 35.58
1 1 5 984.31 36.35
1 1 6 197.6 14.99
1 1 6 265.51 16.97
1 1 7 2379.05 83.27
1 1 7 3062.87 92.85
1 1 8 632.04 32.77
1 1 8 599.91 29.18
1 1 9 152.68 19.12
1 1 9 134.19 15.03
1 1 9 124.26 15.78
1 1 10 667.75 42.97
1 1 10 769.66 43.36
1 1 10 708.6 39.21
1 1 11 438.05 35.08
1 1 11 470.66 34.74
1 1 11 453.83 32
1 1 12 30.19 10.51
1 1 12 40.17 10.58
1 1 12 24.13 9.02
1 1 13 267.97 23.86
1 1 13 361.79 33.8
1 1 14 214.36 22.44
1 1 14 269.5 29.89
1 1 15 25.01 11.47
1 2 -14 56.38 10.5
1 2 -13 73.27 11.62
1 2 -13 78.64 17.8
1 2 -12 632.09 33.79
1 2 -12 632.16 47.77
1 2 -11 84.85 13.8
1 2 -11 86.55 11.43
1 2 -11 89.9 17.6
1 2 -10 447.76 30.46
1 2 -10 453.35 25.99
1 2 -10 364.68 33.47
1 2 -9 2162.74 71.32
1 2 -9 2077.16 77.75
1 2 -9 2118.09 85.06
1 2 -9 2022.66 86.46
1 2 -8 494.2 26.06
1 2 -8 500.38 29.94
1 2 -8 504.13 33.6
1 2 -8 480.46 34.53
1 2 -7 403.8 22.73
1 2 -7 365.85 27
1 2 -7 357.99 23.83
1 2 -7 339.46 27.47
1 2 -6 1927.26 75.96
1 2 -6 1985.53 69.95
1 2 -6 1888.24 73.75
1 2 -5 451.73 27.86
1 2 -5 428.4 26.42
1 2 -5 488.25 25.18
1 2 -4 703.01 33.58
1 2 -4 703.02 33
1 2 -3 1142.16 39.72
1 2 -3 1115.1 38.05
1 2 -2 861.06 29.98
1 2 -2 892.22 33.34
1 2 -1 854.33 27.07
1 2 -1 874.96 30.36
1 2 0 456.84 17.82
1 2 0 450.63 18.14
1 2 1 1625.56 47.78
1 2 2 1 1.84
1 2 2 0.38 1.38
1 2 3 799.34 31.66
1 2 3 788.85 29.7
1 2 3 867.29 28.53
1 2 4 50.63 5.85
1 2 4 41.61 6.11
1 2 4 50.37 6.91
1 2 4 47.66 5.77
1 2 5 846.42 36.9
1 2 5 933.82 36.02
1 2 5 967.39 35.44
1 2 6 2221.84 74.96
1 2 6 2546.23 76.8
1 2 7 127.27 12.92
1 2 7 201.11 17.47
1 2 8 499.25 28.07
1 2 8 550.45 32.28
1 2 8 566.95 30.63
1 2 9 906.48 43.1
1 2 9 1031.45 51.42
1 2 9 1001.84 46.1
1 2 9 1055.91 50.25
1 2 10 589.73 39.05
1 2 10 566.28 34.63
1 2 10 603.15 37.81
1 2 11 -4.4 5.87
1 2 11 1.71 5.04
1 2 11 1.26 4.2
1 2 12 865.41 50.1
1 2 12 844.06 46.81
1 2 12 741.9 41.24
1 2 13 123.38 20.15
1 2 13 63.66 11.99
1 2 13 105.79 16.86
1 2 14 214.58 22.89
1 2 14 310.56 32.06
1 2 15 625.74 48.21
1 3 -13 386.08 25.69
1 3 -13 370.35 37.65
1 3 -12 135.46 14.32
1 3 -12 96.4 19.05
1 3 -11 488.52 26.96
1 3 -11 506.04 33.68
1 3 -11 440.39 38.49
1 3 -10 855.71 50.24
1 3 -10 956.66 55.24
1 3 -10 794.49 36.25
1 3 -10 853.78 44.35
1 3 -9 7.56 6.64
1 3 -9 15.27 7.54
1 3 -9 12.77 6.35
1 3 -9 7.83 3.8
1 3 -8 514.6 30.73
1 3 -8 461.38 32.86
1 3 -8 511.25 25.31
1 3 -8 559.65 37.72
1 3 -7 367.91 27.81
1 3 -7 417.04 25.91
1 3 -7 376.2 20.84
1 3 -7 379.85 29.25
1 3 -6 2.68 3.94
1 3 -6 6.53 3.62
1 3 -6 2.78 3.56
1 3 -6 1.26 4.42
1 3 -5 79.1 11.46
1 3 -5 71 9.27
1 3 -5 63.67 10.17
1 3 -4 2570.97 83.41
1 3 -4 2572.82 85.27
1 3 -3 776.41 31.39
1 3 -3 817.67 35.23
1 3 -2 584.9 24.05
1 3 -2 600.04 27.07
1 3 -1 1108.22 39.7
1 3 -1 1114.59 39.06
1 3 -1 1171.02 36.76
1 3 0 844.58 31.89
1 3 0 913.91 32.13
1 3 1 6341.97 167.32
1 3 2 4537.59 121.9
1 3 2 4385.98 123.45
1 3 3 553.23 24.57
1 3 3 573.89 23.57
1 3 3 580.23 26.1
1 3 4 2375.67 72.96
1 3 4 2286.98 70.6
1 3 4 2352.2 74.26
1 3 5 893.84 37.66
1 3 5 934.08 36.93
1 3 5 897.67 38.77
1 3 6 1.86 2.91
1 3 6 0.86 2.52
1 3 7 1030.39 47.09
1 3 7 1062.26 46.82
1 3 8 1027.69 47.88
1 3 8 1124.99 55.38
1 3 8 1154.76 51.66
1 3 8 1098.62 47.73
1 3 9 172.79 16.99
1 3 9 158.06 18.62
1 3 9 191.12 17.82
1 3 9 172 18.75
1 3 10 292.99 23.7
1 3 10 347.31 26.61
1 3 10 308.78 27.67
1 3 10 347.37 28.41
1 3 11 987.92 49.49
1 3 11 964.3 52.1
1 3 12 211.59 21.32
1 3 12 262.84 24.93
1 3 12 292.13 28.56
1 3 13 155.91 18.59
1 3 13 206.12 22.9
1 3 14 536.21 36.91
1 3 14 698.23 44.92
1 3 15 29.54 11.62
1 4 -12 254.62 30.13
1 4 -12 250.61 19.14
1 4 -11 274.6 24.6
1 4 -11 313.09 20.23
1 4 -11 241.85 28.44
1 4 -10 8.57 6.3
1 4 -10 17.96 6.87
1 4 -10 13.39 7.96
1 4 -10 13.85 5.07
1 4 -9 539.58 39.66
1 4 -9 522.57 25.52
1 4 -9 568.08 38.4
1 4 -9 544.57 33.09
1 4 -8 339.58 28.78
1 4 -8 411.83 26.82
1 4 -8 357.07 19.48
1 4 -8 400.93 32.05
1 4 -7 54.48 11.82
1 4 -7 82.43 8.53
1 4 -7 84.69 13.77
1 4 -7 81.93 11.36
1 4 -6 754.08 42.5
1 4 -6 758.55 36.64
1 4 -6 767.89 41.61
1 4 -5 798.78 39.49
1 4 -5 758.94 40.37
1 4 -4 129.46 12.46
1 4 -4 126.04 14.05
1 4 -3 1218.97 44.62
1 4 -3 1222.53 48.66
1 4 -2 2373.77 72.54
1 4 -2 2384.04 76.66
1 4 -1 3.56 2.63
1 4 -1 4.25 2.21
1 4 0 6604.33 179.07
1 4 0 6726.14 179.7
1 4 1 1652.7 54.96
1 4 2 370.13 20.38
1 4 2 346.09 19.01
1 4 3 701.64 31.08
1 4 3 764.21 31.55
1 4 4 1535.2 52.46
1 4 4 1543.04 54.89
1 4 4 1470.84 53.62
1 4 5 7.95 3.42
1 4 5 4.41 3.25
1 4 5 9.2 3.96
1 4 6 1013.19 44.61
1 4 6 956.45 42.23
1 4 6 1038.06 44.5
1 4 7 1393.32 57.45
1 4 7 1352.9 56.16
1 4 7 1365.8 55.27
1 4 8 22.34 7.94
1 4 8 20.27 6.9
1 4 8 23.96 7.03
1 4 8 27.25 8.74
1 4 9 692.34 39.14
1 4 9 613.34 34.62
1 4 9 673.62 34.61
1 4 9 566.13 33.27
1 4 10 954.63 50.34
1 4 10 824.08 43.86
1 4 10 782.29 43.89
1 4 10 899.04 45.58
1 4 10 749.99 47.21
1 4 11 27.53 7.9
1 4 11 14.72 7.1
1 4 11 27.99 8.12
1 4 11 33.46 9.27
1 4 12 835.57 46.15
1 4 12 862.36 48.13
1 4 12 918.51 53.97
1 4 12 914.76 50.03
1 4 13 495.58 34.37
1 4 13 524.63 37.49
1 4 14 -1.64 4.83
1 4 14 3.89 7.17
1 4 15 365.19 33.67
1 5 -11 9.6 7.53
1 5 -11 1.57 3.13
1 5 -11 -1.46 4.87
1 5 -10 203.31 20.18
1 5 -10 180.06 24.17
1 5 -10 201.4 14.88
1 5 -9 52 12.32
1 5 -9 83.4 12.7
1 5 -9 74.78 8.62
1 5 -9 61.75 14.01
1 5 -8 25.96 7.31
1 5 -8 18.42 4.28
1 5 -8 17.52 8.04
1 5 -8 24.34 9.54
1 5 -7 330.93 23.3
1 5 -7 353.74 17.25
1 5 -7 364.62 28.89
1 5 -7 330.58 29.12
1 5 -6 1140.68 46.58
1 5 -6 1132.22 52.82
1 5 -6 1089.28 37.09
1 5 -6 1046.71 52.9
1 5 -5 68.54 10.18
1 5 -5 81.11 12.93
1 5 -4 2018.18 69.65
1 5 -4 2035.49 75.28
1 5 -3 2155.36 70.48
1 5 -3 2030.85 74.07
1 5 -2 325.96 19.33
1 5 -2 318.52 21.59
1 5 -1 1038.54 42.49
1 5 0 80.63 9.55
1 5 1 1287.51 40.97
1 5 1 1275.34 47.38
1 5 2 5329.28 149.78
1 5 2 5370.39 143.33
1 5 3 2775.59 86.71
1 5 3 2812.75 87.49
1 5 4 2.51 2.63
1 5 4 1.65 2.25
1 5 4 -0.89 2.61
1 5 5 1611.1 60.8
1 5 5 1659.02 61.63
1 5 5 1716.69 60.58
1 5 6 623.26 32.77
1 5 6 630.05 33.73
1 5 6 633.11 34.02
1 5 7 21.59 6.69
1 5 7 18.53 6.15
1 5 7 11.05 4.93
1 5 8 941.74 46.76
1 5 8 1023.05 52.58
1 5 8 836.99 41.42
1 5 8 896.76 44.85
1 5 8 862.95 45.28
1 5 8 1057.98 52.67
1 5 9 789.85 41.85
1 5 9 784.28 38.95
1 5 9 791.99 42.05
1 5 9 916.2 48.27
1 5 9 777.65 40.64
1 5 10 7.91 5.28
1 5 10 6.48 5.69
1 5 10 7.42 5.95
1 5 10 5.61 6.23
1 5 10 12.6 6.22
1 5 11 663.87 41.63
1 5 11 656.02 40.61
1 5 11 739.21 44.8
1 5 11 690.8 41.38
1 5 12 536.37 37.6
1 5 12 481.88 36.54
1 5 12 512.92 35.68
1 5 12 533.57 37.12
1 5 13 1.67 5.25
1 5 13 5.48 6.73
1 5 13 3.73 5.48
1 5 14 225.27 25.44
1 5 14 270.63 26.1
1 5 15 449.43 37.19
1 5 15 296.56 30.49
1 5 16 29.28 10.15
1 6 -11 315.08 26.22
1 6 -10 279.32 31.03
1 6 -10 284.43 23.94
1 6 -9 12.92 8.64
1 6 -9 18.91 4.35
1 6 -9 25.5 7.77
1 6 -9 21.7 9.04
1 6 -8 775.04 28.47
1 6 -8 800.53 48.11
1 6 -8 749.98 47.86
1 6 -8 768.04 39.26
1 6 -7 421.23 32.57
1 6 -7 483.52 36.23
1 6 -7 508.84 19.89
1 6 -7 507.19 29.41
1 6 -6 107.64 7.42
1 6 -6 126.81 13.51
1 6 -6 93.06 15.51
1 6 -5 1502.54 62.27
1 6 -5 1563.55 68.56
1 6 -4 140.85 14.52
1 6 -4 169.46 18.04
1 6 -3 308.27 20.98
1 6 -3 289.67 22.95
1 6 -2 932.12 39.75
1 6 -2 905.59 42.87
1 6 -1 1365.52 54.27
1 6 0 118.24 8.34
1 6 0 107.31 12.19
1 6 1 3975.75 109.27
1 6 2 1315.93 44.59
1 6 3 173.3 15.28
1 6 3 184.67 13.94
1 6 4 673.36 32.4
1 6 4 628.02 32.98
1 6 5 1414.15 56.39
1 6 5 1559.4 59.2
1 6 5 1582.57 60.38
1 6 6 94.81 12.58
1 6 6 90.44 12.49
1 6 6 115.2 13.36
1 6 7 1371.78 59.24
1 6 7 1421.3 58.57
1 6 7 1371.73 58.13
1 6 8 1011.72 55.25
1 6 8 976.33 48.93
1 6 8 879.19 46.33
1 6 8 944.49 47.41
1 6 8 1092.11 56.31
1 6 9 39.26 11.95
1 6 9 10.35 10.76
1 6 9 20.45 7.09
1 6 9 26.92 8.08
1 6 9 25.94 8.15
1 6 9 19.07 7.08
1 6 10 495.14 32.77
1 6 10 472.02 33.18
1 6 10 449.59 33.67
1 6 10 473.35 34.76
1 6 11 158.97 20.39
1 6 11 159.68 19.39
1 6 11 192.58 20.8
1 6 11 161.78 20.28
1 6 12 7.44 5.85
1 6 12 3.42 4.25
1 6 12 11.64 8.18
1 6 12 7.37 5.01
1 6 12 6.84 6.58
1 6 13 612.95 41.52
1 6 13 582.95 41.24
1 6 13 563.74 39.01
1 6 14 547.28 40.41
1 6 14 454.24 37.03
1 6 14 503.69 36.69
1 6 15 -3.05 10.72
1 6 15 -2.12 8.82
1 6 15 2.03 4.5
1 6 16 197.25 25.09
1 7 -10 18.8 6.68
1 7 -9 648.17 36.56
1 7 -8 305.77 30.54
1 7 -8 296.77 22.99
1 7 -8 324.47 29.81
1 7 -7 138.1 20.06
1 7 -7 170.36 20.95
1 7 -7 186.58 17.1
1 7 -6 679.28 43.12
1 7 -6 638.5 19.64
1 7 -6 644.62 37.1
1 7 -5 453.77 32.78
1 7 -5 431.08 28.39
1 7 -5 388.65 12.72
1 7 -4 622.4 38.19
1 7 -4 621.53 34.46
1 7 -3 1275.51 56.72
1 7 -3 1253.49 52.36
1 7 -2 240.14 10.76
1 7 -2 200.47 17.93
1 7 -2 220.6 18.04
1 7 -2 206.57 19.79
1 7 -1 9.71 2.51
1 7 -1 10.66 4.75
1 7 0 1261.47 53.71
1 7 0 1331.83 42.51
1 7 1 2173.51 66.07
1 7 2 292.97 17.15
1 7 3 2226 72.06
1 7 4 66.1 10.53
1 7 5 44.35 8.33
1 7 5 49.62 8.66
1 7 5 41.7 8.75
1 7 6 473.11 29.19
1 7 6 540.21 32.37
1 7 6 559.77 33.71
1 7 7 465.27 29.44
1 7 7 447.32 30.37
1 7 7 463.96 31.69
1 7 8 121.38 15.66
1 7 8 102.52 18.62
1 7 8 138.07 16.92
1 7 8 127.6 16.82
1 7 9 1289.41 54.86
1 7 9 1176.31 52.31
1 7 9 1277.37 56.31
1 7 10 744.65 44.49
1 7 10 702.39 44.64
1 7 10 712.91 43.55
1 7 11 38.98 10.45
1 7 11 34.07 12.99
1 7 11 29.45 9.26
1 7 11 39.79 11.17
1 7 12 421.22 32.75
1 7 12 345.49 31.13
1 7 12 383.01 31.76
1 7 13 257.52 26.98
1 7 13 219.04 25
1 7 13 271.34 26.94
1 7 14 1.99 6.99
1 7 14 -2 9.41
1 7 15 229.78 26.16
1 8 -10 547.6 33.92
1 8 -9 46.13 9.95
1 8 -8 114.87 14.3
1 8 -7 952.19 53.5
1 8 -7 951.3 43.31
1 8 -7 941.35 55.66
1 8 -6 88.61 14.38
1 8 -6 134.79 19.83
1 8 -5 227.05 24.22
1 8 -5 215.44 20.87
1 8 -4 1105.44 55.39
1 8 -4 1084.14 50.41
1 8 -3 343.4 27.49
1 8 -3 320.9 11.31
1 8 -3 357.55 25.31
1 8 -2 248.89 20.75
1 8 -2 246.93 22.79
1 8 -2 242.23 11.28
1 8 -2 263.45 21.18
1 8 -1 1031.8 48.78
1 8 -1 937.81 44.73
1 8 -1 916.25 31.7
1 8 0 989.48 47.67
1 8 0 956.38 45.47
1 8 0 1019.92 35.62
1 8 1 40.88 6.29
1 8 2 1508.36 52.93
1 8 5 602.3 34.3
1 8 6 166.45 16.74
1 8 6 157.05 17.95
1 8 7 659.88 36.65
1 8 7 646.44 38.91
1 8 7 671.11 40.17
1 8 8 1730.16 69.17
1 8 8 1776.14 73.4
1 8 8 1733.29 74.06
1 8 9 369.64 28.15
1 8 9 380.72 30.25
1 8 9 316.82 25.55
1 8 9 380.01 31.03
1 8 10 20.82 8.42
1 8 10 18.97 8.14
1 8 10 12.88 6.7
1 8 10 17.18 9.45
1 8 11 150.77 19.7
1 8 11 134.8 18.72
1 8 11 209.29 28.26
1 8 11 146.29 20.61
1 8 12 181.09 22.21
1 8 12 142.4 19.76
1 8 13 27.01 9.62
1 8 13 54.14 12.37
1 8 14 304.1 30.05
1 8 14 303.95 30.33
1 9 -10 24.52 8.5
1 9 -9 292.32 23.41
1 9 -8 544.64 32.03
1 9 -7 -1.65 8.18
1 9 -7 -1.09 3.83
1 9 -6 322.04 31.51
1 9 -6 384.92 29.91
1 9 -5 494.29 37.18
1 9 -5 430.79 31.23
1 9 -4 465.93 34.89
1 9 -4 436.56 30.78
1 9 -3 167.87 20.19
1 9 -3 217.09 20.42
1 9 -2 753.7 41.65
1 9 -2 737.44 44.45
1 9 -2 802.6 42.25
1 9 -1 89.41 8.07
1 9 -1 87.17 12.96
1 9 -1 82.73 13.32
1 9 0 327.83 17.89
1 9 0 340.12 25.75
1 9 0 303.39 25.72
1 9 1 1370.2 48.74
1 9 1 1293.43 57.51
1 9 2 285.24 23.59
1 9 4 1783.82 68.22
1 9 5 143.42 17.55
1 9 6 289.59 27.49
1 9 7 677.09 38.27
1 9 7 519.5 42.39
1 9 8 67.17 13.17
1 9 8 50.2 11.29
1 9 8 69.31 11.72
1 9 9 158.53 20.29
1 9 9 173.84 18.5
1 9 9 202.79 22.23
1 9 9 151.6 17.95
1 9 10 230.01 22.86
1 9 10 268.3 27.31
1 9 10 263.29 27.51
1 9 10 245.67 23.32
1 9 11 81.09 14.59
1 9 11 98.2 15.31
1 9 11 111.96 17.4
1 9 12 37.05 10.95
1 9 12 44.4 11.03
1 9 12 43.23 11.79
1 9 13 269.34 28.03
1 9 14 27.16 9.42
1 9 14 34.56 14.88
1 10 -9 222.98 20.37
1 10 -8 9.19 5.56
1 10 -7 319.04 23.05
1 10 -7 304.18 28.79
1 10 -6 422.13 32.71
1 10 -5 17.89 8.09
1 10 -4 98.13 15
1 10 -4 114.63 18.36
1 10 -3 1022.72 51.15
1 10 -3 1031.33 55.92
1 10 -2 77.66 12.87
1 10 -2 56.07 10.82
1 10 -2 59.72 12.58
1 10 -1 1015.47 52.76
1 10 -1 1058.84 50.63
1 10 -1 906.45 38.2
1 10 0 410.66 32.11
1 10 0 436.92 31.26
1 10 1 105.15 15.54
1 10 1 141.94 13.96
1 10 1 132.57 16.22
1 10 2 645.02 38.72
1 10 3 1665.81 64.24
1 10 3 1366.9 63.69
1 10 4 47.21 10.64
1 10 4 56.41 11.61
1 10 5 594.37 41.33
1 10 6 166.02 23.63
1 10 7 2.9 6.43
1 10 9 199.36 20.48
1 10 9 187.61 19.62
1 10 10 13.68 6.32
1 10 10 10.69 7.2
1 10 10 7.61 6.34
1 10 11 107.62 15.75
1 10 11 99.2 15.89
1 10 11 103.48 17.44
1 10 12 575.08 38.19
1 10 12 503.61 37.22
1 10 13 17.76 7.89
1 10 13 11.49 8.51
1 11 -8 200.34 18.78
1 11 -7 107.2 13.43
1 11 -6 21.61 9.81
1 11 -5 500.71 36.4
1 11 -4 416.62 32.52
1 11 -3 21.95 10.17
1 11 -3 25.8 8.61
1 11 -2 796.38 48.91
1 11 -2 841.22 45.81
1 11 -2 769.15 43.93
1 11 -1 679.88 40.37
1 11 -1 676.59 43.6
1 11 -1 632.15 39.47
1 11 0 284.39 26.13
1 11 0 292.76 24.91
1 11 1 533.76 37.51
1 11 1 511.34 35.05
1 11 2 318.38 27.12
1 11 3 53.57 11.43
1 11 3 23.38 9.62
1 11 4 384.65 35.01
1 11 4 578.72 37.51
1 11 5 503.35 34.61
1 11 5 230.63 29.65
1 11 6 -1.74 4.33
1 11 6 -8.89 22.31
1 11 9 14.51 6.65
1 11 10 607.43 38.58
1 11 11 271.53 25.59
1 11 11 268.93 25.98
1 11 12 -1.65 4.48
1 11 12 -1.82 7.55
1 11 13 384.56 33.35
1 12 -7 141.68 15.4
1 12 -5 228.13 24.74
1 12 -4 75.41 14.08
1 12 -3 428.84 33.15
1 12 -2 146.01 19.37
1 12 -1 44.98 11.16
1 12 -1 52.05 11.4
1 12 -1 50.21 12.67
1 12 0 506.54 35.69
1 12 0 453.49 36.35
1 12 1 83.65 14.58
1 12 1 83.54 15.54
1 12 2 24.14 8.58
1 12 3 408.75 32.56
1 12 4 298.78 27.79
1 12 5 120.97 17.99
1 12 6 950.8 53.95
1 12 7 287.73 28.43
1 12 9 619.61 38.69
1 12 10 209.73 22.63
1 12 11 132.18 18.9
1 12 12 237.59 25.82
1 13 -3 22.24 8.25
1 13 -2 103.58 16.83
1 13 -1 370.55 31.05
1 13 -1 427.94 32.98
1 13 0 110.28 16.97
1 13 0 89.15 16.84
1 13 1 148.51 19.9
1 13 1 164.99 22.73
1 13 2 740.39 45.86
1 13 2 623.04 44.71
1 13 3 267.97 27.15
1 13 4 282.84 28.38
1 13 9 215 22.05
1 13 10 122.73 18.06
1 13 11 372.2 31.48
1 14 0 58.52 19.19
1 14 2 84.66 16.98
1 14 9 134.22 18.02
1 14 10 316.64 28.79
1 14 11 3.69 6.14
1 15 1 45.29 26.19
1 15 8 135.27 18.15
1 15 9 378.4 31.37
1 15 10 37.75 10.97
1 16 8 154.71 19.88
1 16 9 3.5 5.5
1 17 7 118.56 16.9
1 17 8 15.17 7.73
2 -16 -3 146.37 22.72
2 -16 -2 21.85 10.31
2 -16 -1 171.02 23.43
2 -16 0 195.72 25.5
2 -15 -4 339.71 32.86
2 -15 -3 2.11 6.19
2 -15 -2 289.55 29.93
2 -15 -1 386.88 34.21
2 -15 0 44.76 12.22
2 -15 1 350.49 32.7
2 -15 2 130.57 19.71
2 -15 3 6.05 5.93
2 -14 -5 284.94 35.19
2 -14 -4 8.2 6.44
2 -14 -4 5.97 8.12
2 -14 -3 551.1 41.08
2 -14 -3 594.22 34.21
2 -14 -2 143.32 20.63
2 -14 -2 178.21 19.02
2 -14 -2 191.06 28.14
2 -14 -1 25.21 8.9
2 -14 -1 25.11 8.38
2 -14 -1 37.11 13.08
2 -14 0 162.71 20.84
2 -14 0 154.87 21.08
2 -14 0 187.48 27.43
2 -14 1 73.97 15.01
2 -14 1 79.5 18.48
2 -14 2 18.95 8.69
2 -14 2 22.77 10.96
2 -14 3 242.68 31.75
2 -14 3 230.95 25.73
2 -14 4 124.55 19.39
2 -14 5 34.77 10.97
2 -13 -9 165.83 22.11
2 -13 -8 123.84 18.56
2 -13 -8 125.21 23.45
2 -13 -7 532.77 37.23
2 -13 -6 89.65 14.93
2 -13 -5 167.97 26.46
2 -13 -5 196.51 20.6
2 -13 -4 467.38 36.68
2 -13 -4 455.09 30.88
2 -13 -4 469.58 43.36
2 -13 -4 456.22 25.83
2 -13 -3 194.99 27.72
2 -13 -3 203.58 18.96
2 -13 -3 205.49 23.71
2 -13 -2 106.55 16.9
2 -13 -2 102.13 19.97
2 -13 -2 110.74 14.84
2 -13 -1 497.73 36.83
2 -13 -1 450.63 41.39
2 -13 -1 511.35 33.9
2 -13 0 14.24 8.15
2 -13 0 10.53 7.74
2 -13 0 10.56 6.49
2 -13 1 68.3 16.32
2 -13 1 61.86 12.82
2 -13 2 147.01 19.67
2 -13 2 186.95 26.45
2 -13 3 111.05 21.18
2 -13 3 131.72 18.15
2 -13 4 141.79 23.04
2 -13 4 123.24 18.13
2 -13 5 1006.96 54.76
2 -13 5 947.84 63.23
2 -13 6 98.49 19.6
2 -13 6 96.9 16.6
2 -13 7 138.52 20.1
2 -12 -9 289.44 27.99
2 -12 -8 648.92 41.57
2 -12 -8 580.82 50.28
2 -12 -7 22.78 8.49
2 -12 -6 151.71 18.44
2 -12 -5 394.55 38.44
2 -12 -5 365.12 27.7
2 -12 -4 38.04 10.33
2 -12 -4 52.73 10.37
2 -12 -4 53.73 8.18
2 -12 -4 54.74 14.52
2 -12 -3 107.84 14.02
2 -12 -3 119.48 13.75
2 -12 -3 127.47 21.92
2 -12 -3 99.35 16.19
2 -12 -2 288.32 21.17
2 -12 -2 291.62 26.72
2 -12 -2 298.36 32.45
2 -12 -2 257.84 21.52
2 -12 -1 78.61 13.81
2 -12 -1 90.18 13.48
2 -12 -1 92.97 18.35
2 -12 0 218.32 22.87
2 -12 0 244.92 28.79
2 -12 1 603.43 38.93
2 -12 1 553.81 44.31
2 -12 2 164.13 19.71
2 -12 2 166.9 23.61
2 -12 3 239.01 23.7
2 -12 3 202.42 26.54
2 -12 4 567.45 38.02
2 -12 4 580.31 45.98
2 -12 5 47.43 13.64
2 -12 5 55.93 11.97
2 -12 6 392.13 31.88
2 -12 6 363.78 37.01
2 -12 7 313.13 28.99
2 -12 8 1.93 6.42
2 -11 -10 413.8 33.92
2 -11 -9 200.91 22.87
2 -11 -8 46.34 14.55
2 -11 -8 38.34 10.02
2 -11 -7 248.03 23.83
2 -11 -6 210.66 21.17
2 -11 -5 8.04 5.16
2 -11 -5 12.42 7.81
2 -11 -4 140.4 22.22
2 -11 -4 131.01 15.21
2 -11 -4 143.97 18.59
2 -11 -4 114.64 10.89
2 -11 -3 435.24 27.46
2 -11 -3 450.7 25.7
2 -11 -3 462.51 39.52
2 -11 -3 392.49 31.18
2 -11 -2 19.19 6.06
2 -11 -2 17.57 5.76
2 -11 -2 29.78 10.5
2 -11 -2 25.15 7.82
2 -11 -1 851.03 37.54
2 -11 -1 924.59 56.09
2 -11 -1 871.34 47.11
2 -11 -1 903.24 44.35
2 -11 0 1186.17 64.89
2 -11 0 1138.66 55.33
2 -11 1 14.97 6.45
2 -11 1 17.62 8.12
2 -11 2 546.43 42.03
2 -11 2 565.41 35.96
2 -11 3 811.27 51.77
2 -11 3 707.58 41.7
2 -11 4 18.28 7.58
2 -11 4 20.29 8.32
2 -11 5 271.54 25.17
2 -11 6 459.13 33.74
2 -11 7 8.7 6.41
2 -11 8 303.95 28.43
2 -11 9 225.91 25.29
2 -10 -11 391.26 33.33
2 -10 -10 233.97 24.87
2 -10 -9 17.33 8.62
2 -10 -8 87.87 14.61
2 -10 -7 236.96 22.99
2 -10 -6 18.33 7.02
2 -10 -5 595.68 45.21
2 -10 -5 632.41 36.21
2 -10 -4 541.84 41.7
2 -10 -4 476.83 30
2 -10 -4 502.48 22.88
2 -10 -3 24.79 5.92
2 -10 -3 21.31 6.62
2 -10 -3 39.14 11.34
2 -10 -3 25.35 7.97
2 -10 -2 847.79 38.54
2 -10 -2 855.31 53.04
2 -10 -2 861.18 38.63
2 -10 -2 916.83 46.48
2 -10 -1 666.51 38.85
2 -10 -1 715.25 46.79
2 -10 -1 690.47 31.72
2 -10 0 21.8 6.96
2 -10 0 25.48 5.6
2 -10 0 20.08 8.36
2 -10 1 1154.22 53.52
2 -10 1 1127.17 60.73
2 -10 2 759.26 41.02
2 -10 2 796.16 49.16
2 -10 3 51.53 10.28
2 -10 3 44.37 11.7
2 -10 4 417.52 34.83
2 -10 4 396.05 28.92
2 -10 5 259.75 23.22
2 -10 6 26.1 8.02
2 -10 7 290.06 26.63
2 -10 8 519.1 36.89
2 -10 9 1.88 5.12
2 -10 10 347.79 32.08
2 -10 11 344.25 33.04
2 -9 -11 109.28 17.76
2 -9 -10 52.51 12.46
2 -9 -9 323.16 28.93
2 -9 -8 190.24 20.83
2 -9 -7 2.95 4.92
2 -9 -6 893.3 45.48
2 -9 -5 409.79 35.64
2 -9 -5 411.07 28.05
2 -9 -4 102.02 13.23
2 -9 -4 111.5 18.24
2 -9 -3 625.5 42.68
2 -9 -3 578.16 31.3
2 -9 -3 591.03 35.45
2 -9 -3 562.73 26.16
2 -9 -2 692.21 33.57
2 -9 -2 690.72 31.75
2 -9 -2 680.38 44.36
2 -9 -2 760.21 39.78
2 -9 -1 18.73 5.7
2 -9 -1 26.38 7.53
2 -9 -1 12.96 6.18
2 -9 0 756.25 39.51
2 -9 0 754.6 46.2
2 -9 0 770.73 31.63
2 -9 1 510.74 30.99
2 -9 1 569.67 38.49
2 -9 1 496.72 21.95
2 -9 2 184.33 21.47
2 -9 2 170.62 17.16
2 -9 3 603.78 40.41
2 -9 3 568.39 33.47
2 -9 4 341.06 25.14
2 -9 5 55.83 10.53
2 -9 6 713.97 40.59
2 -9 7 481.3 33.48
2 -9 8 3.31 4.5
2 -9 9 553.63 38.6
2 -9 10 374.68 32.48
2 -9 11 -2.07 5.14
2 -9 12 367.67 35.05
2 -8 -12 172.82 22.68
2 -8 -11 79.33 15.39
2 -8 -10 651.17 42.14
2 -8 -9 269.26 25.36
2 -8 -8 153.73 18.71
2 -8 -7 968.99 49.09
2 -8 -6 360.74 27.38
2 -8 -5 174.45 17.63
2 -8 -5 180.74 22.58
2 -8 -4 640.77 34.62
2 -8 -4 663.79 43.56
2 -8 -3 300.42 22.01
2 -8 -3 335.7 29.67
2 -8 -3 349.73 25.45
2 -8 -3 377.15 17.96
2 -8 -2 15.73 4.32
2 -8 -2 22.21 5.85
2 -8 -2 17.36 7.22
2 -8 -2 11.81 5.26
2 -8 -1 473.48 25.73
2 -8 -1 513.57 30.11
2 -8 0 227.18 18.74
2 -8 0 219.63 22.52
2 -8 0 209.08 14.23
2 -8 1 129.05 14.23
2 -8 1 134.7 17.04
2 -8 1 146.13 10.38
2 -8 2 953.67 43.42
2 -8 2 967.2 50.56
2 -8 2 973.82 31.2
2 -8 3 328.24 27.63
2 -8 3 316.85 22.52
2 -8 4 55.44 9.9
2 -8 5 804.57 40.73
2 -8 6 460.11 30.31
2 -8 7 92.36 14.03
2 -8 8 472.59 36.15
2 -8 8 455.65 32.91
2 -8 9 456.1 34.07
2 -8 10 70.27 14.48
2 -8 11 462.93 36.89
2 -8 12 138.77 20.81
2 -8 13 33.88 11.52
2 -7 -10 45.12 11.45
2 -7 -9 254.3 24.41
2 -7 -8 882.57 47.43
2 -7 -7 284.6 24.55
2 -7 -6 84.74 12.9
2 -7 -5 766.62 39.51
2 -7 -5 668.6 43.91
2 -7 -4 290.86 22.14
2 -7 -4 296.03 27.32
2 -7 -3 67.32 10.25
2 -7 -3 79.21 6.42
2 -7 -3 92.32 14.77
2 -7 -2 670.61 32.79
2 -7 -2 673.71 26.82
2 -7 -2 664.69 34.62
2 -7 -2 723.97 42.02
2 -7 -1 1032.4 43.47
2 -7 -1 941.11 39.14
2 -7 -1 939.6 48.81
2 -7 0 226.77 14.92
2 -7 0 218.58 20.87
2 -7 0 175.83 15.81
2 -7 1 1140.54 38.96
2 -7 1 1223.47 54.65
2 -7 1 1152.99 46.92
2 -7 2 151.74 14.22
2 -7 2 175.94 18.69
2 -7 2 163.65 9.34
2 -7 3 90.59 11.01
2 -7 4 666.58 34.34
2 -7 5 577.15 31.97
2 -7 6 192.47 18.36
2 -7 7 851 44.2
2 -7 7 912.56 48.76
2 -7 8 130.09 16.37
2 -7 8 124.41 17.79
2 -7 9 67.66 12.98
2 -7 9 51.37 12.58
2 -7 10 232.13 24.74
2 -7 11 83.67 15.22
2 -7 12 159.19 21.97
2 -7 13 485.77 39.38
2 -7 14 89.06 17.7
2 -6 -13 214.9 24.84
2 -6 -12 351.11 31.29
2 -6 -9 787.81 45.18
2 -6 -8 124.9 16.49
2 -6 -7 654.71 38.51
2 -6 -6 906.36 45.38
2 -6 -5 -1.25 3.68
2 -6 -5 1.68 4.58
2 -6 -4 410.78 27.37
2 -6 -3 810.89 39.74
2 -6 -2 109.8 12.13
2 -6 -2 121.58 13.68
2 -6 -2 107.87 7.66
2 -6 -1 148.82 14.16
2 -6 -1 102.8 11.07
2 -6 0 2069.61 78.29
2 -6 0 2052.28 70.4
2 -6 1 251.56 20.68
2 -6 1 199.79 15.21
2 -6 1 227.28 14.38
2 -6 2 473.66 29.52
2 -6 2 476.1 18.93
2 -6 2 455.24 24.33
2 -6 3 1160.15 44.98
2 -6 3 1147.46 32.18
2 -6 4 503.66 27.02
2 -6 5 104.59 11.85
2 -6 6 1419.26 56.95
2 -6 6 1475.37 61.86
2 -6 7 180.11 17.81
2 -6 7 202 20.98
2 -6 8 689.42 38.81
2 -6 8 687.33 42.18
2 -6 9 255.37 23.73
2 -6 9 326.29 28.71
2 -6 10 59.47 12.28
2 -6 10 79.37 15.29
2 -6 11 84.68 18.24
2 -6 11 79.13 14.4
2 -6 12 244.11 30.85
2 -6 12 221.09 25.1
2 -6 13 22.43 10.8
2 -6 13 20.72 8.93
2 -6 14 111.86 19.37
2 -5 -13 327.02 30.18
2 -5 -12 45.51 12.01
2 -5 -11 617.74 40.54
2 -5 -8 218.53 21.82
2 -5 -7 822.26 44.2
2 -5 -6 65.98 11.83
2 -5 -5 911.76 46.16
2 -5 -4 723.32 40.94
2 -5 -3 3.06 6.35
2 -5 -2 218.03 22.17
2 -5 -1 1020.54 40.11
2 -5 0 150.1 15.15
2 -5 0 151.84 12.1
2 -5 1 1587.15 60.35
2 -5 1 1602.42 53.09
2 -5 2 3204.51 101.94
2 -5 2 3231.17 94.18
2 -5 3 24.28 5.11
2 -5 4 872.74 35.93
2 -5 5 1194.98 50.76
2 -5 5 1191.45 46.7
2 -5 6 1.22 4.07
2 -5 6 1.94 2.85
2 -5 7 638.19 37.43
2 -5 7 655.21 34.71
2 -5 8 524.23 34.97
2 -5 8 500.98 31.25
2 -5 9 54.16 12.15
2 -5 9 90.05 16.63
2 -5 9 73.5 12.44
2 -5 10 57.36 13.36
2 -5 10 44.57 12.91
2 -5 10 41.22 9.8
2 -5 11 434.53 36.25
2 -5 11 476.06 40.75
2 -5 11 475.59 34.48
2 -5 12 128.68 22.33
2 -5 12 113.88 17.63
2 -5 13 368.38 38.34
2 -5 13 342.16 31.36
2 -5 14 367.01 33.46
2 -5 15 10.96 7.7
2 -4 -14 131.36 19.14
2 -4 -13 10.91 7.82
2 -4 -12 545.68 37.87
2 -4 -11 451.04 33.77
2 -4 -10 43.14 10.99
2 -4 -7 -1.46 4.3
2 -4 -6 544.44 35.66
2 -4 -5 599.11 39.49
2 -4 -4 219.15 25.05
2 -4 -1 247.47 15.27
2 -4 0 1391.3 52.74
2 -4 0 1378.7 45.78
2 -4 1 1191.42 40.28
2 -4 1 1255.14 47.61
2 -4 2 9.71 2.91
2 -4 2 4.16 3.77
2 -4 2 2.46 2.41
2 -4 3 1128.85 39.46
2 -4 4 1407.07 51.96
2 -4 4 1371.91 47.53
2 -4 5 29.99 6.57
2 -4 5 28.71 2.78
2 -4 5 23.52 5.01
2 -4 6 1015.24 41.92
2 -4 6 992.89 45.2
2 -4 7 1048.99 48.93
2 -4 8 10.09 5.78
2 -4 9 1699.05 70.25
2 -4 9 1345.38 75.6
2 -4 10 801.22 46.92
2 -4 10 653.43 46.84
2 -4 11 20.78 8.89
2 -4 11 17.18 7.35
2 -4 12 426.51 39.56
2 -4 13 516.7 44.94
2 -4 14 2.78 8.18
2 -3 -14 155.13 20.35
2 -3 -13 266.01 25.84
2 -3 -12 361.84 29.73
2 -3 -11 180.27 20.37
2 -3 -10 1210.12 57.46
2 -3 -9 259.49 23.88
2 -3 -7 874.44 41.56
2 -3 -6 666.3 33.72
2 -3 -5 176.08 14.71
2 -3 -5 58.19 15.93
2 -3 -4 3904.98 114.4
2 -3 -3 324.33 18.45
2 -3 -2 333.97 17.23
2 -3 -1 1430.33 52
2 -3 -1 1320.12 41.92
2 -3 0 560.18 27.43
2 -3 0 582.46 22.12
2 -3 1 76.28 6.2
2 -3 1 69.44 8.45
2 -3 2 1595.8 47.14
2 -3 2 1581.8 53.22
2 -3 3 270.99 13.64
2 -3 3 280.2 16.37
2 -3 4 819.88 30.73
2 -3 4 830.82 34.44
2 -3 5 1063.69 31.53
2 -3 5 1049.5 43.37
2 -3 6 902.71 29.56
2 -3 6 871.59 40.6
2 -3 7 230.89 16.98
2 -3 7 434.74 27.08
2 -3 8 1316.74 58.24
2 -3 9 1206.86 56.98
2 -3 10 30.09 9.31
2 -3 11 937.68 50.9
2 -3 11 943.9 56.13
2 -3 12 335.63 34.14
2 -3 12 365.51 32.12
2 -3 13 7.66 6.95
2 -3 14 447.8 42.09
2 -2 -14 362.2 30.19
2 -2 -13 27.75 9.27
2 -2 -12 108.31 16.01
2 -2 -11 826.78 45.53
2 -2 -10 200.01 20.98
2 -2 -9 1211.76 55.77
2 -2 -9 1403.26 60.57
2 -2 -8 1346.39 58.81
2 -2 -8 1735.49 68.53
2 -2 -7 77 11.15
2 -2 -6 218.43 17.85
2 -2 -5 1976.66 67.75
2 -2 -4 241.92 16.8
2 -2 -3 1747.97 57.23
2 -2 -2 1695.97 53.46
2 -2 -1 111.77 8.12
2 -2 -1 117.41 19.34
2 -2 -1 94.25 10.1
2 -2 0 58.77 4.77
2 -2 0 52.68 6.77
2 -2 1 61.32 4.42
2 -2 1 72.21 3.84
2 -2 1 56.55 6.6
2 -2 2 1275.06 41.41
2 -2 2 1246.03 35.6
2 -2 3 68.55 6.94
2 -2 3 64.8 5.3
2 -2 3 70.75 4.34
2 -2 4 6528.49 178.8
2 -2 4 6731.11 171.37
2 -2 5 1330.92 48.72
2 -2 5 1276.77 39.2
2 -2 5 1387.59 43.31
2 -2 6 702.39 28.72
2 -2 6 642.52 24.19
2 -2 6 648.33 32.57
2 -2 7 2156.61 71.27
2 -2 7 2123.72 77.58
2 -2 7 2283.87 67.13
2 -2 8 574.77 33.13
2 -2 8 391.21 25.96
2 -2 9 176.22 19.2
2 -2 10 627.78 39.35
2 -2 11 99.65 16.08
2 -2 12 205.01 24.16
2 -2 12 234.03 27.63
2 -2 13 271.9 42.92
2 -2 13 316.77 33.56
2 -2 14 112.68 20.96
2 -1 -15 472.81 34.81
2 -1 -14 102.92 15.83
2 -1 -13 332.92 27.73
2 -1 -12 347.19 27.79
2 -1 -11 27.1 8.55
2 -1 -10 755 41.35
2 -1 -10 664.59 46.57
2 -1 -9 2023.74 76.95
2 -1 -9 1821.44 82.24
2 -1 -8 87.78 13.87
2 -1 -8 74.5 11.53
2 -1 -7 1337.45 54.98
2 -1 -7 1265.6 60.32
2 -1 -6 1117.54 47.11
2 -1 -6 1177.65 53.21
2 -1 -5 551.45 28.33
2 -1 -5 521.74 30.84
2 -1 -4 47.37 7.29
2 -1 -4 53.31 8.46
2 -1 -3 1700.8 56.22
2 -1 -3 1716.96 58.28
2 -1 -2 96.63 8.55
2 -1 -2 152.23 23.71
2 -1 0 9999 242.97
2 -1 0 9042.2 236.73
2 -1 1 625.61 23.26
2 -1 2 5595.23 142.17
2 -1 2 5473.41 144
2 -1 3 1661.03 54.98
2 -1 3 1663.99 49.62
2 -1 4 697.98 28.17
2 -1 4 684.87 23.92
2 -1 5 15.75 4.64
2 -1 5 9.95 2.66
2 -1 5 10.17 2.92
2 -1 6 531.84 21.65
2 -1 6 566.56 24.79
2 -1 7 363.56 21.06
2 -1 7 364.52 24.39
2 -1 7 383.42 19.11
2 -1 8 141.19 13.83
2 -1 8 164.38 17.14
2 -1 8 166.44 13.91
2 -1 9 387.29 23.86
2 -1 9 386.7 27.06
2 -1 10 88.2 12.43
2 -1 10 69 13
2 -1 11 143.27 18.67
2 -1 12 350.25 30.8
2 -1 13 102.96 19.15
2 -1 14 241.5 31.77
2 -1 14 133.92 31.81
2 -1 15 744.8 54.58
2 0 -15 85.49 14.18
2 0 -14 446.46 31.82
2 0 -13 530.89 45.44
2 0 -13 573.06 35.75
2 0 -12 27.61 8.43
2 0 -12 29.95 11.78
2 0 -11 178.66 18.85
2 0 -11 189.61 25.03
2 0 -10 581.07 35.99
2 0 -10 568.4 34.56
2 0 -10 520.65 40.45
2 0 -9 116.63 15.19
2 0 -9 123.66 19.17
2 0 -8 628.43 37.61
2 0 -8 499.9 36.63
2 0 -7 317.95 31.18
2 0 -7 487.54 32.93
2 0 -6 35.11 7.6
2 0 -6 32.4 8.39
2 0 -5 628.92 31.26
2 0 -5 646.49 34.92
2 0 -4 712.27 31.46
2 0 -4 658.65 33.18
2 0 -3 299.59 17.6
2 0 -3 294.14 18.7
2 0 -2 3617.73 102.67
2 0 -1 3192.91 87.64
2 0 0 45.51 3.7
2 0 2 6304.7 159.22
2 0 2 6227.51 152.75
2 0 3 12.62 3.13
2 0 3 14.65 3.58
2 0 3 13.44 2.91
2 0 4 114.62 9.33
2 0 4 117.35 10.63
2 0 4 116.75 10.81
2 0 5 1438.51 50.03
2 0 5 1426.9 44.72
2 0 5 1454.68 53.35
2 0 6 1370.4 52.12
2 0 6 1391.81 45.4
2 0 6 1463.76 48.54
2 0 7 171 13.83
2 0 7 180.2 16.17
2 0 7 167.5 12.51
2 0 8 893.65 39.65
2 0 8 943.83 44.73
2 0 8 964.75 38.36
2 0 9 11.36 6.25
2 0 9 8.29 4.32
2 0 9 10.67 6.46
2 0 9 10.64 6.76
2 0 9 16.76 6.57
2 0 10 508.73 28.66
2 0 10 445.42 30.61
2 0 10 424.52 31.73
2 0 11 786.84 47.96
2 0 11 767.85 44.89
2 0 11 792.89 41.6
2 0 12 5.37 5.96
2 0 12 2.94 4.89
2 0 14 189.19 26.15
2 0 15 96.29 19.53
2 1 -15 320.27 27.06
2 1 -14 459.1 31.52
2 1 -13 -2.69 5.16
2 1 -13 2.69 5.97
2 1 -12 396.53 27.94
2 1 -12 382.49 37.15
2 1 -11 240.34 28.16
2 1 -11 240.21 21.05
2 1 -10 64.36 14.76
2 1 -10 61.01 12
2 1 -10 55.78 10.53
2 1 -9 509.02 38.39
2 1 -9 496.47 32.54
2 1 -9 565.25 32.87
2 1 -8 1400.38 67.79
2 1 -8 1677.25 66.98
2 1 -7 6.22 5.18
2 1 -7 3.83 5.21
2 1 -6 1118.63 52.01
2 1 -5 1925.73 67.93
2 1 -5 1854.52 70.21
2 1 -4 101.08 10.88
2 1 -4 115.88 11.6
2 1 -4 110.62 12.34
2 1 -3 2360.6 73.33
2 1 -3 2431.43 76.83
2 1 -2 1854.53 54.38
2 1 -2 1644.68 56.13
2 1 -1 131.64 7.9
2 1 -1 118.49 8.8
2 1 0 540.12 18.8
2 1 1 1521.88 41.51
2 1 1 1566.42 43.71
2 1 2 394.1 15.44
2 1 2 357.65 13.89
2 1 3 652.55 24.9
2 1 3 670.7 22.83
2 1 3 598.8 22.35
2 1 3 663.66 25.59
2 1 4 111.53 9.06
2 1 4 113.49 6.29
2 1 4 114.19 8.47
2 1 4 113.18 10.08
2 1 5 442.95 22.71
2 1 5 448.32 24.46
2 1 5 497.07 20.9
2 1 6 17.11 4.89
2 1 6 19.45 4.27
2 1 7 1538.62 58.08
2 1 7 1515.37 51.43
2 1 7 1497.37 53.67
2 1 8 14.16 4.87
2 1 8 13.62 5.15
2 1 8 14.88 5.55
2 1 9 1634.26 65.25
2 1 9 1707.1 70.09
2 1 9 1838.5 76.12
2 1 9 1911.53 77.11
2 1 10 904.78 50.35
2 1 10 991.68 51.72
2 1 10 882.93 42.89
2 1 10 885.87 46.3
2 1 11 38.69 10.69
2 1 11 47.18 12.27
2 1 11 50.48 10.18
2 1 11 48.35 11.09
2 1 12 209.46 23.15
2 1 12 248.04 26.81
2 1 12 202.95 21.14
2 1 13 870.17 47.31
2 1 13 867.72 53.54
2 1 13 942.03 52.73
2 1 14 -1.38 7.51
2 1 15 290.72 33.15
2 2 -15 238.51 22.44
2 2 -14 43.19 9.7
2 2 -13 265.17 22.5
2 2 -13 304.39 34.41
2 2 -12 219.59 19.62
2 2 -12 178.29 25.63
2 2 -11 2.36 6.94
2 2 -11 9.14 5.24
2 2 -10 461.69 38.42
2 2 -10 468.1 28.81
2 2 -10 507.9 33.93
2 2 -9 1791.42 80.5
2 2 -9 1744.11 71.27
2 2 -9 1825.31 67.54
2 2 -8 206.84 22.65
2 2 -8 163.51 17.72
2 2 -8 195.88 20.84
2 2 -8 248.75 21.52
2 2 -7 1036.42 48.63
2 2 -7 1155.53 44.25
2 2 -7 1106.15 46.64
2 2 -6 183.84 17.79
2 2 -6 197.81 19.8
2 2 -5 35.89 7.6
2 2 -5 30.11 7.49
2 2 -4 1174.65 45.85
2 2 -4 1117.19 42.67
2 2 -3 1138.42 42.59
2 2 -3 1100.47 44.03
2 2 -2 7.91 3.51
2 2 -2 6.85 2.81
2 2 -1 583.06 23.91
2 2 0 88.09 6.78
2 2 1 626.97 23.43
2 2 2 145.49 9.24
2 2 3 947.07 32.62
2 2 4 975.9 40.28
2 2 4 928.95 34.62
2 2 4 965.77 29.86
2 2 4 940.7 34.24
2 2 5 1510.44 50.91
2 2 5 1430 51.08
2 2 5 1537.84 46.7
2 2 5 1505.67 48.77
2 2 6 2656.51 83.42
2 2 6 2785.01 80.62
2 2 6 2677.2 79.69
2 2 6 2601.67 84.52
2 2 7 8.12 4.01
2 2 7 3.49 3.1
2 2 7 6.79 4.31
2 2 7 6.28 3.38
2 2 8 2068.32 70.02
2 2 8 1981.12 67.4
2 2 8 2033.23 73.34
2 2 8 1927.84 66.57
2 2 9 830.24 42.61
2 2 9 764.45 36.5
2 2 9 740.94 42.96
2 2 9 886.13 40.93
2 2 9 892.48 40.01
2 2 10 55.25 11.38
2 2 10 47.45 9.65
2 2 10 65.07 12.91
2 2 10 67.29 12.12
2 2 10 49.77 8.84
2 2 11 851.89 44.17
2 2 11 705 33.66
2 2 11 777.73 38.96
2 2 11 902.06 49.01
2 2 12 387.6 31.87
2 2 12 366.75 28.8
2 2 12 347.99 31.87
2 2 12 437.97 36.16
2 2 12 335.47 24.67
2 2 13 13.41 7.67
2 2 13 22.96 8.35
2 2 13 2.2 7.73
2 2 13 6.51 5.42
2 2 14 275.15 27
2 2 14 268.65 30.22
2 2 14 217.93 21.74
2 2 15 316.51 33.82
2 2 15 252.01 24.28
2 3 -14 272.7 22.78
2 3 -13 228.95 19.98
2 3 -12 54.18 15.21
2 3 -12 46.37 9.09
2 3 -11 870.18 56.5
2 3 -11 846.12 40.05
2 3 -10 445.33 37.81
2 3 -10 481.98 27.79
2 3 -10 456.07 32.53
2 3 -9 195.86 23.48
2 3 -9 194.46 17.24
2 3 -9 167.12 18.46
2 3 -9 161.35 20.13
2 3 -8 1174.67 61.33
2 3 -8 1197.98 58.32
2 3 -8 1233.31 55.34
2 3 -7 516.33 33.92
2 3 -7 517.19 31.52
2 3 -7 581.34 30.63
2 3 -6 169.42 18.87
2 3 -6 206.96 19.23
2 3 -6 205.29 18.14
2 3 -5 641.45 36.23
2 3 -5 666.93 35.43
2 3 -4 649 34.82
2 3 -4 719.75 53.58
2 3 -4 702.99 33.63
2 3 -3 77.98 10.1
2 3 -2 2658.87 82.41
2 3 -1 476.84 17.59
2 3 -1 468.24 22.45
2 3 0 74.77 7.44
2 3 0 82.14 8.21
2 3 0 93.17 5.43
2 3 1 112.73 9.49
2 3 2 2056.02 62.83
2 3 3 45.15 6.03
2 3 3 45.36 7.43
2 3 4 4706.69 125.32
2 3 4 4739.44 130.7
2 3 4 4604.12 136.87
2 3 5 41.54 5.53
2 3 5 39.39 6.51
2 3 5 46.92 8.41
2 3 6 63.62 10.21
2 3 6 86.1 10.22
2 3 6 69.53 7.85
2 3 6 73.81 9.82
2 3 7 401.5 24.66
2 3 7 400.87 22.17
2 3 7 385.43 21.95
2 3 7 392.95 25.19
2 3 8 810.16 39.68
2 3 8 793.71 36.14
2 3 8 791.19 37.2
2 3 8 795.12 36.41
2 3 8 825.19 40.77
2 3 9 161.59 17.49
2 3 9 173.25 17.29
2 3 9 178.35 16.84
2 3 9 186.09 16.89
2 3 9 143.09 14.54
2 3 9 148.61 18.12
2 3 10 893.7 46.99
2 3 10 815.63 43.64
2 3 10 806.39 40.61
2 3 10 877.43 43.62
2 3 10 902.3 49.58
2 3 11 677.53 41.02
2 3 11 618.06 33.92
2 3 11 647.9 37.68
2 3 11 688.69 38.2
2 3 11 637.18 42.15
2 3 12 79.14 14.91
2 3 12 63.85 11.29
2 3 12 68.93 12.42
2 3 12 74.03 15.58
2 3 12 66.02 12.87
2 3 13 744.86 41.64
2 3 13 840.63 47.63
2 3 13 979.27 58.56
2 3 13 690.91 43.97
2 3 13 923.54 52.64
2 3 14 191.09 22.79
2 3 14 149.17 18.1
2 3 14 186.84 26.51
2 3 15 139.69 20.73
2 3 15 155.75 19.67
2 3 15 181.56 26.82
2 4 -13 123.37 14.37
2 4 -12 240.97 19.48
2 4 -12 238.29 30.23
2 4 -11 94.69 12.12
2 4 -11 114.2 19.98
2 4 -10 229.21 17.82
2 4 -10 283.41 24.98
2 4 -10 224.81 25.28
2 4 -10 289.03 30.26
2 4 -9 826.49 37.35
2 4 -9 844.13 44.54
2 4 -9 867.51 49.07
2 4 -9 843.01 51.83
2 4 -8 494.24 27.29
2 4 -8 411.92 28.98
2 4 -8 424.06 32.26
2 4 -8 443.9 34.91
2 4 -7 117.48 16.98
2 4 -7 105.38 15.09
2 4 -7 102.85 13.45
2 4 -6 744.48 42.91
2 4 -6 843.3 43.51
2 4 -6 772.52 38.81
2 4 -5 22.21 6.89
2 4 -5 28.07 7.73
2 4 -4 426.97 27.6
2 4 -3 3683.65 113.55
2 4 -2 935.71 33.88
2 4 -2 962.94 40.18
2 4 -1 973.36 32.87
2 4 -1 968.09 38.58
2 4 0 901.42 36.62
2 4 0 946.82 36.26
2 4 1 404.42 21.43
2 4 2 31.92 6.43
2 4 2 33.25 5.87
2 4 3 1547.34 56.92
2 4 3 1565.93 53.17
2 4 4 1347.65 53.23
2 4 4 1388.74 49.85
2 4 5 1477.41 52.92
2 4 5 1405.37 48.08
2 4 5 1327.03 55.46
2 4 6 1848.46 65.86
2 4 6 1867.24 61.67
2 4 6 1884.62 71.08
2 4 7 157.82 17.71
2 4 7 170.15 14.29
2 4 7 187.54 18.16
2 4 7 152.68 15.54
2 4 8 28.66 7.17
2 4 8 29.83 6.61
2 4 8 21.8 6.52
2 4 8 21.23 7.17
2 4 8 22.38 7.62
2 4 9 1155.15 50.23
2 4 9 1220.28 50.93
2 4 9 1158.52 53.4
2 4 9 1217.83 58.49
2 4 9 1091.9 48.77
2 4 9 1145.83 54.69
2 4 10 310.92 25.59
2 4 10 327.64 24.07
2 4 10 340.56 29.37
2 4 10 273.19 25.49
2 4 10 384.43 28.14
2 4 10 322.78 24.91
2 4 11 191.2 20.65
2 4 11 161.19 17.54
2 4 11 228.57 21.79
2 4 11 212.39 24.29
2 4 11 231.14 23.92
2 4 11 167.89 22.89
2 4 12 489.99 31.79
2 4 12 365.84 30.36
2 4 12 501.3 37.34
2 4 12 492.16 34.22
2 4 12 474.79 38.4
2 4 13 142.91 17.68
2 4 13 152.54 19.87
2 4 13 186.08 24.5
2 4 13 161.26 21.95
2 4 13 149.84 19.62
2 4 14 148.17 19.97
2 4 14 119.68 22.3
2 4 14 118.54 16.49
2 4 15 540.12 39.99
2 4 15 465.08 34.27
2 4 15 541.51 46.9
2 5 -12 21.14 5.97
2 5 -12 18.7 10.29
2 5 -11 169.62 24.66
2 5 -11 171.91 15.23
2 5 -10 193.61 25.72
2 5 -10 173.88 14.77
2 5 -10 187.3 20.28
2 5 -9 11.41 6.33
2 5 -9 10.68 8.22
2 5 -9 9.26 7.7
2 5 -9 4.67 3.46
2 5 -8 1010.8 48.29
2 5 -8 943.61 51.81
2 5 -8 1008.8 40.53
2 5 -8 975.28 55.48
2 5 -7 916.33 42.94
2 5 -7 962.51 49.46
2 5 -7 878.59 49.33
2 5 -6 82.59 13.36
2 5 -6 70.71 13.25
2 5 -5 896.98 43.5
2 5 -5 803.37 44.21
2 5 -4 952.96 46.04
2 5 -3 234.05 16.13
2 5 -3 262.55 20.51
2 5 -2 671.58 28.49
2 5 -2 653.33 33.45
2 5 -1 2394.81 78.36
2 5 -1 2399.09 77.86
2 5 -1 2333.7 71
2 5 0 18.67 5.19
2 5 0 27.98 5.88
2 5 1 1570.2 56.28
2 5 2 3276.99 99.85
2 5 3 1597.87 59.37
2 5 3 1519.96 55.35
2 5 4 976.24 43.89
2 5 4 1051.1 42.4
2 5 5 2684.64 90.1
2 5 5 2580.17 85.61
2 5 6 30.4 6.1
2 5 6 27.79 7.33
2 5 6 36.45 7.44
2 5 7 64.62 11.25
2 5 7 57.62 9.79
2 5 7 70.4 9.6
2 5 8 603.58 35.57
2 5 8 604.35 32.57
2 5 8 637.23 33.12
2 5 8 650.64 39.72
2 5 8 681.62 40.06
2 5 9 313.29 25.59
2 5 9 275.9 21.96
2 5 9 290.08 22.86
2 5 9 298.08 22.74
2 5 9 307.78 27.23
2 5 9 322.75 27.53
2 5 10 131.45 16.97
2 5 10 107.71 14.37
2 5 10 116.74 14.98
2 5 10 100.31 16.47
2 5 10 108.04 16.9
2 5 11 937.85 52.01
2 5 11 818.91 46.42
2 5 11 822.5 44.66
2 5 11 691.87 48.74
2 5 11 792.99 42.77
2 5 11 822.02 49.96
2 5 11 888.19 52.98
2 5 12 428.16 34.73
2 5 12 354.08 26.59
2 5 12 323.25 27.7
2 5 12 437.33 36.4
2 5 12 371.48 29.17
2 5 12 329.56 30.13
2 5 13 140.37 19.35
2 5 13 137.17 17.49
2 5 13 172.26 20.96
2 5 13 195.99 26
2 5 13 137.55 20.38
2 5 14 510.8 35.3
2 5 14 469.83 40.08
2 5 14 562.05 46.22
2 5 14 532.84 39.21
2 5 15 29.86 8.67
2 5 15 22.15 9.55
2 5 15 28.34 11.03
2 5 15 28.51 13.45
2 5 16 241.43 29.22
2 5 17 369.83 36.03
2 6 -12 281.84 19.73
2 6 -11 209.38 15.96
2 6 -11 218.55 28.31
2 6 -10 23.96 10.98
2 6 -10 19.68 7.54
2 6 -10 19.95 5.27
2 6 -9 267.56 27.54
2 6 -9 278.69 24.3
2 6 -9 246.39 16.32
2 6 -9 238.13 28.03
2 6 -8 694.83 44.04
2 6 -8 689.73 37.94
2 6 -8 595.93 27.64
2 6 -8 658.98 45.45
2 6 -7 147.88 19.17
2 6 -7 207.98 15.65
2 6 -7 169.29 17.63
2 6 -7 156.76 20.99
2 6 -6 632.25 41.33
2 6 -6 712.61 40.82
2 6 -5 737.01 43.06
2 6 -4 45.96 9.98
2 6 -4 53.7 8.75
2 6 -3 801.83 35.18
2 6 -3 754.15 40.21
2 6 -2 1225.14 45.66
2 6 -2 1182.79 51.49
2 6 -1 4.92 2.81
2 6 -1 3.19 2.64
2 6 -1 3.01 2.95
2 6 0 1936.46 69.41
2 6 0 2020.39 70.16
2 6 1 576.54 30.35
2 6 2 156.88 14.59
2 6 3 2403.36 74.88
2 6 3 2477.48 81.64
2 6 4 1493.36 59.27
2 6 4 1500.42 57.61
2 6 5 262.09 21.12
2 6 5 219.76 18.61
2 6 6 415.14 28.59
2 6 6 428.37 27.76
2 6 7 351.22 25.67
2 6 7 372.34 24.3
2 6 7 349.27 27.36
2 6 8 102.78 14.13
2 6 8 111.23 13.21
2 6 8 90.41 12.17
2 6 8 73.74 12.77
2 6 9 333.89 27.31
2 6 9 308.81 28.16
2 6 9 295.52 24.08
2 6 9 333.76 25.29
2 6 10 1602.41 66.64
2 6 10 1604.81 71.02
2 6 10 1511.9 65.29
2 6 10 1852.95 73.66
2 6 10 1635.2 74.79
2 6 10 1837.82 79.85
2 6 11 47.83 13.07
2 6 11 24.31 8.42
2 6 11 18.67 6.79
2 6 11 24.6 9.63
2 6 11 27.78 8.76
2 6 11 13.85 7.94
2 6 12 376.31 31.16
2 6 12 426.66 30.22
2 6 12 398.79 34.12
2 6 12 412.38 30.73
2 6 12 417.12 37.89
2 6 13 1013.84 62.85
2 6 13 832.41 49.26
2 6 13 867.88 47.68
2 6 13 854.09 53.76
2 6 14 89.66 16.38
2 6 14 54.62 13.42
2 6 14 89.49 14.84
2 6 14 87.42 19.04
2 6 15 173.86 24.22
2 6 15 157.62 22.67
2 6 15 238.21 32.19
2 6 15 238.96 24.47
2 6 16 185.88 24.83
2 6 17 16.15 8.51
2 7 -11 53.07 7.72
2 7 -10 324.24 18.09
2 7 -10 304.67 33.65
2 7 -9 175.72 19.4
2 7 -9 204.65 13.51
2 7 -9 161.68 24.02
2 7 -8 -4.01 6.29
2 7 -8 1.55 2.43
2 7 -8 4.01 4.92
2 7 -8 2.17 6.39
2 7 -7 714.43 44.02
2 7 -7 641.25 26.79
2 7 -7 735.01 38.43
2 7 -7 664.13 44.93
2 7 -6 332.25 28.62
2 7 -6 344.43 27.57
2 7 -5 1.68 5.27
2 7 -5 -1.13 4.52
2 7 -4 775.18 37.81
2 7 -4 839.04 45.65
2 7 -3 515.68 28.46
2 7 -3 488.03 32.75
2 7 -2 24.18 6
2 7 -2 23.49 6.97
2 7 -1 784.71 35.23
2 7 -1 789.96 40.48
2 7 0 931.15 43.83
2 7 1 971.13 44.69
2 7 1 1032.93 45.58
2 7 2 1170.27 50.22
2 7 2 1187 42.68
2 7 3 406.61 26.13
2 7 4 -1.13 3.06
2 7 5 233.23 19.9
2 7 5 227.16 20.14
2 7 6 249.19 21.36
2 7 6 260.07 22.21
2 7 7 13.59 6.23
2 7 7 11.29 5.44
2 7 8 1214.66 56.91
2 7 8 1268.57 53.54
2 7 8 1161.12 52.57
2 7 8 1164.34 57.07
2 7 9 908.17 45.83
2 7 9 884.47 48.38
2 7 9 885.48 46.24
2 7 9 850.54 49.17
2 7 10 41.45 12.84
2 7 10 22.33 9.5
2 7 10 50.15 11.55
2 7 10 42.4 9.71
2 7 10 22.34 8.14
2 7 10 38.96 9.35
2 7 11 1062.39 58.76
2 7 11 1145.98 58.17
2 7 11 979.04 51.46
2 7 11 812.19 56.28
2 7 11 1300.31 67.55
2 7 11 1082.95 52.62
2 7 12 693.94 45.17
2 7 12 738.64 40.72
2 7 12 660.34 39.31
2 7 12 733.52 44.36
2 7 13 28.19 10.53
2 7 13 28.43 8.75
2 7 13 35.58 11.21
2 7 14 193.07 25.09
2 7 14 247.21 32.41
2 7 14 218.83 25.24
2 7 14 222.06 23.64
2 7 15 330.76 32.63
2 7 15 325.86 29.61
2 7 15 340.91 32.41
2 7 16 18.19 8.76
2 8 -10 137.31 23.15
2 8 -9 4.29 2.56
2 8 -9 -2.84 5.9
2 8 -9 -4.93 8.66
2 8 -8 235.81 12.15
2 8 -8 207.2 26.68
2 8 -8 234.52 21.65
2 8 -7 715.15 47.75
2 8 -7 688.91 24.36
2 8 -7 680.03 37.65
2 8 -7 689.11 44.61
2 8 -6 90.94 16.39
2 8 -6 125.5 9.38
2 8 -5 805.36 47.56
2 8 -5 732.67 39.16
2 8 -4 319.05 28.27
2 8 -4 304.61 22.9
2 8 -3 83.54 14.02
2 8 -3 75.74 10.94
2 8 -2 1272.95 59.24
2 8 -2 1351.29 53.28
2 8 -1 626.69 37.34
2 8 -1 611.17 31.84
2 8 0 1.31 3.84
2 8 1 180.99 18.04
2 8 1 179.64 12.8
2 8 2 111.67 10.45
2 8 2 102.38 13.52
2 8 3 205.58 19.12
2 8 4 493.08 31.24
2 8 5 619.68 35.81
2 8 5 602.07 30.87
2 8 6 46.53 9.78
2 8 6 32.58 8.03
2 8 6 40.57 8.14
2 8 7 1117.65 53.31
2 8 7 1065.17 52.18
2 8 8 616.55 38.73
2 8 8 562.03 36.87
2 8 9 103.82 15.95
2 8 9 74.7 13.8
2 8 9 116.15 15.43
2 8 10 1047.82 53.24
2 8 10 996.88 56.16
2 8 10 1009.86 56.94
2 8 10 1408.44 66.3
2 8 10 1362.59 70.46
2 8 11 237.09 23.05
2 8 11 287.06 27.54
2 8 11 215.27 24.65
2 8 11 287.97 31.98
2 8 12 159.05 19.75
2 8 12 172.8 22.83
2 8 12 128.56 18.03
2 8 13 263.88 25.82
2 8 13 258.01 26.29
2 8 13 231.72 27.27
2 8 14 142.78 19.61
2 8 14 164.62 21.72
2 8 14 126.61 20.68
2 8 15 11.27 6.63
2 9 -9 428.13 30.46
2 9 -9 378.62 38.43
2 9 -8 106.93 19.79
2 9 -8 95.34 13.8
2 9 -7 15.88 10.09
2 9 -7 20.56 7.83
2 9 -6 789.43 51
2 9 -5 110.41 17.58
2 9 -5 128.85 15.65
2 9 -4 214.38 23.36
2 9 -4 185.86 18.48
2 9 -3 600.74 34.56
2 9 -3 602.25 39.89
2 9 -2 516.74 30.7
2 9 -2 497.85 20.42
2 9 -2 489.22 34.63
2 9 -1 79.99 7.6
2 9 -1 84.96 13.87
2 9 -1 86.91 12.13
2 9 0 721.05 28.96
2 9 0 754.23 42.34
2 9 1 210.76 20.72
2 9 1 197.29 13.97
2 9 4 494.68 27.35
2 9 4 460.86 31.7
2 9 5 308.08 21.97
2 9 5 289.32 24.77
2 9 6 822.38 40.45
2 9 6 798.8 44.29
2 9 7 73.02 13.19
2 9 7 82.76 12.84
2 9 7 93.79 14.56
2 9 8 206.76 22.13
2 9 8 273.86 24.07
2 9 8 235.65 23.59
2 9 9 486.92 35.63
2 9 9 440.61 33.46
2 9 10 90.4 15.25
2 9 10 75.12 13.2
2 9 10 84.6 15.38
2 9 11 4.1 6.02
2 9 11 6.09 6.76
2 9 11 3.8 4.23
2 9 11 11.8 6.21
2 9 12 234.34 24.58
2 9 12 273.2 28.11
2 9 13 62.2 13.38
2 9 13 42.37 12.06
2 9 14 78.02 15.89
2 9 14 85.26 16.76
2 9 15 591.28 44.47
2 10 -8 154.12 17.82
2 10 -8 94.87 19.97
2 10 -7 328.64 25.15
2 10 -7 260.97 30.66
2 10 -6 1.54 6.15
2 10 -6 13.61 9.43
2 10 -5 284.72 25.07
2 10 -5 284.92 29.84
2 10 -4 380.61 32.73
2 10 -4 408.58 28.57
2 10 -3 63.99 11.28
2 10 -3 51.11 12.5
2 10 -3 47.69 4.93
2 10 -2 387.15 31.92
2 10 -2 364.34 26.46
2 10 -2 361.96 16.66
2 10 -1 2029.02 74.81
2 10 -1 1908.26 77.4
2 10 -1 1991.44 81.72
2 10 -1 1916.91 59.46
2 10 0 232.37 22.43
2 10 0 226.43 14.71
2 10 0 244.56 23.94
2 10 1 880.67 47.71
2 10 3 91.18 10.92
2 10 4 70.29 10.36
2 10 5 1557.31 61.39
2 10 6 207.42 19.66
2 10 6 184.14 20.85
2 10 7 378.4 28.51
2 10 7 385.55 30.49
2 10 8 261.29 25.93
2 10 8 339.55 28.58
2 10 8 303.58 26.78
2 10 9 219.2 24.42
2 10 9 227.91 23.61
2 10 10 100.07 17.03
2 10 10 70.58 14.26
2 10 10 67.13 16.98
2 10 11 478.2 36.1
2 10 11 412.41 31.62
2 10 12 94.04 16.48
2 10 12 115.5 18.26
2 10 12 126.15 18.06
2 10 13 140.88 20.77
2 10 13 120.32 18.39
2 10 14 460.83 37.92
2 11 -8 240.26 22.32
2 11 -7 2.56 10.25
2 11 -7 18.15 7.48
2 11 -6 248.21 29.62
2 11 -6 223.85 23.39
2 11 -5 776.96 51.91
2 11 -5 735.52 43.53
2 11 -4 3.08 4.84
2 11 -4 2.16 6.77
2 11 -3 352.24 14.18
2 11 -3 319.56 26.64
2 11 -3 347.58 32.27
2 11 -2 575.83 22.7
2 11 -2 550.4 34.86
2 11 -2 518.61 39.29
2 11 -1 74.88 14.46
2 11 -1 85.35 13.41
2 11 -1 99.11 15.19
2 11 -1 121.56 10.07
2 11 0 629.82 41.7
2 11 0 570.97 38.24
2 11 0 668.59 28.86
2 11 1 915.54 50.85
2 11 1 855.47 48
2 11 2 66.03 13.17
2 11 2 55.3 11.37
2 11 3 878.24 40.45
2 11 4 833.87 40.75
2 11 5 7.61 5.64
2 11 6 367.71 28.27
2 11 7 415.45 34.4
2 11 7 593.83 38.43
2 11 8 3.75 4.16
2 11 8 15.98 8.88
2 11 9 235.23 25.96
2 11 9 236.1 29.59
2 11 10 1023.6 55.31
2 11 11 395.85 32.64
2 11 11 331.86 29
2 11 12 132.59 19.6
2 11 12 137.8 18.87
2 11 13 409.34 34.38
2 11 13 338.03 31.04
2 12 -7 228.65 21.04
2 12 -6 412.22 33.28
2 12 -6 435.97 40.27
2 12 -5 21.82 10.43
2 12 -5 16.95 7.78
2 12 -4 420.61 37.69
2 12 -4 433.56 32.85
2 12 -3 298.03 30.92
2 12 -3 335.43 28.02
2 12 -2 1.55 4.57
2 12 -2 0.69 3.24
2 12 -1 205.83 24.78
2 12 -1 258.17 25.27
2 12 -1 205.19 21.46
2 12 -1 274.67 17.03
2 12 0 591.79 42.03
2 12 0 601.29 39.9
2 12 1 119.56 18.64
2 12 1 113.8 17.08
2 12 2 844.15 48.97
2 12 2 927.19 41.13
2 12 3 431.93 34.38
2 12 3 540.61 31.2
2 12 4 108.43 16.94
2 12 4 139.81 16.76
2 12 5 984.73 50.15
2 12 6 1475.12 68.12
2 12 7 8.2 7.55
2 12 8 437.47 40.45
2 12 11 263.48 25.69
2 12 12 585.2 40.84
2 12 12 698.09 45.55
2 13 -5 351.7 36.41
2 13 -4 352.33 30.51
2 13 -4 369.83 36.97
2 13 -3 -4.73 10.83
2 13 -3 3.44 5.73
2 13 -2 257.91 25.41
2 13 -2 319.02 32.22
2 13 -1 191.17 25.1
2 13 -1 195.82 21.54
2 13 0 49.11 12.82
2 13 0 44.36 10.85
2 13 1 712.08 45.59
2 13 1 753.98 49.3
2 13 2 1101.24 60.11
2 13 2 1023.6 61.02
2 13 3 94.89 14.78
2 13 3 55.35 13.01
2 13 4 919.06 48.82
2 13 4 600.5 43.15
2 13 5 553.31 40.31
2 13 6 2.31 7.69
2 13 7 145.79 24.88
2 13 11 546.28 38.25
2 13 12 1.85 5.8
2 14 -3 621.34 48.6
2 14 -2 230.77 24.8
2 14 -2 256.7 30.28
2 14 -1 44.43 11.54
2 14 -1 28.41 10.55
2 14 0 502.02 36.28
2 14 0 448.99 39.19
2 14 1 447.71 38.74
2 14 2 47.5 13.06
2 14 2 4.44 9.23
2 14 3 600.73 43.06
2 14 3 193.63 27.06
2 14 4 61.35 16.62
2 14 5 8.53 9.99
2 14 6 59.83 19.83
2 14 11 7.21 6.33
2 15 -1 532.45 44.45
2 15 0 185.44 25.57
2 15 1 29.19 11.48
2 15 2 487.51 41.52
2 15 3 138.73 23.02
2 15 4 51.14 13.85
3 -15 -2 334.36 31.66
3 -15 -1 55.08 13.35
3 -15 0 113.36 18.37
3 -14 -7 170.1 21.93
3 -14 -6 216.98 23.97
3 -14 -5 43.51 11.37
3 -14 -4 163.06 18.81
3 -14 -2 7.6 6.67
3 -14 -2 9.11 9.54
3 -14 -1 356.26 31.19
3 -14 -1 391.46 41.67
3 -14 0 248.15 25.82
3 -14 0 250.87 23.75
3 -14 0 250.28 32.65
3 -14 1 20.74 10.92
3 -14 1 5.47 6.08
3 -14 2 238.41 24.89
3 -14 2 186.63 28.79
3 -14 3 151.31 20.05
3 -13 -8 437.57 35.2
3 -13 -7 420.7 33.22
3 -13 -6 36.89 13.25
3 -13 -6 39.7 10.75
3 -13 -5 529.98 35.74
3 -13 -5 528.92 47.79
3 -13 -4 414.46 29.9
3 -13 -4 378.61 40.33
3 -13 -3 58.83 10.92
3 -13 -3 75.03 18.19
3 -13 -3 58.42 7.55
3 -13 -2 261.07 19.84
3 -13 -2 274.26 21.8
3 -13 -2 233.28 24.74
3 -13 -2 295.62 34.45
3 -13 -1 415.38 32.39
3 -13 -1 404.41 27.52
3 -13 -1 400.44 40.34
3 -13 0 8.57 6.31
3 -13 0 8.8 5.87
3 -13 0 5.54 6.15
3 -13 1 130.64 17.75
3 -13 1 123.87 22.47
3 -13 2 203.51 28.18
3 -13 2 233.41 23.69
3 -13 3 3.36 4.57
3 -13 3 -2.76 6.12
3 -13 4 232.78 30.68
3 -13 4 230.45 24.03
3 -13 5 208.86 29.06
3 -13 5 244.54 25.6
3 -13 6 47.59 14.95
3 -12 -8 156.1 20.58
3 -12 -7 61.09 12.73
3 -12 -6 354.97 39.03
3 -12 -6 418.7 31.86
3 -12 -5 379.9 39.59
3 -12 -5 360.55 28.14
3 -12 -4 19.31 10.63
3 -12 -4 35.5 9.25
3 -12 -3 556.53 24.05
3 -12 -3 587.48 33.89
3 -12 -3 526.26 45.94
3 -12 -2 353.57 22.29
3 -12 -2 340.87 23.97
3 -12 -2 339.07 35.7
3 -12 -2 347.09 29.4
3 -12 -1 73.6 11.28
3 -12 -1 77.41 10.55
3 -12 -1 54.65 14.84
3 -12 -1 77.43 13.87
3 -12 0 605.88 29.51
3 -12 0 660.5 49.57
3 -12 0 605.51 38.81
3 -12 1 96.49 18.84
3 -12 1 90.54 14.58
3 -12 2 35.48 11.97
3 -12 2 34.11 9.31
3 -12 3 556.89 36.35
3 -12 3 483.01 42.99
3 -12 4 631.69 39.45
3 -12 4 638.33 48.95
3 -12 5 14.2 7.02
3 -12 5 23.16 10.7
3 -12 6 261.63 24.73
3 -12 6 249.55 30.79
3 -12 7 211.21 23.05
3 -12 7 259.94 30.95
3 -12 8 -2.64 7.19
3 -11 -9 70.25 14.33
3 -11 -8 14.02 6.75
3 -11 -7 376.84 30.34
3 -11 -6 145.66 18.35
3 -11 -6 120.94 21.83
3 -11 -5 382.91 29.21
3 -11 -5 437.05 41
3 -11 -4 635.32 36.91
3 -11 -4 627.67 48.61
3 -11 -3 138.15 9.52
3 -11 -3 115.57 14.9
3 -11 -3 125.82 21.34
3 -11 -2 157.94 13.68
3 -11 -2 154.41 15.94
3 -11 -2 152.33 23.15
3 -11 -2 170.78 19.64
3 -11 -1 840.38 38.78
3 -11 -1 834.97 54.96
3 -11 -1 831.44 37.82
3 -11 -1 759.21 43.51
3 -11 0 267.05 18.13
3 -11 0 227.86 22.2
3 -11 1 181.37 13.59
3 -11 1 199.28 20.21
3 -11 1 197.48 25.43
3 -11 2 577.39 35.88
3 -11 2 629.83 46.23
3 -11 3 345.77 26.75
3 -11 3 271.45 30.25
3 -11 4 90.08 13.75
3 -11 4 95.63 18.63
3 -11 5 597.96 37.13
3 -11 5 650 47.54
3 -11 6 319.81 27.06
3 -11 6 318.07 34.18
3 -11 7 10.8 6.18
3 -11 7 9.67 8.05
3 -11 8 261.23 30.69
3 -11 8 244.99 24.42
3 -10 -10 32.69 10.27
3 -10 -9 116.14 17.8
3 -10 -8 232.77 23.89
3 -10 -7 260.97 24.71
3 -10 -6 126.91 21.87
3 -10 -6 98.17 14.76
3 -10 -5 731.19 41.13
3 -10 -5 789.25 54.14
3 -10 -4 18.24 7.11
3 -10 -4 26.52 11.68
3 -10 -3 622.3 34.76
3 -10 -3 650.5 46.98
3 -10 -3 590.49 20.38
3 -10 -2 577.84 26.32
3 -10 -2 586.43 36.12
3 -10 -2 561.28 43.29
3 -10 -2 541.94 31.21
3 -10 -1 88.14 13.23
3 -10 -1 86.29 11.15
3 -10 -1 101.67 18.01
3 -10 -1 94.44 11.27
3 -10 0 175.94 14.47
3 -10 0 151.45 17.21
3 -10 1 816.16 42
3 -10 1 791.86 32.09
3 -10 1 795.1 50.82
3 -10 2 122.3 14.95
3 -10 2 121.88 9.43
3 -10 2 149.08 20.95
3 -10 3 217.03 19.98
3 -10 3 224.78 26.01
3 -10 4 566.62 33.64
3 -10 4 480.25 38.86
3 -10 5 15.82 6.39
3 -10 5 12.89 8.27
3 -10 6 337.1 25.94
3 -10 6 313.15 31.3
3 -10 7 291.03 25.03
3 -10 8 137.9 17.68
3 -10 9 111.49 16.81
3 -9 -10 307.77 29.2
3 -9 -9 619.76 41.3
3 -9 -8 16.84 7.72
3 -9 -7 236.07 23.26
3 -9 -6 753.14 52.34
3 -9 -6 697.83 41.02
3 -9 -5 67.81 15.18
3 -9 -5 40.38 9.6
3 -9 -4 921.46 56.43
3 -9 -4 880.19 44.79
3 -9 -3 530.07 41.17
3 -9 -3 509.19 31.2
3 -9 -2 64.77 7.21
3 -9 -2 66.46 11.42
3 -9 -2 58.64 13.46
3 -9 -2 80.88 11.6
3 -9 -1 168.08 17.46
3 -9 -1 210.55 24.39
3 -9 -1 172.29 15.99
3 -9 0 504.26 30.4
3 -9 0 506.6 38.31
3 -9 0 466.85 25.36
3 -9 1 62.82 10.25
3 -9 1 57.37 7.63
3 -9 1 68.82 13.84
3 -9 2 209.63 18.55
3 -9 2 233.92 13.5
3 -9 2 225.09 24.4
3 -9 3 434.09 27.29
3 -9 3 390.79 15.81
3 -9 3 423.9 34.06
3 -9 4 14.93 5.86
3 -9 4 20.93 8.46
3 -9 5 637.02 35.32
3 -9 5 671.92 43.95
3 -9 6 434.3 28.87
3 -9 7 73.38 12.26
3 -9 8 145.68 17.76
3 -9 9 371.2 29.47
3 -9 10 62.3 13.04
3 -9 11 161.54 21.22
3 -8 -11 388.68 33.91
3 -8 -10 309.6 28.95
3 -8 -9 17.63 8.54
3 -8 -8 757.66 45.02
3 -8 -7 349.41 28.89
3 -8 -6 40.45 10.43
3 -8 -5 336.41 26.49
3 -8 -5 340.34 32.38
3 -8 -4 1002.03 48.84
3 -8 -4 1042.48 58.94
3 -8 -3 1.24 4.37
3 -8 -3 2 3.84
3 -8 -2 158.6 9.7
3 -8 -2 163.13 20.92
3 -8 -2 166.2 17.01
3 -8 -1 698.02 44.96
3 -8 -1 778.88 37
3 -8 -1 698.71 36.75
3 -8 0 61.91 12.85
3 -8 0 64.93 10.08
3 -8 0 83.37 10.93
3 -8 1 1148.18 48.05
3 -8 1 1111.6 57.02
3 -8 1 1124.29 42.84
3 -8 2 528.71 29.37
3 -8 2 511.95 22.99
3 -8 2 538.08 36.87
3 -8 3 35.21 4.46
3 -8 3 45.2 10.55
3 -8 3 30.66 7.5
3 -8 4 345.25 28.63
3 -8 4 276.16 20.67
3 -8 5 155.83 19.34
3 -8 5 108.22 12.99
3 -8 6 9.06 4.36
3 -8 7 444.54 28.93
3 -8 8 192.26 19.35
3 -8 9 8.85 5.44
3 -8 10 292.24 26.35
3 -8 11 487.34 36.41
3 -8 12 5.7 5.59
3 -7 -11 257.23 26.79
3 -7 -10 57.05 13
3 -7 -9 396.3 32.16
3 -7 -8 428.97 32.7
3 -7 -7 96.17 15.79
3 -7 -6 834.72 46.04
3 -7 -5 295.48 29.35
3 -7 -5 327.02 26.87
3 -7 -4 -1.93 4.78
3 -7 -4 7.4 6.15
3 -7 -3 1020.1 56.81
3 -7 -3 1313.88 57.96
3 -7 -2 837.66 48.25
3 -7 -2 835.56 45.6
3 -7 -1 40.14 10.22
3 -7 -1 32.24 9.11
3 -7 -1 43.19 8.21
3 -7 0 759.36 42.59
3 -7 0 763.45 34.05
3 -7 1 137.38 13.1
3 -7 1 174.18 19.04
3 -7 2 245.66 17.86
3 -7 2 234.2 17.4
3 -7 2 291.8 24.72
3 -7 3 768.75 28.34
3 -7 3 666.09 32.32
3 -7 3 670.09 39.9
3 -7 4 601.34 19.6
3 -7 4 649.97 38.52
3 -7 4 586.67 29.86
3 -7 5 73.08 9.98
3 -7 6 808.32 38.26
3 -7 7 243.94 19.93
3 -7 8 235.88 23.88
3 -7 8 235.45 20.87
3 -7 9 180.05 21.3
3 -7 9 169 18.38
3 -7 10 195.05 21.03
3 -7 11 -1.7 4.63
3 -7 12 498.81 37.52
3 -7 13 168.82 22.65
3 -6 -12 49.46 13.24
3 -6 -9 150.86 19.92
3 -6 -8 218.72 23.37
3 -6 -7 376.68 30.39
3 -6 -6 195.07 21.88
3 -6 -5 1.74 5.48
3 -6 -4 644.24 40.57
3 -6 -4 433.93 36.52
3 -6 -3 533.65 34.76
3 -6 -3 79.78 15.38
3 -6 -2 172.31 19.76
3 -6 -1 904.27 47.77
3 -6 0 581.43 35.94
3 -6 0 587.4 28.25
3 -6 1 1067.69 40.83
3 -6 1 994.47 49.23
3 -6 2 2099.34 66.88
3 -6 2 2018.32 77.36
3 -6 3 194.52 14.25
3 -6 3 198.64 18.94
3 -6 4 45.38 7.16
3 -6 4 60.07 10.31
3 -6 5 286.05 13.31
3 -6 5 1024.6 34.45
3 -6 6 490.21 26.86
3 -6 7 64.1 11.69
3 -6 7 64.7 9.87
3 -6 8 1016.81 51.93
3 -6 8 968.59 45.46
3 -6 9 15.24 7.3
3 -6 9 25.11 7.64
3 -6 10 40.6 11.45
3 -6 10 35.27 9.13
3 -6 11 220.6 22.57
3 -6 12 307.8 27.97
3 -6 13 78.25 15.25
3 -6 14 242.12 26.91
3 -5 -12 42.37 11.56
3 -5 -11 403 33.31
3 -5 -8 903.5 50.49
3 -5 -7 357.72 30.62
3 -5 -6 419.29 35.17
3 -5 -5 95.41 18.05
3 -5 -1 84.1 12.83
3 -5 0 498.49 31.34
3 -5 0 515.41 24.42
3 -5 1 1246.04 53.41
3 -5 1 1261.79 43.95
3 -5 2 99.35 8.94
3 -5 2 89.43 11.76
3 -5 3 1580.57 59.76
3 -5 3 1728.04 77.38
3 -5 4 829.81 39.79
3 -5 4 827.21 32.75
3 -5 5 722.55 31.03
3 -5 6 141.74 15.61
3 -5 6 138.14 6.68
3 -5 6 148.5 13.25
3 -5 7 1524.66 52.04
3 -5 7 1545.67 45.38
3 -5 8 34.65 7.92
3 -5 8 28.58 8.58
3 -5 9 305.91 23.58
3 -5 9 323.16 27.55
3 -5 10 425.29 29.92
3 -5 10 464.02 34.51
3 -5 11 220.54 21.9
3 -5 11 215.06 24.62
3 -5 12 73.69 13.29
3 -5 12 92.87 19.19
3 -5 13 774.28 47.39
3 -5 13 777.75 57.43
3 -5 14 192.49 23.23
3 -4 -13 305.4 29.58
3 -4 -12 728.46 46.05
3 -4 -11 45.29 12.12
3 -4 -10 357.82 30.73
3 -4 -7 140.59 20.53
3 -4 -6 515.6 28.65
3 -4 -6 176.75 26
3 -4 -5 603.38 31.93
3 -4 -4 523.92 28.02
3 -4 -3 1132.82 44.04
3 -4 -2 321.94 18.24
3 -4 -1 1587.93 49.94
3 -4 -1 1501.99 61.43
3 -4 0 963.23 73.38
3 -4 0 1967.01 65.17
3 -4 1 401 25.29
3 -4 1 406.11 18.44
3 -4 2 666.73 24.93
3 -4 2 663.09 33
3 -4 3 2462.31 69.98
3 -4 3 2396.07 80.04
3 -4 4 18.09 3.87
3 -4 4 19.59 5.25
3 -4 5 585.87 25.49
3 -4 5 574.4 29.89
3 -4 6 441.93 22.82
3 -4 6 434.77 26.39
3 -4 6 413.9 16.03
3 -4 7 94.13 6.82
3 -4 7 98.65 10.94
3 -4 7 94.37 12.51
3 -4 7 102.16 15.49
3 -4 8 556.62 30.95
3 -4 8 561.58 35.39
3 -4 8 539.63 39.06
3 -4 9 1566.14 67.66
3 -4 10 118.82 17.08
3 -4 11 147.1 19.7
3 -4 12 654.82 44.57
3 -4 13 128.59 22.75
3 -4 14 196.51 29.1
3 -3 -13 436.03 34.87
3 -3 -12 44.81 11.66
3 -3 -11 432.46 33.67
3 -3 -10 612.88 40.71
3 -3 -9 7.12 8.62
3 -3 -8 762.19 40.82
3 -3 -7 1175.56 51.97
3 -3 -6 -2.22 4.77
3 -3 -5 917.36 41.42
3 -3 -4 2445.8 79.87
3 -3 -3 48.33 7.52
3 -3 -2 1475.79 50.58
3 -3 -1 668.9 35.12
3 -3 -1 806.29 62.08
3 -3 -1 758.08 28.98
3 -3 0 955.71 31.55
3 -3 0 885.1 30.63
3 -3 0 983.03 41.46
3 -3 1 102.22 11.38
3 -3 1 126.62 7.05
3 -3 2 990.67 39.99
3 -3 2 997.61 30.68
3 -3 3 409.43 21.74
3 -3 3 363.08 15.1
3 -3 4 815.48 33.12
3 -3 4 828.8 34.04
3 -3 4 810.65 28.11
3 -3 5 1334.34 49.4
3 -3 5 1359.55 44.11
3 -3 6 75.38 9.97
3 -3 6 53.62 7
3 -3 7 1314.54 59.65
3 -3 7 1200.75 38.94
3 -3 7 1257.59 52.14
3 -3 8 1545.36 71.18
3 -3 8 1617.64 50.46
3 -3 8 1620.8 64.7
3 -3 9 36.06 10.16
3 -3 9 41.85 7.11
3 -3 9 45.4 10.02
3 -3 10 739.3 43.25
3 -3 11 743.22 45.45
3 -3 12 43.72 12.17
3 -3 14 418.38 41.06
3 -2 -13 119.44 18.11
3 -2 -12 471.46 35.25
3 -2 -11 410.36 32.37
3 -2 -10 57.71 11.85
3 -2 -10 71.48 13.72
3 -2 -9 867.94 46.41
3 -2 -9 1007.45 54.46
3 -2 -8 490.59 39.28
3 -2 -8 386.38 28.13
3 -2 -7 86.86 12.7
3 -2 -6 1399.14 56.42
3 -2 -5 1168.41 48.45
3 -2 -4 1.76 2.77
3 -2 -3 1155.99 44.32
3 -2 -2 2650.67 81.42
3 -2 -2 3118.65 138.42
3 -2 -1 251.83 14.53
3 -2 0 1028.75 34.19
3 -2 0 1043.53 41.57
3 -2 1 2466.41 76.58
3 -2 2 344.44 18.64
3 -2 3 5104.98 138.81
3 -2 4 2009.27 61.96
3 -2 4 2055.18 62.08
3 -2 4 2005.07 56.06
3 -2 5 196.97 10.71
3 -2 5 208.76 14.68
3 -2 6 841.96 30.68
3 -2 6 778.16 35.47
3 -2 7 1203.72 42.87
3 -2 7 1198.64 49.32
3 -2 7 1158.96 38.79
3 -2 8 42.08 10.2
3 -2 8 34.71 5.45
3 -2 8 41.56 8.79
3 -2 8 29.56 6.29
3 -2 9 531 34.13
3 -2 9 514.18 38.05
3 -2 9 582.5 26.75
3 -2 10 693.23 35.23
3 -2 10 659.02 45.06
3 -2 10 665.96 40.07
3 -2 11 63.84 12.75
3 -2 12 215.69 23.91
3 -1 -14 5.13 5.7
3 -1 -13 668.01 41.99
3 -1 -12 198.91 22.41
3 -1 -11 74.69 13.62
3 -1 -10 295.79 26.41
3 -1 -10 397.94 31.29
3 -1 -9 243.6 23.01
3 -1 -9 305.06 29.11
3 -1 -9 250.47 26.95
3 -1 -8 186.74 19.01
3 -1 -8 122.9 21.85
3 -1 -8 169.43 21.43
3 -1 -7 905.44 44.31
3 -1 -7 922.64 49.71
3 -1 -6 462.53 28.5
3 -1 -6 453.83 31.41
3 -1 -5 212.21 17.74
3 -1 -5 196.53 18.8
3 -1 -4 571.44 29.48
3 -1 -4 558.07 31.29
3 -1 -3 236.44 16.7
3 -1 -3 167.47 36.7
3 -1 -2 1010.61 38.56
3 -1 0 2145.27 63.15
3 -1 1 23.3 4.65
3 -1 1 17.92 3.96
3 -1 2 5118.47 136.87
3 -1 3 2047.01 59.01
3 -1 3 2198.16 61.26
3 -1 4 3.09 1.97
3 -1 4 10.92 4.28
3 -1 4 7.38 2.14
3 -1 5 3839.09 108.91
3 -1 6 907.26 37.29
3 -1 6 853.75 31.91
3 -1 7 11.49 4.88
3 -1 7 7.06 2.8
3 -1 7 3.82 2.45
3 -1 8 586.55 37.05
3 -1 8 518.66 23.62
3 -1 8 511.5 30.43
3 -1 8 532.36 26.74
3 -1 9 459.64 34.95
3 -1 9 494.88 24.29
3 -1 9 489.16 27.03
3 -1 9 487.66 31.03
3 -1 10 67.43 13.81
3 -1 10 56.82 11.57
3 -1 10 74.24 10.18
3 -1 10 82.05 11.46
3 -1 11 409.87 30.53
3 -1 11 421.68 27.17
3 -1 11 418.38 35.43
3 -1 12 261.34 29.94
3 -1 12 336.35 29.27
3 -1 13 30.47 10.39
3 0 -14 362.12 29.84
3 0 -13 88.13 15.19
3 0 -12 184.86 20.75
3 0 -12 156.05 24.53
3 0 -11 338.68 28.15
3 0 -11 313.04 33.54
3 0 -10 58.66 12.13
3 0 -10 40.35 12.75
3 0 -9 95.6 18.08
3 0 -9 102.63 17.53
3 0 -8 805.77 40.29
3 0 -8 692.58 43.12
3 0 -7 135.77 15.71
3 0 -7 159.91 19.72
3 0 -6 243.32 20.41
3 0 -6 276.12 24.29
3 0 -5 553.54 30.67
3 0 -5 578.79 34.13
3 0 -4 124.11 12.78
3 0 -4 106.62 13.02
3 0 -3 157.31 14.19
3 0 -2 2528.46 78.04
3 0 -1 1384.35 44.94
3 0 0 2107.23 64.86
3 0 1 2056.08 65.02
3 0 3 2161.68 57.25
3 0 3 2165.56 67.37
3 0 3 2236.78 58.86
3 0 4 652.3 22.37
3 0 4 651.82 27.97
3 0 4 720.42 30.8
3 0 4 674.68 24.69
3 0 5 269.28 13.55
3 0 5 236.68 15.12
3 0 5 263.5 17.77
3 0 5 259.6 18.62
3 0 6 6 3.23
3 0 6 3.87 3.22
3 0 7 1475.49 55.14
3 0 7 1405.37 47.83
3 0 7 1489.54 59.27
3 0 7 1449.21 50.18
3 0 8 220.91 18.74
3 0 8 194.13 19.23
3 0 8 201.5 14.01
3 0 8 212.19 15.85
3 0 9 362.47 28.71
3 0 9 425.34 32.23
3 0 9 410.52 24.62
3 0 9 380.47 21.46
3 0 9 449.7 29.21
3 0 10 990.13 52.32
3 0 10 991.57 54.4
3 0 10 910.61 42.86
3 0 10 942.37 40.67
3 0 10 1024.75 49.49
3 0 11 245.09 27.27
3 0 11 287.84 22.72
3 0 11 268.78 24.94
3 0 11 240.67 20.86
3 0 12 34.15 9.68
3 0 12 26.37 10.07
3 0 12 6.19 5.14
3 0 12 22.82 8.31
3 0 13 631.07 47.95
3 0 13 742.79 42.04
3 0 13 711.85 45.06
3 1 -14 77.66 13.66
3 1 -13 36.96 10.42
3 1 -12 398.42 39.38
3 1 -12 446.99 31.22
3 1 -11 21.99 10.53
3 1 -11 31.85 9.67
3 1 -10 117.5 19.89
3 1 -10 155.75 18.53
3 1 -9 431 36.57
3 1 -9 568.86 39.42
3 1 -8 240.56 24.71
3 1 -8 41.66 14.57
3 1 -7 445.21 33.48
3 1 -6 1543.49 61.86
3 1 -6 1578.49 67.48
3 1 -5 150.3 15.13
3 1 -5 111.87 14.7
3 1 -4 296.57 43.2
3 1 -4 319.91 22.95
3 1 -3 3.4 2.92
3 1 -3 0.9 3.16
3 1 -2 145.65 12.21
3 1 -2 116.99 9.42
3 1 -1 592.06 24.75
3 1 -1 579.09 21.07
3 1 0 462.98 18.39
3 1 1 169.54 7.43
3 1 2 131.5 7.47
3 1 2 119.85 7.98
3 1 2 117.99 6.63
3 1 3 1216.53 36.54
3 1 3 1234.18 39.04
3 1 3 1187.12 40.44
3 1 3 1221.18 34.99
3 1 4 28.2 3.97
3 1 4 27.8 5.11
3 1 4 28.03 4.13
3 1 4 33.79 5.6
3 1 5 1057.08 41.31
3 1 5 1020.43 41.99
3 1 5 1044.39 36.42
3 1 5 1010.53 37.47
3 1 6 1567.68 54.25
3 1 6 1648.72 60.38
3 1 6 1548.29 45.38
3 1 6 1579.54 52.39
3 1 6 1569.54 58.55
3 1 7 242.24 20.28
3 1 7 234.13 17.69
3 1 7 208.52 14.09
3 1 7 201.58 15.2
3 1 8 1403.66 52.25
3 1 8 1548.71 63.26
3 1 8 1458.3 56.55
3 1 8 1347.33 48.96
3 1 9 1909.7 64.57
3 1 9 1920.46 68.13
3 1 9 2083.8 79.75
3 1 9 1997.81 79.78
3 1 9 1836.9 72.36
3 1 10 20.57 7.79
3 1 10 24.19 6.93
3 1 10 18.17 5.73
3 1 10 31.33 9.35
3 1 10 22.87 8.97
3 1 11 348.45 30.51
3 1 11 363.48 31.63
3 1 11 319.63 27.44
3 1 11 336.22 25.23
3 1 12 608.29 36.16
3 1 12 456.79 28.04
3 1 12 592.58 38.78
3 1 12 617.49 42.47
3 1 12 626.45 44.26
3 1 12 492.46 36.85
3 1 13 216.8 24.18
3 1 13 213.22 21.86
3 1 13 200.77 25.13
3 1 13 204.01 26.13
3 1 13 180.21 17.69
3 1 14 175.8 20.66
3 1 14 186.91 25.75
3 1 14 150.12 16.8
3 2 -14 178.03 19.79
3 2 -13 242.09 22.73
3 2 -12 39.18 9.62
3 2 -12 10.58 8.33
3 2 -11 481.95 31.7
3 2 -11 464.53 40.7
3 2 -10 871.63 45.22
3 2 -10 844.54 54.5
3 2 -9 139.37 19.37
3 2 -9 112.7 15.89
3 2 -9 108.69 18.51
3 2 -8 823.28 40.12
3 2 -8 743.86 43.57
3 2 -7 874.87 49.22
3 2 -6 9.01 6.25
3 2 -6 18.48 6.71
3 2 -5 276.89 20.79
3 2 -5 272.45 22.97
3 2 -4 929.02 40.11
3 2 -4 941.07 43.59
3 2 -3 136.75 12
3 2 -3 114.64 12.74
3 2 -2 808.69 31.78
3 2 -2 791.45 34.5
3 2 -1 816.58 31.89
3 2 0 11.41 3.05
3 2 1 435.17 16.79
3 2 1 453.39 19.63
3 2 2 685.64 22.87
3 2 2 714.16 26.1
3 2 3 360.59 16.78
3 2 3 373.6 17.05
3 2 4 2198.81 65.7
3 2 4 2216.97 68.36
3 2 4 2191.44 64.23
3 2 5 1206.4 41.82
3 2 5 1166.53 41.42
3 2 6 11.73 4.27
3 2 6 17.93 4.86
3 2 6 13.23 3.73
3 2 6 16.45 2.83
3 2 7 652.17 25.8
3 2 7 641.62 29.02
3 2 7 722.46 33.18
3 2 7 702.17 31.92
3 2 7 684.69 35.56
3 2 8 849.05 33.17
3 2 8 830.65 42.43
3 2 8 798.48 38.96
3 2 8 854.98 35.26
3 2 8 860.82 38.52
3 2 9 8.81 4.16
3 2 9 7.01 4.59
3 2 9 14.41 6.8
3 2 9 9.7 4.48
3 2 9 8.23 3.78
3 2 9 13.56 6.7
3 2 9 17.27 6.97
3 2 10 735.7 33.9
3 2 10 715.13 38.73
3 2 10 779.47 38.93
3 2 10 774.53 36.16
3 2 10 748.26 41.09
3 2 10 852.95 46.71
3 2 10 759.49 45.16
3 2 11 677.43 34.08
3 2 11 669.94 40.48
3 2 11 816.69 48.81
3 2 11 777.86 47.39
3 2 11 775.82 38.32
3 2 11 658.92 38.51
3 2 11 755.54 39.89
3 2 12 64.83 11.81
3 2 12 53.87 10.89
3 2 12 59.91 12.62
3 2 12 50.62 9.33
3 2 12 82.83 14.22
3 2 12 52.55 12.58
3 2 12 64.13 14.49
3 2 13 134.37 17.35
3 2 13 142.74 19.22
3 2 13 144.12 18.51
3 2 13 150.64 21.48
3 2 13 124.24 19.98
3 2 13 113.4 13.89
3 2 14 851.97 48.32
3 2 14 890.15 50.57
3 2 14 933.44 57.35
3 2 14 827.2 54.17
3 2 15 37.42 12.71
3 2 15 29.66 11.67
3 2 15 22.19 9.21
3 2 16 323.55 30.81
3 3 -14 206.19 20.43
3 3 -13 2.58 5.35
3 3 -12 389.68 27.58
3 3 -12 319.24 35.36
3 3 -11 404.38 28.01
3 3 -11 415.11 38.47
3 3 -10 2.56 5.12
3 3 -10 2.31 6.28
3 3 -9 826.52 46.46
3 3 -9 831.7 52.79
3 3 -8 307.56 24.73
3 3 -8 338.14 26.98
3 3 -8 312.57 28.33
3 3 -7 68.64 11.75
3 3 -7 42.92 9.75
3 3 -7 53.47 12.18
3 3 -6 610.29 34.93
3 3 -6 574.55 34.03
3 3 -6 610.67 38.26
3 3 -5 494.67 30.9
3 3 -5 460.42 27.09
3 3 -4 30.88 7.11
3 3 -4 23.67 6.73
3 3 -3 715.7 32.02
3 3 -3 635.57 33.47
3 3 -2 1471.6 53.85
3 3 -1 55.62 7.34
3 3 0 2836.83 82.4
3 3 1 2214.81 64.86
3 3 1 2202.41 68
3 3 2 24.11 4.59
3 3 3 170.01 12.05
3 3 4 2383.72 72.63
3 3 5 5.56 2.68
3 3 6 1234.61 46.37
3 3 6 1191.49 38.58
3 3 6 1231.22 46.52
3 3 7 1134.95 38.69
3 3 7 1091.23 45.1
3 3 7 1153.18 46.45
3 3 7 1073.22 42.06
3 3 8 77.55 9.33
3 3 8 72.67 11.43
3 3 8 52.48 8.94
3 3 8 85.4 8.83
3 3 8 55.34 9.31
3 3 9 1255.97 54.48
3 3 9 1241.7 49.2
3 3 9 1234.38 53.44
3 3 9 1322.98 48.08
3 3 9 1322.9 58.65
3 3 10 605.6 36.01
3 3 10 559.86 34.16
3 3 10 588.56 33.73
3 3 10 613.87 31.82
3 3 10 608.08 38.77
3 3 10 590.23 30.11
3 3 11 48.67 10.28
3 3 11 62.67 12.4
3 3 11 40.77 9.55
3 3 11 41.19 11.47
3 3 11 32.49 7.21
3 3 11 52.44 10
3 3 12 415.33 32.59
3 3 12 500.18 33.05
3 3 12 424.67 31.31
3 3 12 456.41 36.53
3 3 12 404.88 26.53
3 3 12 436.84 31.42
3 3 12 383.6 33.68
3 3 13 283.82 27.2
3 3 13 265.43 25.07
3 3 13 247.56 24.61
3 3 13 218.05 19.71
3 3 13 249.86 27.44
3 3 13 268.49 29.87
3 3 14 1.76 7.04
3 3 14 1.85 4.59
3 3 14 -2.28 5.67
3 3 14 4.76 9.54
3 3 14 -2.62 7.85
3 3 15 327.35 33.74
3 3 15 311.62 33.86
3 3 15 288.72 28.59
3 3 16 285.4 30.02
3 4 -13 513.33 31.47
3 4 -12 202.94 19.08
3 4 -11 14.7 5.9
3 4 -11 17.75 9.76
3 4 -10 467.25 29.44
3 4 -10 436.07 38.56
3 4 -9 154.02 18.14
3 4 -9 151.14 18.79
3 4 -9 147.72 20.05
3 4 -9 155.25 21.74
3 4 -8 319.4 26.86
3 4 -8 285.53 24.08
3 4 -8 277.23 27.25
3 4 -7 314.85 25.49
3 4 -7 356.98 27.83
3 4 -7 337.28 29.54
3 4 -6 236.66 21.54
3 4 -6 232.6 23.47
3 4 -5 265.68 23.31
3 4 -5 278.61 22.18
3 4 -4 1916.66 73.34
3 4 -4 1937.89 69.82
3 4 -3 2433.65 83.56
3 4 -2 274.45 19.52
3 4 -1 3731.16 110.55
3 4 0 510.76 16.94
3 4 0 506.85 24.64
3 4 0 491.11 25.47
3 4 1 129.15 11.84
3 4 1 142 11.29
3 4 2 675.43 29.97
3 4 3 1945.32 63.69
3 4 4 5.13 3.46
3 4 5 3545.14 106.2
3 4 6 1933.95 66.56
3 4 6 1829.05 74.15
3 4 7 24.5 6.72
3 4 7 24.94 6.09
3 4 7 21.58 4.7
3 4 7 26.22 7.87
3 4 8 185.3 21.26
3 4 8 191.98 18.09
3 4 8 193.83 17.87
3 4 8 185.52 14.1
3 4 8 179.98 15.19
3 4 9 1334.74 57.46
3 4 9 1208.91 49.51
3 4 9 1324.39 49.01
3 4 9 1244.98 55
3 4 9 1301.94 63.92
3 4 9 1230.39 57.91
3 4 10 14.31 4.75
3 4 10 14.34 6.57
3 4 10 12.62 5.96
3 4 10 12.29 5.68
3 4 10 9.83 6.04
3 4 10 11.75 7.22
3 4 10 14.51 6.01
3 4 11 891.59 47.19
3 4 11 906.81 41.89
3 4 11 926.94 44.39
3 4 11 871 45.73
3 4 11 950.34 49.71
3 4 11 928.35 52.09
3 4 11 865.48 53.32
3 4 12 238.01 23.37
3 4 12 219.6 19.8
3 4 12 208.3 23.11
3 4 12 271.91 24.23
3 4 12 209.52 24.64
3 4 12 248.66 23.28
3 4 12 248.99 27.36
3 4 13 3.3 5.5
3 4 13 -1.89 5.56
3 4 13 2.21 6.49
3 4 13 3.47 3.85
3 4 13 -2.18 7.65
3 4 13 5.11 4.7
3 4 14 240.05 22.1
3 4 14 293.75 32.56
3 4 14 262.65 26.84
3 4 14 231.45 27.69
3 4 15 251.14 27.35
3 4 15 245.1 29.42
3 4 15 246.46 29.05
3 4 15 265.87 33.51
3 4 16 -2.53 6.28
3 4 16 -2.1 10.16
3 5 -12 24.11 7.2
3 5 -11 219.8 28.69
3 5 -11 189.01 17.39
3 5 -10 141.76 22.11
3 5 -10 141.89 15.07
3 5 -9 42.14 9.25
3 5 -9 22.32 8.56
3 5 -9 39.56 10.43
3 5 -9 44.31 13.5
3 5 -8 1399.29 64.82
3 5 -8 1346.28 55.45
3 5 -8 1279.18 57.66
3 5 -7 378.93 29.59
3 5 -7 360.52 27.36
3 5 -7 373.88 31.97
3 5 -6 92.86 14.45
3 5 -6 57.76 12.64
3 5 -5 1322.04 59.27
3 5 -5 1411.21 56.62
3 5 -4 548.16 34.33
3 5 -3 496.68 30.46
3 5 -2 1233.59 51.3
3 5 -1 1074.28 35.67
3 5 -1 1088.58 44.98
3 5 0 420.26 17.59
3 5 0 455.58 25.39
3 5 0 434.55 24.33
3 5 1 1808.69 63.33
3 5 1 1764.84 60.83
3 5 2 556.21 28.44
3 5 3 125.26 12.43
3 5 4 1457.12 54.18
3 5 5 2719.94 95.82
3 5 5 2772.52 88.93
3 5 6 194.91 20.15
3 5 6 177.35 16.3
3 5 7 2200.36 85.58
3 5 7 2181.93 77.73
3 5 8 1113.86 51.6
3 5 8 1028.98 47.39
3 5 8 1041.04 54.56
3 5 8 965.34 40.47
3 5 8 972.42 42.34
3 5 9 17.11 5.92
3 5 9 10.84 4.61
3 5 9 14.61 6.09
3 5 9 19.21 7.7
3 5 9 9.47 6.32
3 5 10 677.04 39.05
3 5 10 607.48 32.41
3 5 10 624.12 43.51
3 5 10 568.16 32.8
3 5 10 723.53 41.97
3 5 11 236.05 24.13
3 5 11 210.26 20.88
3 5 11 233.6 20.88
3 5 11 206.21 18.62
3 5 11 234.26 22.96
3 5 11 221.04 26.03
3 5 11 250.68 25.91
3 5 12 23.42 7.14
3 5 12 31.32 10.25
3 5 12 32.55 9.45
3 5 12 30.43 9.41
3 5 12 22.83 9.24
3 5 12 20.1 8.96
3 5 12 32.07 9.31
3 5 13 351.16 32.03
3 5 13 288.71 30.39
3 5 13 332.22 25.47
3 5 13 274.37 30.82
3 5 13 341.72 29.99
3 5 13 337.71 29.06
3 5 13 394.58 35.81
3 5 14 187.43 19.91
3 5 14 151.92 22.77
3 5 14 177.93 21.98
3 5 14 180.11 25.91
3 5 15 2.44 5.41
3 5 15 5.41 8.5
3 5 15 -1.99 10.11
3 5 16 296.88 33.89
3 5 16 462.51 38.35
3 5 17 178.74 26.2
3 6 -11 66.13 9.99
3 6 -10 156.95 14.9
3 6 -10 138.67 22.48
3 6 -9 888.66 56.07
3 6 -9 893.39 39.96
3 6 -9 868.51 47.93
3 6 -8 458.47 38.43
3 6 -8 464.97 31.8
3 6 -8 561.48 39.04
3 6 -8 540.43 35.1
3 6 -7 489.81 35.21
3 6 -7 454.05 31.16
3 6 -7 398.32 34.13
3 6 -6 1236.02 57.68
3 6 -6 1188.96 60.67
3 6 -5 128.26 17.57
3 6 -5 144.97 17.15
3 6 -5 91.65 24.01
3 6 -4 240.55 22.75
3 6 -3 874.02 44.69
3 6 -2 192.44 13.36
3 6 -2 162.47 17.26
3 6 -1 189.11 12.71
3 6 -1 207.68 18.1
3 6 0 1300.07 52.01
3 6 0 1261.22 42.59
3 6 0 1257.34 51.8
3 6 1 1177.4 48.03
3 6 1 1198.62 49.41
3 6 2 159.29 15.14
3 6 3 2227.14 76.66
3 6 4 295.42 23.72
3 6 4 275.71 20.48
3 6 5 307 25.1
3 6 5 315.06 22.43
3 6 6 1259.46 57.46
3 6 6 1147.97 50.72
3 6 7 789.9 44.94
3 6 7 781.93 40.39
3 6 8 61.17 9.56
3 6 8 77.17 14.27
3 6 8 65.85 11.34
3 6 8 63.17 9.34
3 6 9 591.43 41.29
3 6 9 583.37 36
3 6 9 552.72 31.58
3 6 9 677.44 41.6
3 6 9 592.52 31.54
3 6 10 621.92 43.81
3 6 10 603.32 38.31
3 6 10 594.16 33.94
3 6 10 585.92 32.67
3 6 11 464.75 38.81
3 6 11 466.51 34.07
3 6 11 451.8 31.41
3 6 11 425.51 29.75
3 6 11 515.64 38.27
3 6 11 441.18 28.43
3 6 12 1036.87 49.31
3 6 12 1113.93 60.76
3 6 12 1107.6 63.59
3 6 12 1102.94 56.98
3 6 12 1021.6 61.17
3 6 12 1058.13 53.71
3 6 12 1137.75 55.65
3 6 13 147.53 21.5
3 6 13 154.2 22.59
3 6 13 129.24 18.03
3 6 13 139.25 19.33
3 6 13 123.88 16.56
3 6 13 153.2 23.11
3 6 13 135.07 21.48
3 6 14 36.27 12.02
3 6 14 26.67 8.25
3 6 14 13 8.01
3 6 14 41.38 14.08
3 6 15 479.11 45.23
3 6 15 471.65 37.6
3 6 15 410.86 38.96
3 6 16 149.23 23.56
3 6 17 60.41 15.12
3 7 -10 483 42.63
3 7 -10 517.11 26.23
3 7 -9 21.9 10.13
3 7 -9 24.17 5.96
3 7 -8 346.5 31.69
3 7 -8 345.35 28.33
3 7 -8 447.98 25.64
3 7 -8 353.74 34.48
3 7 -7 2018.04 84.39
3 7 -7 2001.78 77.65
3 7 -7 1869.9 86.09
3 7 -6 445.84 32.9
3 7 -6 405.09 33.9
3 7 -5 181.02 32.48
3 7 -5 440.12 32.71
3 7 -4 607.32 38.77
3 7 -3 13.18 6.09
3 7 -3 12.39 4.69
3 7 -2 405.54 28.74
3 7 -2 396.93 22.05
3 7 -1 934.92 45.41
3 7 -1 937.66 37.14
3 7 0 570.94 26.57
3 7 0 579.32 32.99
3 7 0 615.35 34.01
3 7 1 303.59 22.52
3 7 1 323.94 23.54
3 7 2 1304.93 54.13
3 7 3 474.76 29
3 7 4 160.52 16.16
3 7 4 153.27 17.82
3 7 5 278.3 21.87
3 7 5 268.51 18.54
3 7 5 268.04 23.59
3 7 6 60.74 10.62
3 7 6 84.07 13.55
3 7 7 251.35 21.99
3 7 7 261.4 24.31
3 7 8 1740.11 69.1
3 7 8 1594.64 72.47
3 7 8 1538.31 60.96
3 7 9 90.13 12.55
3 7 9 118.86 18.1
3 7 9 99.68 14.65
3 7 10 626.27 40.19
3 7 10 622.06 35.01
3 7 10 626.93 36.36
3 7 10 691.54 46
3 7 10 763.83 47.85
3 7 11 1046.86 55.28
3 7 11 1000.97 48.5
3 7 11 1107.25 52.65
3 7 11 1011.77 60.01
3 7 11 1222.14 64.25
3 7 12 125.19 18.81
3 7 12 138.09 16.56
3 7 12 172.04 19.87
3 7 12 188.76 22.18
3 7 12 121.42 20.26
3 7 12 195.64 25
3 7 13 187.54 22
3 7 13 235.69 29.24
3 7 13 228.81 22.05
3 7 13 222.17 27.98
3 7 14 356.32 36.95
3 7 14 266.02 27.72
3 7 14 263.92 30.83
3 7 14 295.01 25.9
3 7 15 79.06 16.22
3 7 15 116.97 22.6
3 7 15 79.78 16.97
3 7 16 97.75 19.43
3 7 17 273.62 32.24
3 8 -9 366.29 19.6
3 8 -9 340.97 35.72
3 8 -8 621.89 38.71
3 8 -8 612.55 27.68
3 8 -8 575.1 45.39
3 8 -7 3.38 3.96
3 8 -7 3.81 5.18
3 8 -7 8.84 8.14
3 8 -6 804.94 47.62
3 8 -6 832.23 51.16
3 8 -5 97.51 28.52
3 8 -5 461.59 35.08
3 8 -4 8.72 6.99
3 8 -4 21.52 6.14
3 8 -3 293.81 20.41
3 8 -3 265.48 25.28
3 8 -2 844.04 36.89
3 8 -2 729.54 42.68
3 8 -1 73.65 12.51
3 8 -1 72.19 9.53
3 8 -1 72.65 11.87
3 8 0 188.48 19.01
3 8 0 202.44 19.87
3 8 1 1354.16 58.11
3 8 1 1300.58 56.92
3 8 2 124.54 15.11
3 8 3 556.89 33.47
3 8 4 1044.05 49.28
3 8 4 1016.99 41.89
3 8 5 29.97 6.47
3 8 5 42.74 9.98
3 8 5 29.05 8.2
3 8 6 721.36 34.86
3 8 6 696.09 41.74
3 8 6 705.95 39.64
3 8 7 732.77 43.53
3 8 7 708.99 40.86
3 8 8 33.05 9.89
3 8 8 39.47 10.15
3 8 9 529.02 37.97
3 8 9 414.8 28.79
3 8 9 497.51 34.69
3 8 10 681.44 43.28
3 8 10 663.53 38.91
3 8 10 837.37 53.09
3 8 10 794.1 49.61
3 8 11 4.38 6.89
3 8 11 4.71 5.23
3 8 11 4.7 7.83
3 8 11 11.2 6.22
3 8 11 6.85 4.57
3 8 12 443.1 38.82
3 8 12 437.44 36.12
3 8 12 453.94 33.57
3 8 12 493.63 32.8
3 8 13 330.84 29.23
3 8 13 325.63 33.69
3 8 13 384.17 29.36
3 8 14 62.24 17.12
3 8 14 37.18 10.34
3 8 14 24.53 9.64
3 8 14 29.65 11
3 8 15 202.4 27.02
3 8 15 226.86 31.97
3 8 15 165.34 22.81
3 8 16 230.7 29.35
3 9 -9 122.69 22.56
3 9 -8 17.6 10.08
3 9 -8 27.39 4.58
3 9 -7 290.72 32.02
3 9 -7 331.73 18.04
3 9 -6 571.65 43.31
3 9 -5 50.99 13.64
3 9 -4 440.95 35.02
3 9 -4 429.21 27.36
3 9 -3 149.94 20.38
3 9 -3 160.71 15.85
3 9 -2 -2.04 3.41
3 9 -2 -3.33 5.85
3 9 -1 1448.43 64.68
3 9 -1 1404.31 54.73
3 9 0 407.35 29.95
3 9 0 463.17 32.08
3 9 1 29.89 8.24
3 9 1 28.64 8.29
3 9 2 700.86 39.92
3 9 2 683.68 39.27
3 9 3 1135.41 53.62
3 9 4 111.34 15.27
3 9 4 136.49 12.98
3 9 5 787.03 43.75
3 9 5 823.38 37.38
3 9 6 544.13 37.38
3 9 6 474.32 28.35
3 9 6 514.07 34.26
3 9 7 11.83 6.51
3 9 7 14.48 5.94
3 9 7 7.75 4.88
3 9 8 289.52 27.68
3 9 8 323.33 24.16
3 9 8 325.83 27.74
3 9 9 339.62 30.52
3 9 9 400 31.53
3 9 10 -1.99 4.42
3 9 10 1.84 4.08
3 9 11 386.38 31.66
3 9 11 369.4 33.9
3 9 11 468.17 41.24
3 9 11 380.77 32.88
3 9 12 580.53 44.22
3 9 12 575.22 38.1
3 9 13 3.23 4.4
3 9 13 7.09 7.43
3 9 13 10.62 7.09
3 9 14 484.09 34.99
3 9 14 495.47 37.61
3 9 14 485.42 42.35
3 9 15 229.02 29.27
3 9 16 9.99 7.84
3 10 -8 127.16 23.37
3 10 -7 27.33 11.72
3 10 -7 24.44 3.48
3 10 -6 53.86 14.27
3 10 -6 33.61 5.99
3 10 -5 409.6 36.32
3 10 -4 256.38 21.8
3 10 -4 257.49 27.41
3 10 -3 97.07 16.98
3 10 -3 83.99 12.26
3 10 -2 935.13 52.78
3 10 -2 909.96 43.55
3 10 -1 971.79 44.55
3 10 -1 997.38 53.49
3 10 0 202.41 21.83
3 10 0 161.35 16.14
3 10 1 678.14 41.28
3 10 2 10.9 5.99
3 10 2 7.7 5.68
3 10 3 95.99 10.95
3 10 3 107.72 15.66
3 10 4 630.9 31.43
3 10 4 634.33 39.31
3 10 5 720.98 35.81
3 10 5 729.39 43.2
3 10 6 68.67 10.55
3 10 6 73.47 13.19
3 10 7 406.05 27.4
3 10 7 377.92 31.03
3 10 8 137.51 19.47
3 10 8 113.88 14.81
3 10 8 151.62 19.13
3 10 9 1.89 4.7
3 10 9 4.36 4.84
3 10 9 3.66 4.07
3 10 10 543.81 40.01
3 10 10 516.37 38.5
3 10 11 244.1 27.18
3 10 12 74.64 16.27
3 10 13 766.81 51.63
3 10 14 370.28 35.48
3 10 14 357.67 32.29
3 10 15 50.47 14.17
3 11 -7 57.78 16.3
3 11 -6 398.33 37.95
3 11 -5 172.75 19.27
3 11 -5 173.14 24.36
3 11 -5 140.85 7.4
3 11 -4 126.98 16.15
3 11 -4 141.99 21.61
3 11 -4 104.99 7.71
3 11 -3 658.2 26.12
3 11 -3 800.3 41.1
3 11 -3 765.84 49.64
3 11 -2 86.02 12.99
3 11 -2 71.57 15.11
3 11 -2 85.92 8.22
3 11 -1 251.54 21.48
3 11 -1 247.7 25.98
3 11 -1 221.34 23.26
3 11 0 681.57 37
3 11 0 681.2 43.67
3 11 1 49.19 11.93
3 11 2 55 8.33
3 11 2 63.92 13.23
3 11 3 75.22 10.19
3 11 4 119.31 13.04
3 11 4 125.23 17.38
3 11 5 93.53 15.55
3 11 5 91.51 12.09
3 11 6 1175.8 51.56
3 11 6 1225.31 60.93
3 11 7 490.89 31.27
3 11 7 485.11 36.37
3 11 8 185.88 19.67
3 11 8 171.53 21.46
3 11 9 481.25 37.82
3 11 9 530.84 39.75
3 11 9 592.62 37.71
3 11 10 432.94 36.02
3 11 11 50.29 13.01
3 11 12 575.04 43.78
3 11 13 132.17 20.62
3 11 14 39.04 13.04
3 12 -6 221.5 30.06
3 12 -5 241.38 29.64
3 12 -5 218.74 22.43
3 12 -4 537.82 41.97
3 12 -4 565.95 34.45
3 12 -3 28.19 4.27
3 12 -3 33.84 11.23
3 12 -3 36.03 9.22
3 12 -2 117.86 19.99
3 12 -2 125.47 9.96
3 12 -2 118.08 15.66
3 12 -1 268.39 28.23
3 12 -1 279.81 23.96
3 12 0 166.96 21.76
3 12 0 154.87 20.48
3 12 0 160.92 17.84
3 12 1 99.24 10.88
3 12 1 142.04 19.83
3 12 2 165.06 14.65
3 12 2 146.12 19.92
3 12 3 41.76 7.95
3 12 3 43.26 11.29
3 12 4 70.9 10.69
3 12 5 947.64 53.87
3 12 5 990.12 45.63
3 12 6 146.45 20.43
3 12 6 220.6 20.25
3 12 7 209.17 24.34
3 12 7 222.18 21.43
3 12 8 480.54 33.68
3 12 11 324.39 32.3
3 12 12 37.07 11.39
3 12 13 127 20.42
3 12 13 94.84 16.53
3 13 -4 27.69 11.55
3 13 -4 36.27 9.94
3 13 -3 178.43 19.55
3 13 -3 177.83 25.28
3 13 -2 126.64 10.15
3 13 -2 87.45 17.94
3 13 -2 124.72 16.89
3 13 -1 1.49 4.05
3 13 -1 2.22 5.52
3 13 0 156.35 18.43
3 13 0 118.49 20.02
3 13 1 872.69 37.74
3 13 1 833.09 52.24
3 13 2 59.19 9.52
3 13 2 82.58 15.8
3 13 3 299.89 21.75
3 13 3 308.42 30.16
3 13 4 323.42 23.77
3 13 5 99.63 13.87
3 13 6 358.6 27.45
3 13 7 459.17 32.93
3 13 8 -1.75 5.82
3 14 -3 240.09 30.85
3 14 -2 2.45 7.71
3 14 -2 3.26 5.12
3 14 -1 457.97 34.25
3 14 -1 432.13 39.25
3 14 0 700.23 42.49
3 14 0 746.49 51.15
3 14 1 48.66 8.98
3 14 1 42.95 12.35
3 14 2 630.58 33.74
3 14 2 586.62 44.17
3 14 3 598.14 33.45
3 14 3 476.82 40.1
3 14 4 20.77 7.49
3 14 4 2.23 5.53
3 14 5 110.35 15.25
3 14 6 223.37 23.14
3 14 7 23.66 9.5
3 15 0 1.73 5.07
3 15 0 -2.49 6.76
3 15 1 424.39 32.96
3 15 1 429.88 31.37
3 15 1 347.67 35.45
3 15 2 408.68 30.04
3 15 2 292 32.3
3 15 3 164.71 19.62
3 15 3 134.13 21.92
3 15 4 576.16 38.18
3 15 4 486.56 41.94
3 15 5 68.32 14.16
3 15 6 2.07 7.25
3 16 4 23.5 14.51
3 16 5 11.12 11.96
4 -14 -5 169.63 20.96
4 -14 -4 326.66 28.11
4 -13 -6 186.19 22.28
4 -13 -5 209.45 23.01
4 -13 -4 4.58 5.87
4 -13 -3 293.71 24.76
4 -13 -3 294.37 36.54
4 -13 -2 154.89 17.07
4 -13 -2 211.77 30.27
4 -13 -1 3.23 4.93
4 -13 -1 2.95 7.32
4 -13 0 93.18 20.35
4 -13 0 123.37 14.42
4 -13 0 86.55 14.89
4 -13 1 156.99 19.11
4 -13 1 172.86 27.06
4 -13 2 32.7 9.81
4 -13 2 25.76 11.91
4 -13 3 213.67 29.63
4 -13 4 356.01 38.81
4 -13 5 37.03 13.45
4 -12 -7 480.39 36.58
4 -12 -6 317.33 28.51
4 -12 -6 277.03 35.47
4 -12 -5 14.54 7.41
4 -12 -5 30.06 12.04
4 -12 -4 94.91 14.88
4 -12 -4 111.59 22.25
4 -12 -3 149.57 17.79
4 -12 -3 154.35 25.46
4 -12 -2 2.8 5.38
4 -12 -2 24.99 7.6
4 -12 -1 345.72 24.37
4 -12 -1 360.22 37.56
4 -12 -1 368.38 21.7
4 -12 0 598.2 30.85
4 -12 0 614.32 37.97
4 -12 0 659.34 34.45
4 -12 0 577.79 48.49
4 -12 1 26.69 11.86
4 -12 1 20.2 5.4
4 -12 1 14.53 7.23
4 -12 2 362.17 28.14
4 -12 2 398.64 38.98
4 -12 3 407.46 39.21
4 -12 3 400.48 29.4
4 -12 4 10.05 5.75
4 -12 4 15.77 9.23
4 -12 5 257.63 31.4
4 -12 6 434.73 41.09
4 -12 7 5.27 6.54
4 -12 8 234.14 29.77
4 -11 -8 277.56 27.74
4 -11 -7 113.31 18.02
4 -11 -6 23.51 9.16
4 -11 -6 29.36 11.77
4 -11 -5 342.22 37.58
4 -11 -5 334.3 28.2
4 -11 -4 449.19 42.04
4 -11 -4 440.41 31.61
4 -11 -3 2.69 5.97
4 -11 -3 9.61 5.71
4 -11 -2 473.45 42.44
4 -11 -2 442.73 29.41
4 -11 -1 194.74 27.15
4 -11 -1 258.56 16.58
4 -11 -1 221.17 19.15
4 -11 0 44.79 8.59
4 -11 0 47.64 13.39
4 -11 0 35.46 9.02
4 -11 1 674.65 49.38
4 -11 1 611.12 29.41
4 -11 1 620.59 36.27
4 -11 2 440.98 39.1
4 -11 2 414.64 21
4 -11 2 453.39 30.14
4 -11 3 31.32 11.97
4 -11 3 15.61 6.14
4 -11 4 493.22 42.03
4 -11 4 476.46 31.17
4 -11 5 486.9 41.24
4 -11 5 459.64 31.23
4 -11 6 12.08 8.49
4 -11 6 17.66 6.92
4 -11 7 154.97 23.13
4 -11 8 219.32 27.98
4 -11 9 7.33 7.18
4 -11 10 341.84 35.3
4 -10 -9 393.8 33.5
4 -10 -8 183.66 22.51
4 -10 -7 15.72 7.77
4 -10 -6 408.41 32.38
4 -10 -5 589.21 47.79
4 -10 -5 540.6 36.67
4 -10 -4 72.96 16.74
4 -10 -4 86.22 14.14
4 -10 -3 1014.88 63.24
4 -10 -3 1038.89 50.33
4 -10 -2 277.85 30.84
4 -10 -2 295.77 23.74
4 -10 -1 97.4 18.6
4 -10 -1 89.43 9.16
4 -10 -1 93.32 12.6
4 -10 0 770.83 36.61
4 -10 0 680.3 37.94
4 -10 0 750.51 50.9
4 -10 1 604.58 29.63
4 -10 1 602.41 44.96
4 -10 1 582.23 33.86
4 -10 2 59.7 14.39
4 -10 2 65.91 10.96
4 -10 2 57.88 7.65
4 -10 3 498.81 39.91
4 -10 3 496.19 20.95
4 -10 3 490.51 30.09
4 -10 4 137.42 21.01
4 -10 4 155.68 16.24
4 -10 5 -2.18 5.94
4 -10 5 2.42 3.29
4 -10 6 320.19 31.72
4 -10 6 326.13 24.66
4 -10 7 451.8 38.71
4 -10 7 479.05 30.9
4 -10 8 -2.23 5.55
4 -10 8 -1.33 3.3
4 -10 9 453.86 39.04
4 -10 10 175.77 24.38
4 -9 -9 128.24 19.15
4 -9 -8 148.27 19.93
4 -9 -7 594.04 39.68
4 -9 -6 193.53 21.67
4 -9 -5 159.45 24.42
4 -9 -5 199.51 21.6
4 -9 -4 1404.64 75.05
4 -9 -4 1365.5 62.56
4 -9 -3 388.63 36.21
4 -9 -3 374.63 28.89
4 -9 -2 172.37 24.21
4 -9 -2 254.62 23.04
4 -9 -1 730.44 50.1
4 -9 -1 810.3 41.62
4 -9 -1 785.55 29.53
4 -9 0 221.21 25.73
4 -9 0 233.62 19.58
4 -9 0 232.65 20.24
4 -9 1 12.38 7.6
4 -9 1 5.35 4.29
4 -9 1 10.57 5.12
4 -9 2 549.99 40.53
4 -9 2 526.34 29.99
4 -9 2 537.42 26.77
4 -9 3 131.36 14.07
4 -9 3 147.92 11.05
4 -9 3 144.21 20.05
4 -9 4 298.3 28.57
4 -9 4 256.11 12.25
4 -9 4 277.67 20.84
4 -9 5 429.82 35.57
4 -9 5 502.65 29.06
4 -9 6 432.83 35.65
4 -9 6 484.47 28.9
4 -9 7 4 5.44
4 -9 7 4.63 4.26
4 -9 8 406.77 35.06
4 -9 8 453.95 29.39
4 -9 9 355.29 32.72
4 -9 9 365.22 27.02
4 -8 -10 133.67 19.96
4 -8 -9 174.35 22.42
4 -8 -8 931.39 52.87
4 -8 -7 85.88 15.78
4 -8 -6 163.67 20.4
4 -8 -5 649.57 41.96
4 -8 -4 139.32 21.57
4 -8 -4 179.04 22.38
4 -8 -3 969.57 59.27
4 -8 -3 1240.49 60.05
4 -8 -2 969.99 57.54
4 -8 -2 1088.94 57.45
4 -8 -1 80.81 15.33
4 -8 -1 48.91 14.14
4 -8 -1 82.69 7.02
4 -8 0 147.96 20.1
4 -8 0 82.69 15.43
4 -8 1 764.78 33.84
4 -8 1 789.11 46.28
4 -8 2 151.25 13.9
4 -8 2 98.67 14.88
4 -8 2 137.55 18.8
4 -8 3 149 13.93
4 -8 3 159.3 20.21
4 -8 3 160.56 14.71
4 -8 4 645.68 32.26
4 -8 4 720.3 27.45
4 -8 4 627.11 41.47
4 -8 5 75.08 14.18
4 -8 5 54.78 8.85
4 -8 5 54 4.19
4 -8 6 289.02 20.58
4 -8 6 266.4 26.23
4 -8 7 965.06 43.35
4 -8 7 950.43 53.29
4 -8 8 397.01 32.56
4 -8 8 386.9 26.06
4 -8 9 136.92 15.87
4 -8 10 403.57 29.02
4 -7 -10 159.39 21.91
4 -7 -9 494.85 37.86
4 -7 -8 60.55 13.54
4 -7 -7 787.42 48.33
4 -7 -6 621.75 43.16
4 -7 -5 101.38 18.4
4 -7 -4 210.67 25.49
4 -7 -4 149.1 22.96
4 -7 -3 813.8 47.02
4 -7 -3 152.44 23.9
4 -7 -2 38.69 10.57
4 -7 -1 635.84 21.74
4 -7 -1 736.79 45.1
4 -7 0 713.98 44.47
4 -7 1 103.65 11.04
4 -7 1 83.29 14.32
4 -7 2 414.89 22.77
4 -7 2 397.79 31.22
4 -7 3 710.83 41.98
4 -7 3 702.63 31.37
4 -7 4 24.44 5.27
4 -7 4 30.91 8.6
4 -7 5 437.64 31.74
4 -7 5 420.55 23.28
4 -7 6 1101.18 53.72
4 -7 6 1023.31 42.37
4 -7 7 231.76 18.38
4 -7 7 249.08 23.69
4 -7 8 453.87 27.35
4 -7 9 547.97 32.05
4 -7 10 3.88 4.06
4 -7 10 3.66 4.97
4 -7 11 281.5 24.59
4 -6 -9 -1.97 6.19
4 -6 -8 729.45 48.11
4 -6 -7 694.5 47.23
4 -6 -6 4.77 7.95
4 -6 -5 143.47 23.79
4 -6 -3 9.35 6.89
4 -6 -2 750.14 46.31
4 -6 -1 782.67 45.79
4 -6 0 25.59 7.77
4 -6 1 701.34 41.5
4 -6 2 1083.56 52.78
4 -6 2 1127.49 40.87
4 -6 3 4.16 3.77
4 -6 3 -1.21 2.22
4 -6 4 956.49 35.1
4 -6 4 980.29 46.98
4 -6 5 744.72 53.4
4 -6 5 697.21 38.4
4 -6 5 650.42 28.9
4 -6 6 68.74 11.59
4 -6 6 56.17 7.97
4 -6 7 355.09 12.55
4 -6 7 382.62 22.35
4 -6 8 393.18 28.95
4 -6 8 400.04 24.27
4 -6 9 4.73 4.3
4 -6 9 10.86 4.83
4 -6 10 164.94 20.29
4 -6 10 146.14 16.18
4 -6 11 263.54 27.66
4 -6 11 243.89 22.36
4 -6 12 106.77 16.06
4 -5 -11 107.32 18.18
4 -5 -8 329.9 32.45
4 -5 -7 143.55 25.57
4 -5 -6 92.6 20.57
4 -5 -2 875.14 48.08
4 -5 -1 115.63 15.83
4 -5 0 1727.6 53.69
4 -5 0 1801.44 72.67
4 -5 1 380.72 46.27
4 -5 1 528.63 32.85
4 -5 2 281.94 22.84
4 -5 2 266.25 14.7
4 -5 3 1626.5 64.92
4 -5 3 1633.04 50.69
4 -5 4 1018.16 35.44
4 -5 4 1028.56 47.16
4 -5 5 52.61 6.4
4 -5 5 51.15 9.45
4 -5 6 520.7 30.21
4 -5 6 433.65 22.03
4 -5 7 223.44 15.83
4 -5 7 216.3 19.39
4 -5 7 234.33 11.47
4 -5 8 13.12 4.87
4 -5 8 11.95 5.53
4 -5 8 19.23 3.22
4 -5 9 320.71 22.02
4 -5 9 307.06 25.39
4 -5 9 249.34 14.73
4 -5 10 333.34 24.08
4 -5 10 301.88 26.85
4 -5 11 13.39 5.96
4 -5 11 16.16 7.73
4 -5 12 355.55 28.08
4 -5 13 570.83 38.16
4 -4 -12 112.77 18.64
4 -4 -11 124.19 19.37
4 -4 -10 714.92 47.14
4 -4 -7 868.25 40.75
4 -4 -7 224 32.95
4 -4 -6 516.03 31.67
4 -4 -5 40.86 8.97
4 -4 -4 1492.82 57.59
4 -4 -3 369.95 23.17
4 -4 -2 314.51 19.72
4 -4 -1 2079.49 61.96
4 -4 -1 2024.2 75.43
4 -4 0 502.2 20.91
4 -4 0 471.49 21.35
4 -4 0 462.59 30.37
4 -4 1 203.51 10.74
4 -4 1 174.29 17.47
4 -4 2 577.16 32.22
4 -4 3 406.01 16.14
4 -4 3 418.95 25.99
4 -4 4 259.43 12.44
4 -4 4 292.14 20.51
4 -4 5 159.89 10.2
4 -4 5 155.28 14.59
4 -4 6 157.73 14.88
4 -4 6 199.74 16.48
4 -4 6 183.14 12.07
4 -4 7 29.04 7.01
4 -4 7 34.31 5.73
4 -4 8 371.39 26.19
4 -4 8 335.48 15.75
4 -4 8 332.54 20.51
4 -4 9 337.46 26.26
4 -4 9 335.15 22.52
4 -4 9 365.59 32.8
4 -4 9 324.98 16.3
4 -4 10 40.48 9.98
4 -4 10 34.65 7.91
4 -4 10 42.57 12.48
4 -4 10 44.6 7.03
4 -4 11 1068.3 55.03
4 -4 11 983.16 47.12
4 -4 11 984.61 61.56
4 -4 12 345.75 27.18
4 -4 12 400.51 33.39
4 -4 13 24.84 8.11
4 -4 14 467.55 34.63
4 -3 -12 374.02 33.24
4 -3 -11 478.2 37.32
4 -3 -10 79.25 16.23
4 -3 -9 301.57 31.37
4 -3 -9 231.93 23.28
4 -3 -8 500.1 33.47
4 -3 -7 135 16.21
4 -3 -6 141.42 15.78
4 -3 -5 1221.47 51.77
4 -3 -4 843.88 39.75
4 -3 -3 715.44 33.75
4 -3 -2 2542.18 77.19
4 -3 -2 1629.29 116.99
4 -3 -1 191.78 13.95
4 -3 0 29.36 4.99
4 -3 0 35.28 4.88
4 -3 0 39.37 8.33
4 -3 1 323.22 22.35
4 -3 1 306.17 17.89
4 -3 1 320.15 15.17
4 -3 2 70.77 9.85
4 -3 3 14.67 4.9
4 -3 4 2124.75 69.14
4 -3 4 2046.45 54.78
4 -3 5 545.34 17.93
4 -3 5 510.11 19.27
4 -3 5 498.35 25.04
4 -3 5 526.02 26.37
4 -3 6 964.48 30.44
4 -3 6 887.33 37.88
4 -3 6 875.82 31.54
4 -3 6 839.13 36.4
4 -3 7 474.85 22.74
4 -3 7 465.7 27.21
4 -3 7 521.66 21.99
4 -3 7 494.92 34.64
4 -3 8 239.99 14
4 -3 8 247.54 20.5
4 -3 8 251.73 25.36
4 -3 8 291.71 16.85
4 -3 9 126.99 10.11
4 -3 9 125.22 15.5
4 -3 9 101.18 16.58
4 -3 10 892.21 34.93
4 -3 10 915.97 47.45
4 -3 10 853.43 53.92
4 -3 11 175.73 16.44
4 -3 11 194.74 21.83
4 -3 11 183.89 24.79
4 -3 12 224.01 24.22
4 -3 12 201.26 26.87
4 -2 -12 576.63 40.95
4 -2 -11 99.99 17.26
4 -2 -10 286.4 29.23
4 -2 -9 733.75 43.61
4 -2 -9 973.41 60.13
4 -2 -8 67.78 12.21
4 -2 -8 34.94 17.33
4 -2 -7 554.3 34.31
4 -2 -6 957.03 46.2
4 -2 -5 131.15 14.68
4 -2 -4 299.25 21.52
4 -2 -3 1750.91 59.23
4 -2 -3 905.53 86.68
4 -2 -2 83.56 10
4 -2 -1 317.74 18.53
4 -2 0 1207.63 40.84
4 -2 1 744.13 34.95
4 -2 1 782.34 32.46
4 -2 2 167.82 13.75
4 -2 2 170.15 14.22
4 -2 3 694.06 30.3
4 -2 4 29.94 5.55
4 -2 5 669.74 27.75
4 -2 5 667.68 21.47
4 -2 5 655.65 27.72
4 -2 6 1253.7 43.99
4 -2 6 1352.13 47.85
4 -2 6 1274.36 40.65
4 -2 6 1267.98 56.24
4 -2 7 154.03 14.3
4 -2 7 148.7 10.91
4 -2 7 146.18 17.58
4 -2 8 172 12.23
4 -2 8 188.56 16.82
4 -2 8 189.47 13.67
4 -2 8 181.32 20.62
4 -2 9 350.45 18.69
4 -2 9 364.96 21.18
4 -2 9 333.09 29.97
4 -2 9 323.42 24.59
4 -2 10 93.75 11.56
4 -2 10 95.14 14.14
4 -2 10 110.82 10.61
4 -2 10 95.02 16.98
4 -2 11 134.92 17.98
4 -2 11 177.3 16.61
4 -2 11 169.96 14.81
4 -2 11 153.07 21.84
4 -2 12 267.49 29.98
4 -2 12 272.34 25.92
4 -2 13 33.68 12.55
4 -2 13 15.13 7.87
4 -1 -13 583.97 40.71
4 -1 -12 18.24 9.07
4 -1 -11 495.05 37.35
4 -1 -10 273.55 28.67
4 -1 -9 77.12 13.6
4 -1 -9 76.59 18.17
4 -1 -8 367.16 28.54
4 -1 -7 617.25 36.69
4 -1 -6 26.74 7.64
4 -1 -5 538.79 31.63
4 -1 -4 637.9 33.63
4 -1 -3 567.97 29.93
4 -1 0 30.65 5.31
4 -1 1 848.72 35.23
4 -1 2 2046.29 68.92
4 -1 3 29.82 5.03
4 -1 3 23.94 5.96
4 -1 4 1215.39 39.63
4 -1 4 1207.95 37.67
4 -1 5 1878.2 56.84
4 -1 5 1799.57 50.81
4 -1 5 1829.01 54.56
4 -1 5 1956.52 68.29
4 -1 6 17.3 4.33
4 -1 6 14.36 5.65
4 -1 6 16.97 3.28
4 -1 7 688.45 38.53
4 -1 7 592.86 26.12
4 -1 7 655.34 30.88
4 -1 8 329.02 27.38
4 -1 8 353.66 19.68
4 -1 8 337.54 18.67
4 -1 8 336.3 22.76
4 -1 9 7.19 3.63
4 -1 9 6.54 3.86
4 -1 9 8.38 5.15
4 -1 9 1.74 5.13
4 -1 10 275.99 17.77
4 -1 10 302.42 20.83
4 -1 10 322.42 30.02
4 -1 10 277.72 23.42
4 -1 11 488.49 26.5
4 -1 11 489.79 29.06
4 -1 11 495.88 39.69
4 -1 11 541.45 35.37
4 -1 12 16.9 6.98
4 -1 12 15.77 6.61
4 -1 12 13.42 7.69
4 -1 12 20.94 9.67
4 -1 13 360.54 35.27
4 -1 13 384.01 31.29
4 -1 13 377.71 26.98
4 -1 14 162.69 25.27
4 -1 15 67.58 17.21
4 0 -13 3.46 6.38
4 0 -12 690.14 43.89
4 0 -11 434.38 34.27
4 0 -10 11.75 7.84
4 0 -10 24.39 10.59
4 0 -9 74.84 19.13
4 0 -9 130.15 20.59
4 0 -9 101.5 15.83
4 0 -8 515.77 38.91
4 0 -8 560.95 36.28
4 0 -7 7.13 5.94
4 0 -7 16.98 7.03
4 0 -6 1158.35 56.6
4 0 -6 1160.26 52.69
4 0 -5 641.86 37.93
4 0 -5 710.24 37.07
4 0 -4 2.37 3.72
4 0 -4 4.31 4.31
4 0 -3 814.67 38.2
4 0 -2 947.14 38.82
4 0 -1 10.79 3.23
4 0 0 2812.27 86.6
4 0 1 1542.74 54.84
4 0 2 122.57 12.62
4 0 3 1644.21 61.31
4 0 4 355.21 12.25
4 0 4 352.01 13.73
4 0 4 353.68 21
4 0 5 20.41 3.87
4 0 5 17.65 5.17
4 0 5 16.39 2.87
4 0 6 605.47 33.24
4 0 6 617.28 26.94
4 0 6 582.06 18.79
4 0 6 599.14 23.62
4 0 7 1200.97 53.53
4 0 7 1201.11 41.93
4 0 7 1160.18 45.72
4 0 8 16.74 6.02
4 0 8 22.75 4.99
4 0 8 29.49 8.21
4 0 8 26.57 5.71
4 0 9 940.53 51.09
4 0 9 962.24 40.52
4 0 9 982.9 45.31
4 0 9 952.59 37.77
4 0 10 618.71 36.52
4 0 10 696.37 44.28
4 0 10 677.41 33.75
4 0 10 648.79 30.39
4 0 11 26.46 8.95
4 0 11 10.61 4.92
4 0 11 18.53 8.25
4 0 11 13.47 5.3
4 0 12 415.13 36.57
4 0 12 332.79 23.57
4 0 12 398.94 31.13
4 0 12 338.72 25.45
4 0 13 674.82 49.61
4 0 13 689.54 41.42
4 0 13 681.8 38.91
4 0 13 661.94 43.3
4 0 14 -2.07 5.14
4 0 14 -7.63 7.19
4 0 14 -5.16 4.96
4 0 15 645.89 50.58
4 1 -13 167.4 20.46
4 1 -12 86.76 19.17
4 1 -12 94.22 16.05
4 1 -11 127.18 22.1
4 1 -11 127.03 18.15
4 1 -10 341.05 34.14
4 1 -10 424.1 35.84
4 1 -9 196.51 24.68
4 1 -9 82.92 19.17
4 1 -8 4 6.27
4 1 -8 -1.56 5.74
4 1 -7 1400.17 68.08
4 1 -7 1582.03 65.64
4 1 -6 712.06 42.75
4 1 -6 752.59 40.31
4 1 -5 334.58 26.56
4 1 -5 342.87 25.05
4 1 -4 945.48 45.11
4 1 -3 378.98 24.43
4 1 -2 27.19 5.9
4 1 -1 2165.08 67.75
4 1 0 803.2 28.98
4 1 1 1007.41 41.55
4 1 1 974.67 29.67
4 1 2 1605.16 59.61
4 1 3 424.06 17.22
4 1 3 400.68 15.86
4 1 3 405.27 19.8
4 1 4 712.83 28.51
4 1 4 630.36 28.75
4 1 4 643.29 23.21
4 1 4 693.6 22.45
4 1 5 1760.62 58.59
4 1 5 1696.47 59.43
4 1 5 1594.98 51
4 1 5 1680.65 50.53
4 1 6 1286.49 44.97
4 1 6 1250.01 42.76
4 1 6 1347.32 51.68
4 1 6 1210.38 51.01
4 1 7 127.53 12.33
4 1 7 133.22 11.27
4 1 7 141 15.54
4 1 7 121.53 14.33
4 1 8 2593.96 81.17
4 1 8 2762.41 93.65
4 1 8 2680.05 95.09
4 1 8 2669.93 86.18
4 1 8 2589.31 82.08
4 1 8 2555 71.74
4 1 9 306.5 19.62
4 1 9 394.44 28.82
4 1 9 345.39 28.45
4 1 9 359.96 24.6
4 1 9 347.25 22.16
4 1 9 343.33 22.11
4 1 9 325.41 16.48
4 1 10 249.65 17.84
4 1 10 268.03 22.38
4 1 10 280.91 21.41
4 1 10 291.56 26.27
4 1 10 250.51 25.47
4 1 10 252.22 15.45
4 1 10 251.97 20.1
4 1 11 913.23 43.09
4 1 11 845.27 45.05
4 1 11 949.6 44.48
4 1 11 920.53 51.22
4 1 11 792.01 50.18
4 1 11 784.03 34.17
4 1 11 861.6 38.28
4 1 12 908.24 45.11
4 1 12 918.55 48.87
4 1 12 869.25 45.79
4 1 12 888.64 52.39
4 1 12 920.36 55.6
4 1 12 895.69 41.3
4 1 12 775.17 36.12
4 1 13 5.75 3.84
4 1 13 7.25 6.02
4 1 13 5.2 6.38
4 1 13 8.32 5.85
4 1 13 2.33 5.17
4 1 13 22.1 8.12
4 1 14 411.54 30.67
4 1 14 393.3 32.8
4 1 14 375.79 24.71
4 1 14 457.53 35.67
4 1 14 415.1 37.94
4 1 15 456.45 41.98
4 1 15 448.99 34.48
4 1 16 -1.88 9.34
4 2 -13 12.36 6.87
4 2 -12 127.45 17.71
4 2 -11 900.07 48.86
4 2 -11 799.3 56.09
4 2 -10 222.98 25.49
4 2 -10 181.82 24.99
4 2 -9 81 18.32
4 2 -9 331.23 31.59
4 2 -8 459.89 36.82
4 2 -7 418.22 33.28
4 2 -6 402.75 30.92
4 2 -6 355.46 27.06
4 2 -5 1142.24 52.43
4 2 -5 692.54 73.61
4 2 -4 27.6 6.58
4 2 -4 27.14 7.9
4 2 -3 9.66 4.05
4 2 -3 17.82 5.94
4 2 -2 461.8 22.02
4 2 -2 485.47 26.34
4 2 -1 414.55 17.99
4 2 -1 366.76 20.76
4 2 0 474.38 21
4 2 0 447.4 16.61
4 2 1 3146.52 85.89
4 2 2 563.69 18.67
4 2 2 541.17 22.72
4 2 3 780.58 28.77
4 2 3 766.08 28.23
4 2 4 3844.19 103.82
4 2 4 3997.21 111.16
4 2 4 4071.54 109.76
4 2 4 3816.28 107.71
4 2 5 230.15 16.5
4 2 5 230.34 13.19
4 2 5 217.75 15.57
4 2 5 247.68 14.28
4 2 6 625.35 32.01
4 2 6 612 27.02
4 2 6 642.13 31.16
4 2 6 629.25 27.71
4 2 7 1032.57 46.68
4 2 7 1031.25 40.24
4 2 7 1000.37 44.6
4 2 7 979.15 39.96
4 2 8 657.26 30.95
4 2 8 652.95 37.8
4 2 8 670.77 37.1
4 2 8 664.27 32.04
4 2 8 670.15 22.58
4 2 8 675.8 33.37
4 2 9 403.73 26.27
4 2 9 393.09 22.8
4 2 9 390.99 30.05
4 2 9 420.99 18.78
4 2 9 406 25.3
4 2 9 429.07 30.5
4 2 10 1396.02 57.05
4 2 10 1393.66 47.49
4 2 10 1364.92 58.49
4 2 10 1396.73 56.6
4 2 10 1382.23 65.87
4 2 10 1554.87 67.38
4 2 10 1362.65 52.45
4 2 11 347.43 26.87
4 2 11 324.08 24.72
4 2 11 276.07 22.87
4 2 11 338.3 22.29
4 2 11 364.69 30.97
4 2 11 346.64 30.85
4 2 11 306.53 18.96
4 2 12 90.8 10.78
4 2 12 85.02 13.54
4 2 12 92.18 14.99
4 2 12 82.68 13.46
4 2 12 96.34 12.61
4 2 12 90.84 16.36
4 2 12 93.3 16.3
4 2 13 751.48 43.46
4 2 13 799.8 46.74
4 2 13 797.21 45.53
4 2 13 911.14 44.43
4 2 13 719.04 36.08
4 2 13 826.47 51.78
4 2 13 826.36 53.44
4 2 14 509.66 35.37
4 2 14 407.84 34.13
4 2 14 369.67 33.22
4 2 14 347.85 25.04
4 2 14 451.74 38.05
4 2 14 397.9 37.31
4 2 14 506.6 36.75
4 2 15 127.42 18.95
4 2 15 142.19 22.76
4 2 15 114.84 20.86
4 2 16 435.76 35.59
4 3 -13 105.58 15.95
4 3 -12 285.43 25.69
4 3 -11 44.17 13.58
4 3 -11 46.63 11.01
4 3 -10 362.76 35.72
4 3 -10 422.53 33.79
4 3 -9 587.94 41.92
4 3 -9 130.08 23.02
4 3 -8 2.04 5.07
4 3 -8 16.06 7.57
4 3 -7 112.31 17.24
4 3 -7 132.34 16.84
4 3 -6 574.78 38.29
4 3 -6 608.76 35.12
4 3 -5 125.98 16.6
4 3 -5 128.86 30.77
4 3 -5 109.61 13.59
4 3 -4 566.61 29.95
4 3 -4 548.94 33.46
4 3 -3 725.08 32.78
4 3 -3 660.11 35.33
4 3 -2 46.55 8.24
4 3 -2 54.58 7.35
4 3 -1 1203.96 45.44
4 3 0 3194.73 92.78
4 3 1 529.07 22.26
4 3 2 712.71 25.32
4 3 2 678.06 28.75
4 3 2 659.33 21.03
4 3 3 1215.16 42.43
4 3 3 1178.75 37.91
4 3 4 683.02 28.44
4 3 4 657.93 27.5
4 3 5 700.25 31.51
4 3 5 731.9 30.57
4 3 6 1908.26 63.37
4 3 6 2050.66 65.72
4 3 7 21.93 6.16
4 3 7 26.76 5.93
4 3 7 21.2 5.36
4 3 8 240.49 20.49
4 3 8 207.53 17.35
4 3 8 235.17 17.47
4 3 8 256.27 19.02
4 3 8 238.61 11.78
4 3 8 216.94 23.78
4 3 9 1118.41 48.51
4 3 9 1139.1 60.34
4 3 9 1095.81 53.56
4 3 9 1133.78 38.12
4 3 9 1117.99 48.21
4 3 9 1080.51 44.6
4 3 9 1104.72 52.44
4 3 10 179.7 13.05
4 3 10 193.51 18.95
4 3 10 192.95 23.48
4 3 10 181.48 20.65
4 3 10 182.25 17.8
4 3 10 186.65 16.1
4 3 10 185.2 20.29
4 3 11 396.99 22.02
4 3 11 386.96 27.86
4 3 11 408 28.25
4 3 11 389.75 24.96
4 3 11 429.93 30.07
4 3 11 430.53 33.38
4 3 11 357.55 31.4
4 3 12 907.36 38.8
4 3 12 889.26 46.89
4 3 12 857.64 41.83
4 3 12 884.86 46.41
4 3 12 851.7 47.05
4 3 12 911.77 53.31
4 3 12 841.48 51.77
4 3 13 164.24 16.04
4 3 13 209.18 23.03
4 3 13 220.2 25.75
4 3 13 150.5 22.76
4 3 13 200.57 19.81
4 3 13 173.51 20.49
4 3 13 165.42 19.66
4 3 14 126.88 18.66
4 3 14 122 14.72
4 3 14 134.61 21.5
4 3 14 146.39 20.22
4 3 14 135.03 21.81
4 3 14 128.96 18.7
4 3 14 154.3 20.46
4 3 15 461.33 40.37
4 3 15 405.88 37.85
4 3 15 359.93 31.86
4 3 16 100.85 17.95
4 4 -13 201.92 21.06
4 4 -12 53.46 10.88
4 4 -11 250.24 30.79
4 4 -11 267.94 24.12
4 4 -10 375.02 36.58
4 4 -10 497.85 34.93
4 4 -9 6.78 7.53
4 4 -9 2.32 6.31
4 4 -8 406.17 31.16
4 4 -8 389.57 31.05
4 4 -8 355.86 33.04
4 4 -7 154.13 18.24
4 4 -7 178.71 19.94
4 4 -7 145.27 20.14
4 4 -6 9.45 5.2
4 4 -6 18.79 7.1
4 4 -5 530.67 35.8
4 4 -5 556 32.6
4 4 -4 1244.09 52.76
4 4 -4 1308.24 57.49
4 4 -3 135.9 13.5
4 4 -3 125.99 14.85
4 4 -2 324.61 22.32
4 4 -1 1813.09 63.18
4 4 0 42.42 6.9
4 4 1 680.17 31.44
4 4 1 695.65 29.15
4 4 2 1641.13 53.23
4 4 2 1652.77 57.4
4 4 3 495.41 25.11
4 4 4 771.61 33.37
4 4 5 2293.98 74.28
4 4 6 17.21 5.34
4 4 7 1144.27 46.67
4 4 7 1136.91 46.93
4 4 8 464.54 28.11
4 4 8 457.79 26.23
4 4 8 506.85 28.89
4 4 8 420.78 34.33
4 4 9 96.99 13.12
4 4 9 112.78 13.86
4 4 9 95.27 16.6
4 4 9 119.99 12.73
4 4 9 102.31 14.76
4 4 9 112.94 9.75
4 4 10 146.88 17.19
4 4 10 162.53 12.72
4 4 10 150.84 18.58
4 4 10 116.53 15.18
4 4 10 182.43 16.03
4 4 10 162.76 22.27
4 4 11 599.37 40.82
4 4 11 630.94 37.93
4 4 11 629.5 33.84
4 4 11 619.98 46.26
4 4 11 670.68 38.61
4 4 11 679.7 30.74
4 4 12 41.98 7.93
4 4 12 54.95 13.83
4 4 12 60.57 11.92
4 4 12 47.93 12.46
4 4 12 48.02 10.8
4 4 12 42.73 10.15
4 4 12 37.17 8.8
4 4 13 169.99 22.73
4 4 13 137.94 19.36
4 4 13 153.77 18.86
4 4 13 114.55 15.35
4 4 13 128.79 17.84
4 4 13 137.55 14.56
4 4 13 117.78 19.52
4 4 13 94.44 18.78
4 4 14 294.76 23.01
4 4 14 289.98 29.11
4 4 14 321.33 29.81
4 4 14 412.11 32.65
4 4 14 324.52 33.62
4 4 14 355.11 30.43
4 4 14 255.24 31.45
4 4 14 403.78 35.89
4 4 15 20.45 10.62
4 4 15 4.86 6.62
4 4 15 7.72 7.43
4 4 15 13.39 8.41
4 4 16 143.84 21.55
4 4 16 136.07 23.38
4 4 16 204.63 29.01
4 5 -12 141.49 16.78
4 5 -11 294.12 24.15
4 5 -10 -4.99 6.19
4 5 -10 -1.39 5.33
4 5 -9 369.93 34.25
4 5 -9 332.54 29.9
4 5 -8 119.92 17.27
4 5 -8 119.86 17.26
4 5 -8 123.37 19.84
4 5 -7 22.09 8.05
4 5 -7 18.64 8.11
4 5 -7 29.41 10.23
4 5 -6 553.94 35.18
4 5 -6 540.14 38.18
4 5 -5 1042.23 54.4
4 5 -5 1208.11 53.98
4 5 -4 4.31 4.78
4 5 -4 1.14 3.59
4 5 -3 916.38 45.12
4 5 -2 288.81 21.89
4 5 -1 66.22 9.75
4 5 0 694.44 32.72
4 5 1 1000.55 28.21
4 5 1 958.65 42.03
4 5 1 940.72 39.53
4 5 2 97.03 11.15
4 5 2 112.19 10.89
4 5 3 904.24 39.32
4 5 4 1322.11 50.99
4 5 5 51.8 8.38
4 5 6 1270.95 51.15
4 5 7 839.43 48.56
4 5 7 852.5 40.61
4 5 8 9.56 6.72
4 5 8 8.66 4.14
4 5 8 8.18 4.5
4 5 8 13.3 5.54
4 5 9 80.71 11.27
4 5 9 97.24 13.54
4 5 9 86.25 12.54
4 5 9 91.62 16.49
4 5 10 721.31 49.32
4 5 10 719 40.9
4 5 10 732.35 36.42
4 5 10 720.68 40.47
4 5 10 708.86 31.68
4 5 11 44.69 10.7
4 5 11 14.38 7.49
4 5 11 25.23 7
4 5 11 20.9 7.43
4 5 11 21.26 9.1
4 5 11 22.09 5.77
4 5 12 373.5 23.94
4 5 12 422.45 34.49
4 5 12 373.3 30.02
4 5 12 357.56 35.17
4 5 12 403.41 27.92
4 5 12 394.57 29.82
4 5 12 389.15 30.87
4 5 13 346.95 30.61
4 5 13 365.58 29.94
4 5 13 373.67 28.18
4 5 13 336.11 23.39
4 5 13 267.47 26.3
4 5 13 303.56 33.42
4 5 13 339.44 32.76
4 5 14 12.67 8.05
4 5 14 9.44 8.13
4 5 14 14.33 6.09
4 5 14 10.48 8.73
4 5 14 18.79 9.41
4 5 15 260.64 27.65
4 5 15 320.54 34.41
4 5 15 241.37 29.41
4 5 15 214.19 29.19
4 5 16 229.28 30.81
4 5 16 283.23 29.92
4 6 -11 13.33 5.79
4 6 -10 440.24 28.94
4 6 -10 422.39 39.8
4 6 -9 186.08 21.59
4 6 -9 157.66 23.51
4 6 -8 45.01 11.37
4 6 -8 49.03 13.6
4 6 -7 556.71 41.04
4 6 -7 508.49 35.17
4 6 -7 538.23 36.72
4 6 -6 159.8 20.99
4 6 -6 185.54 20.55
4 6 -5 35.94 10.45
4 6 -5 37.69 9.35
4 6 -4 867.76 46.79
4 6 -4 833.34 42.13
4 6 -3 1090.32 52.02
4 6 -2 2.48 3.9
4 6 -1 159.72 16.17
4 6 0 803.41 38.13
4 6 0 782.32 26.61
4 6 1 144.91 15.08
4 6 1 129.99 13.7
4 6 2 1932.45 69.28
4 6 2 1832.71 65.51
4 6 3 454.08 27.36
4 6 4 5.18 3.64
4 6 5 900.33 49.09
4 6 5 1006.73 44.41
4 6 6 557.34 37.83
4 6 6 637.82 33.84
4 6 7 5.32 5.21
4 6 7 10.66 4.56
4 6 8 769.57 48.06
4 6 8 787.92 40.67
4 6 8 722.87 36.17
4 6 9 248.55 23.47
4 6 9 194.7 17.61
4 6 9 228.38 21.26
4 6 9 188.81 23.64
4 6 10 6.77 5.32
4 6 10 4.44 4.65
4 6 10 2.27 5.04
4 6 10 -1.62 4.4
4 6 11 599.52 46.26
4 6 11 553.17 36.9
4 6 11 572.47 33.22
4 6 11 624.2 40.5
4 6 11 534.46 29.12
4 6 12 600.43 32.74
4 6 12 648 45.36
4 6 12 700.95 44.1
4 6 12 653.82 41.18
4 6 12 584.33 46.88
4 6 12 689.85 38.15
4 6 13 2.27 3.57
4 6 13 -3.9 7.5
4 6 13 3.64 5.35
4 6 13 3 6.01
4 6 13 -2.24 6.1
4 6 13 -2.62 5.04
4 6 13 5.06 5.62
4 6 14 293.74 28.18
4 6 14 278.71 22.97
4 6 14 329.73 34.37
4 6 14 273.15 32.12
4 6 15 446.15 36.35
4 6 15 415.97 39.59
4 6 15 344.16 37.31
4 6 16 2.73 9.11
4 6 16 2.16 9.88
4 7 -10 137.07 14.74
4 7 -9 197.85 19.28
4 7 -9 137.09 22.71
4 7 -8 252.82 29.26
4 7 -7 335.02 32.82
4 7 -7 397.29 32.55
4 7 -6 107.77 17.75
4 7 -6 91.79 14.91
4 7 -5 910.67 52.29
4 7 -5 1013.52 50.26
4 7 -4 126.79 17.85
4 7 -3 134.51 17.43
4 7 -2 666.83 38.51
4 7 -1 159.82 17.38
4 7 -1 177.71 11.98
4 7 0 22.88 4.16
4 7 0 25 7.26
4 7 0 30.75 7.87
4 7 1 889.76 42.35
4 7 1 915.2 44.11
4 7 2 437.62 27.04
4 7 2 414.75 27.46
4 7 3 147.59 15.65
4 7 4 261.55 24.96
4 7 4 257.12 21.05
4 7 5 202.51 21.65
4 7 5 223.74 19.83
4 7 6 52.36 9.85
4 7 6 35.69 10.04
4 7 7 1829.26 69.99
4 7 7 1607.86 74.74
4 7 8 1035.76 49.7
4 7 8 1001 44.98
4 7 8 976.42 55.56
4 7 9 266.59 23.86
4 7 9 264.79 21.04
4 7 9 307.8 29.81
4 7 10 1250.1 58.91
4 7 10 1154.34 65.81
4 7 10 1135.66 51.61
4 7 11 237.23 21.53
4 7 11 339.94 30.7
4 7 11 313.93 33.29
4 7 11 312.18 27.43
4 7 12 160.53 20.29
4 7 12 139.77 14.97
4 7 12 138.53 17.19
4 7 12 199.83 24.16
4 7 12 182.24 25.77
4 7 13 537.39 43.52
4 7 13 524 40.51
4 7 13 474.95 36.86
4 7 13 523.01 36.74
4 7 13 448.01 29.83
4 7 13 511.85 44.18
4 7 14 115.64 15.28
4 7 14 130.74 22.09
4 7 14 130.86 22.67
4 7 14 146.79 20.14
4 7 15 2.01 6.7
4 7 15 2.75 6.84
4 7 15 2.75 7.49
4 7 16 174.03 26.9
4 8 -9 568.7 30.33
4 8 -9 514.95 44.76
4 8 -8 75.9 16.99
4 8 -8 18.82 7.82
4 8 -7 166.23 22.11
4 8 -7 157.78 22.91
4 8 -6 480.56 38.89
4 8 -6 491.27 35.9
4 8 -5 332.56 31.1
4 8 -5 330.07 27.86
4 8 -4 404.88 32.82
4 8 -3 770.98 45.39
4 8 -2 16.56 4.88
4 8 -2 13.95 7.31
4 8 -1 261.27 23.57
4 8 -1 278.6 17.08
4 8 0 460.66 22.39
4 8 0 451.74 30.43
4 8 0 402.27 29.06
4 8 1 511.29 32.65
4 8 1 497.03 31.56
4 8 2 248.66 22.13
4 8 2 244.27 21.01
4 8 3 1443.58 61.3
4 8 4 338.44 25.66
4 8 5 359.39 30.55
4 8 5 295.7 24.41
4 8 6 1312.95 53.61
4 8 6 1382.41 59.93
4 8 6 1332.68 64.86
4 8 7 240.29 22.24
4 8 7 192.8 22.31
4 8 8 425.37 30.73
4 8 8 380.53 32.76
4 8 9 1323.79 55.84
4 8 9 1306.07 67.46
4 8 9 1352.88 62.1
4 8 10 36.9 10.41
4 8 10 35.77 11.41
4 8 10 35.57 8.86
4 8 10 51.14 12.88
4 8 11 146.58 19.3
4 8 11 148.84 22.86
4 8 11 193.04 19.57
4 8 11 218.31 26.08
4 8 12 323.87 26.98
4 8 12 335.58 30.61
4 8 12 301.79 33.4
4 8 12 393.35 35.76
4 8 13 154.67 24.51
4 8 13 145.71 19.6
4 8 14 24.88 11.89
4 8 14 11.28 7.24
4 8 14 16.41 10.96
4 8 15 389.26 34.29
4 8 15 376.36 39.32
4 8 16 188.23 27.88
4 9 -8 584.66 30.29
4 9 -8 453.9 42.15
4 9 -7 510.89 43.49
4 9 -6 22.56 8.62
4 9 -6 18.02 9.03
4 9 -5 158 29.17
4 9 -5 214.78 25.61
4 9 -4 315.93 30.61
4 9 -3 10.94 7.02
4 9 -3 14.57 4.86
4 9 -2 461.84 34.15
4 9 -2 420.92 24.18
4 9 -1 1089.99 55.38
4 9 -1 1151.42 44.4
4 9 0 97.02 10.59
4 9 0 96.1 15.05
4 9 0 95.59 14.27
4 9 1 865.6 45.55
4 9 1 823.19 44.65
4 9 2 1899.86 76.33
4 9 2 1914.18 75.14
4 9 3 376.03 28.63
4 9 4 181.2 19.49
4 9 5 753.5 43.2
4 9 5 843.13 38.72
4 9 6 269.88 26.9
4 9 6 207.66 21.39
4 9 6 235.23 19.25
4 9 7 910.4 48.24
4 9 7 862.09 41.56
4 9 7 865.46 51.2
4 9 8 1147.88 56.27
4 9 8 1013.15 47.98
4 9 8 1136.29 60.46
4 9 9 43.47 11.78
4 9 9 55.89 12.1
4 9 10 217.49 26.42
4 9 10 238.84 24.4
4 9 11 376.97 36.1
4 9 11 374.98 32.23
4 9 11 486.23 40.63
4 9 11 374.44 28.92
4 9 12 32.2 12.32
4 9 12 22.38 10.35
4 9 13 167.09 25.1
4 9 14 496.09 37.8
4 9 14 485.57 43.22
4 9 15 65.94 16.51
4 9 16 157.28 25.19
4 10 -7 54.94 11.21
4 10 -7 102.43 20.96
4 10 -6 462.67 40.64
4 10 -5 128.22 26.22
4 10 -5 388.29 34.62
4 10 -4 10.54 7.77
4 10 -3 671.46 45.5
4 10 -3 696.97 34.8
4 10 -2 615.84 41.74
4 10 -2 585.16 30.87
4 10 -1 -0.94 3.13
4 10 0 1048.54 54.72
4 10 0 1037.31 43.6
4 10 0 1050.4 53.47
4 10 1 1142.24 56.59
4 10 1 1162.31 57.28
4 10 2 101.97 15.72
4 10 2 101.04 15.15
4 10 3 981.08 50.39
4 10 3 891.18 48.05
4 10 4 1415.38 63.93
4 10 4 1294.8 51.99
4 10 5 42.33 8.36
4 10 5 35.47 9.85
4 10 6 301.19 26.79
4 10 6 307.72 22.22
4 10 7 517.98 40.12
4 10 7 553.21 37.31
4 10 7 493.77 30.02
4 10 8 30.54 10.16
4 10 8 43.73 10.51
4 10 8 44.22 9.2
4 10 9 376.63 34.42
4 10 9 465.15 35.17
4 10 9 438.34 29.83
4 10 10 721.52 50.05
4 10 10 766.81 47.45
4 10 11 94.67 18.1
4 10 12 281.13 31.1
4 10 13 617.4 48.17
4 10 14 44.39 13.95
4 10 14 42.73 11.66
4 10 15 127.82 22.35
4 10 16 284.16 33.48
4 11 -6 198.69 27.99
4 11 -5 69.86 17.42
4 11 -4 400.85 36.29
4 11 -3 899.45 42.62
4 11 -3 857.88 53.99
4 11 -2 12.05 5.17
4 11 -2 8.14 6.79
4 11 -1 657.18 34.52
4 11 -1 658.55 44.59
4 11 0 519.59 37.02
4 11 0 568.97 39.97
4 11 0 565.74 31.19
4 11 1 7.09 5.91
4 11 1 5.19 4.71
4 11 2 647.9 41.45
4 11 2 663.38 42.06
4 11 3 262.41 25.3
4 11 3 220.82 17.68
4 11 3 228.34 23.73
4 11 4 67.5 10.08
4 11 4 74 13.48
4 11 5 581.63 31.58
4 11 5 612.37 40.5
4 11 6 1062.82 47.48
4 11 6 1111.49 57.93
4 11 7 -1.83 4.54
4 11 7 1.2 3.76
4 11 8 886.62 51.78
4 11 8 831.04 43.04
4 11 9 728.35 49.54
4 11 9 709.05 46.51
4 11 9 726.34 40.67
4 11 10 22.28 9.91
4 11 11 360.41 34.5
4 11 12 457.91 40.09
4 11 13 9.94 8.28
4 11 14 328.54 34.99
4 11 15 142.26 23.24
4 12 -5 478.55 42.91
4 12 -4 363.07 35.65
4 12 -3 16.15 6.18
4 12 -3 13.8 8.48
4 12 -2 307.44 23.78
4 12 -2 287.74 30.57
4 12 -1 75.32 11.66
4 12 -1 91.91 17.31
4 12 0 36.9 8.19
4 12 0 29.55 6.3
4 12 0 34.27 10.29
4 12 1 200.81 18.64
4 12 1 185.36 15.12
4 12 1 228.43 25.17
4 12 2 263.02 18.97
4 12 2 316.05 29.43
4 12 2 274.54 27.14
4 12 3 134.19 19.01
4 12 3 131.07 13.46
4 12 3 127.58 18.64
4 12 4 1098.23 46.45
4 12 4 1134.57 59.23
4 12 5 343.86 24.04
4 12 5 388.85 32.96
4 12 6 13.89 6.18
4 12 6 22.97 8.51
4 12 7 545.32 40.4
4 12 7 550.64 32.99
4 12 8 403.33 29.07
4 12 10 313.05 33.05
4 12 11 388.82 36.58
4 12 12 28.95 12
4 12 13 532.38 44.19
4 12 14 135.55 22.54
4 13 -4 69.24 16.93
4 13 -3 333.93 17.12
4 13 -3 380.21 36.89
4 13 -2 124.73 15.62
4 13 -2 131.47 22.03
4 13 -1 136.56 16.41
4 13 -1 114.54 20.04
4 13 0 430.61 36.83
4 13 0 463.86 29.87
4 13 0 363.9 21.58
4 13 1 247.16 22.09
4 13 1 315.22 31
4 13 1 286.93 19.05
4 13 2 -0.88 3.09
4 13 2 4.1 6.02
4 13 3 562.76 30.28
4 13 3 619.93 43.33
4 13 4 157.73 21.47
4 13 4 136.85 14.98
4 13 5 39.27 8.41
4 13 6 279.27 22.47
4 13 7 215.75 20.4
4 13 12 277.13 32.41
4 13 13 55.26 14.82
4 14 -2 184.91 26.71
4 14 -1 458.17 40.55
4 14 0 34.6 6.84
4 14 0 48.14 10.47
4 14 0 37.3 12.18
4 14 1 27.26 6.52
4 14 1 30.22 8.63
4 14 1 31.83 10.73
4 14 2 227.63 27.07
4 14 2 212.54 17.33
4 14 3 197.65 25.15
4 14 3 212.82 18.02
4 14 4 87.7 17.12
4 14 4 57.04 10.24
4 14 5 223.27 19.96
4 14 6 20.64 7.73
4 15 0 226.04 28.54
4 15 1 327.34 21.97
4 15 1 318.79 33.61
4 15 2 93.09 12.34
4 15 2 114.18 20.26
4 15 3 20.91 6.83
4 15 3 25.92 10.8
4 15 4 341.22 25.05
4 15 4 379.61 36.08
4 15 5 24.62 7.63
4 15 5 14.15 8.7
4 16 4 43.94 11.05
5 -13 -5 139.64 19.78
5 -13 -4 36.94 10.75
5 -13 -3 463.68 33.63
5 -13 -2 248.35 23.17
5 -13 0 383.77 40.8
5 -13 1 95.6 21.37
5 -13 2 47.29 15.08
5 -13 3 204.72 29.48
5 -12 -6 50.1 12.76
5 -12 -5 130.7 18.98
5 -12 -4 253.43 25.06
5 -12 -3 48.47 15.85
5 -12 -3 71.58 13.69
5 -12 -2 29.55 13.56
5 -12 -2 41.37 10.66
5 -12 -1 329.2 25.29
5 -12 -1 331.87 37.69
5 -12 0 147.9 15.94
5 -12 0 155.76 25.56
5 -12 0 121.78 11.69
5 -12 1 83.67 18.17
5 -12 2 291.25 34.31
5 -12 3 45.97 14.13
5 -12 4 48.02 14.25
5 -12 5 453.92 42
5 -12 6 159.54 24.61
5 -12 7 108.85 20.72
5 -12 8 366.63 37.33
5 -11 -7 5.76 6.39
5 -11 -6 108.48 17.65
5 -11 -5 448.76 34.88
5 -11 -4 29.48 11.82
5 -11 -4 25.1 9.13
5 -11 -3 147.07 18.97
5 -11 -3 174.91 26.72
5 -11 -2 180.85 20.4
5 -11 -2 172.77 26.79
5 -11 -1 4.02 5.15
5 -11 -1 2.71 7.37
5 -11 0 256.03 16.69
5 -11 0 233.23 20.65
5 -11 0 243.21 30.68
5 -11 1 648.76 33.61
5 -11 1 670.85 51.22
5 -11 2 99.01 19.65
5 -11 2 95.24 11.06
5 -11 2 76.44 11.51
5 -11 3 213.99 27.58
5 -11 3 214.6 18.54
5 -11 4 308.74 32.75
5 -11 4 285.29 21.89
5 -11 5 113.71 20.47
5 -11 6 117.51 20.66
5 -11 7 288.13 31.96
5 -11 8 42.47 12.88
5 -11 9 72.49 16.31
5 -10 -7 227.13 25.36
5 -10 -6 314.8 29.97
5 -10 -5 59.34 13.17
5 -10 -4 298.64 35
5 -10 -4 295.98 27.74
5 -10 -3 54.13 15.4
5 -10 -3 66.43 13.63
5 -10 -2 70.85 16.82
5 -10 -2 67.85 13.45
5 -10 -1 101.39 19.29
5 -10 -1 123.91 16.86
5 -10 0 337.06 34.64
5 -10 0 326.19 25.74
5 -10 1 67.1 16.34
5 -10 1 108.4 14.09
5 -10 2 170.58 23.83
5 -10 2 177.85 16.41
5 -10 2 227.54 17.96
5 -10 3 394.74 36.11
5 -10 3 356 23.18
5 -10 3 353.29 20.43
5 -10 4 4.47 6.08
5 -10 4 0.97 3.04
5 -10 4 3.8 2.64
5 -10 5 269.98 20.15
5 -10 5 255.51 28.32
5 -10 6 261.91 29.08
5 -10 7 21.65 9.01
5 -10 8 292.84 30.53
5 -10 9 241.63 27.61
5 -9 -8 337.61 31.95
5 -9 -7 159.4 21.98
5 -9 -6 26.95 10.05
5 -9 -5 211.57 24.41
5 -9 -4 592.02 48.06
5 -9 -4 628.82 43.35
5 -9 -3 12.74 8.01
5 -9 -3 5.77 6.76
5 -9 -2 215.98 25.37
5 -9 -2 209.09 27.54
5 -9 -1 51.46 13.43
5 -9 -1 49.67 13.45
5 -9 0 1.92 7.39
5 -9 0 2.28 5.07
5 -9 1 519.2 37.98
5 -9 1 510.53 40.8
5 -9 2 951.61 49.25
5 -9 2 898.66 55.05
5 -9 3 32 7.88
5 -9 3 22.87 8.97
5 -9 3 35.69 6.98
5 -9 4 520.45 25.01
5 -9 4 455 25.21
5 -9 5 21.04 3.88
5 -9 5 23.87 9.12
5 -9 5 17.15 5.15
5 -9 6 19.67 7.89
5 -9 6 20.79 6.13
5 -9 7 240.51 18.77
5 -9 7 232.45 25.59
5 -9 8 194.38 23.43
5 -9 9 3.88 4.81
5 -9 10 340.98 31.03
5 -8 -9 499.18 39.73
5 -8 -8 153.43 22.4
5 -8 -7 101.05 18.05
5 -8 -6 590.9 43.79
5 -8 -5 166.55 23.4
5 -8 -4 39.28 14.46
5 -8 -3 259.2 32.87
5 -8 -3 617.33 45.18
5 -8 -2 45.24 13.85
5 -8 -2 311.92 31.57
5 -8 -1 110.16 19.14
5 -8 0 365.26 33.24
5 -8 0 308.12 16.83
5 -8 1 288.58 29.32
5 -8 2 9.8 6.53
5 -8 3 517 37.53
5 -8 3 421.06 22.78
5 -8 4 222.21 24.29
5 -8 4 200.72 14.78
5 -8 5 80.83 9.73
5 -8 5 76.57 13.98
5 -8 6 502.01 26.75
5 -8 6 517.65 37.26
5 -8 7 395.99 23.3
5 -8 7 405.82 32.34
5 -8 8 23.89 6.06
5 -8 8 19.1 7.49
5 -8 9 465.71 27.02
5 -8 9 355.13 30.69
5 -8 10 117.16 17.39
5 -8 11 26.33 8.74
5 -7 -9 99.45 19.06
5 -7 -8 152.73 22.39
5 -7 -7 494.81 41.82
5 -7 -6 43.75 13.74
5 -7 -5 68.13 18.09
5 -7 -2 348.88 32.82
5 -7 -1 870.92 53.24
5 -7 0 75.63 15.15
5 -7 0 61.27 6.99
5 -7 1 233.98 24.98
5 -7 2 1079.7 56.78
5 -7 3 240.98 15
5 -7 3 243.88 24.38
5 -7 4 184.67 12.83
5 -7 4 182.82 20.68
5 -7 5 744 43.3
5 -7 5 755.21 30.44
5 -7 6 203.23 21.27
5 -7 6 204.88 14.49
5 -7 7 32.08 6.21
5 -7 7 30.72 8.56
5 -7 8 699.51 41.44
5 -7 8 735.35 33.18
5 -7 9 239.5 23.16
5 -7 9 248.22 18.54
5 -7 10 131.63 14.17
5 -7 10 124.84 17.36
5 -7 11 270.18 25.42
5 -6 -10 57.63 14.83
5 -6 -9 139.88 22.11
5 -6 -8 623.07 47.55
5 -6 -7 64.68 17.73
5 -6 -6 218.55 32.5
5 -6 -2 1504.18 72.48
5 -6 -1 54.22 12.53
5 -6 0 1119.65 37.9
5 -6 0 1120.73 58.26
5 -6 1 566.98 38.44
5 -6 2 56.63 24.82
5 -6 2 198.73 21.11
5 -6 3 452.95 55.57
5 -6 3 466.37 32.82
5 -6 4 903.74 31.65
5 -6 4 919.59 47.52
5 -6 5 225.72 21.35
5 -6 5 209.76 12.45
5 -6 6 379.68 27.58
5 -6 6 381.79 18.63
5 -6 7 2675.91 95.38
5 -6 7 2749.9 81.44
5 -6 8 490.22 24.71
5 -6 8 497.59 31.97
5 -6 8 482.33 18.65
5 -6 9 205.38 20.09
5 -6 9 202.23 15.93
5 -6 9 194.43 9.73
5 -6 10 273.92 23.75
5 -6 10 278.09 20.2
5 -6 11 8.72 6.71
5 -6 11 6.64 4.26
5 -5 -8 11.22 10.79
5 -5 -7 230.93 33.57
5 -5 -5 61.78 11.04
5 -5 -4 635.07 34.64
5 -5 -3 673.49 34.24
5 -5 -2 12.48 5.06
5 -5 -1 1132.82 57.95
5 -5 -1 1181.67 44.49
5 -5 0 1397.06 64.16
5 -5 0 1413.84 46.82
5 -5 0 1411.65 44.29
5 -5 1 78.66 13.12
5 -5 1 60.94 8.19
5 -5 2 744.36 41.67
5 -5 3 1148.1 53.28
5 -5 4 93.18 13.27
5 -5 5 743.27 25.16
5 -5 5 821.87 40.87
5 -5 6 412.75 17.68
5 -5 6 399.65 26.84
5 -5 7 35.9 5.33
5 -5 7 42.35 8.48
5 -5 8 260.99 20.73
5 -5 8 219.29 14.8
5 -5 9 1234.87 53.65
5 -5 9 1293.79 48.02
5 -5 9 1356.88 58.14
5 -5 9 1280.58 41.19
5 -5 10 45.19 8.01
5 -5 10 40.71 9.83
5 -5 10 49.85 6.05
5 -5 11 362.71 24.25
5 -5 11 307.88 28.1
5 -5 12 390.44 27.85
5 -5 12 492.15 36.12
5 -4 -10 585.94 45.16
5 -4 -7 953.37 48.87
5 -4 -6 1.37 4.02
5 -4 -5 632.27 35.89
5 -4 -4 515 30.51
5 -4 -3 44.28 8.47
5 -4 -2 1289.3 50.17
5 -4 -1 332 49.96
5 -4 -1 385.22 22.21
5 -4 0 26.82 5.58
5 -4 0 34.89 8.72
5 -4 0 31.04 4.79
5 -4 1 765.83 29.37
5 -4 1 764.93 33.21
5 -4 1 736.88 40.72
5 -4 2 705.82 25.03
5 -4 2 690.2 33.76
5 -4 2 725.74 38.8
5 -4 3 252.21 20.88
5 -4 3 261.15 10.06
5 -4 4 379.24 25.35
5 -4 5 640.27 33.5
5 -4 6 6.9 3.8
5 -4 6 5.46 1.85
5 -4 7 1363.59 53.3
5 -4 7 1392.33 43.63
5 -4 8 1395 56.49
5 -4 8 1365.69 53.54
5 -4 8 1427.1 47.19
5 -4 9 10.05 5.58
5 -4 9 5.89 2.86
5 -4 9 7.28 3.34
5 -4 9 5.85 4.33
5 -4 10 700.4 40.8
5 -4 10 794.78 30.58
5 -4 10 811.43 36.17
5 -4 11 491.17 34.77
5 -4 11 548.69 25.05
5 -4 11 505.92 29.37
5 -4 12 19.14 7.74
5 -4 12 15.75 5.56
5 -4 12 10.63 8.35
5 -4 13 216.96 21.14
5 -4 13 292.93 34.79
5 -3 -11 300.38 31.98
5 -3 -10 26.65 11.43
5 -3 -9 901.12 64.18
5 -3 -8 350.05 28.79
5 -3 -7 131.93 17.25
5 -3 -6 1014.98 49.25
5 -3 -5 817.13 41.89
5 -3 -4 53.05 9.84
5 -3 -3 597.29 32.07
5 -3 -2 771.86 35.85
5 -3 -2 814.74 80.35
5 -3 -1 62.29 8.78
5 -3 0 1209.15 43.76
5 -3 0 1157.72 40.82
5 -3 1 788.53 30.15
5 -3 1 733.93 32.86
5 -3 1 699.39 38.24
5 -3 2 48.19 9.07
5 -3 2 34.82 7
5 -3 3 688.33 34.44
5 -3 4 1176.88 47.25
5 -3 5 82.59 10.4
5 -3 6 352.42 14.41
5 -3 6 383.44 21.93
5 -3 7 48.88 5.1
5 -3 7 44.22 7.85
5 -3 7 41.12 6.94
5 -3 7 52.59 5.64
5 -3 8 16.84 3.94
5 -3 8 17.11 5.49
5 -3 8 19.31 5.31
5 -3 8 20.01 4.29
5 -3 9 719.28 31.12
5 -3 9 699.41 37.41
5 -3 9 763.83 30.65
5 -3 9 655.31 31.53
5 -3 9 782.07 30.99
5 -3 9 711.95 46.72
5 -3 10 730.25 39.55
5 -3 10 681.63 29.28
5 -3 10 772.36 50.19
5 -3 10 694.09 32.66
5 -3 11 36.41 9.4
5 -3 11 25.95 10.17
5 -3 11 24.3 5.6
5 -3 12 546.58 38.09
5 -3 12 576.6 46.55
5 -3 12 618.51 30.43
5 -3 13 199.73 23.91
5 -3 13 197.49 28.01
5 -3 14 2.92 6.49
5 -2 -11 140.61 21.95
5 -2 -10 678.96 50.76
5 -2 -9 90.04 22.93
5 -2 -8 114.32 16.33
5 -2 -7 575.91 36.48
5 -2 -6 264.07 23.39
5 -2 -5 138.28 15.81
5 -2 -4 770.22 39.37
5 -2 -3 500.45 66.41
5 -2 -3 455.23 27.46
5 -2 -2 291.93 20.1
5 -2 -1 486.08 25.74
5 -2 0 530.66 24.86
5 -2 1 16.06 4.56
5 -2 2 1553.41 58.47
5 -2 3 981.9 40.24
5 -2 3 898.69 42.99
5 -2 4 81.72 9.4
5 -2 5 2389.74 74.32
5 -2 6 236.9 15.22
5 -2 6 234.93 15.09
5 -2 7 261.56 14.32
5 -2 7 256.29 17.33
5 -2 7 287.48 12.95
5 -2 7 256.27 15.65
5 -2 7 257.28 12.52
5 -2 7 282 24.97
5 -2 8 163.84 12.12
5 -2 8 178.03 15.72
5 -2 8 176.78 12.47
5 -2 8 170.25 20.42
5 -2 9 673.02 36.04
5 -2 9 740.52 31.04
5 -2 9 667.32 44.14
5 -2 10 0.82 3.01
5 -2 10 -1.28 3.49
5 -2 10 -0.71 2.82
5 -2 10 2.06 3.96
5 -2 11 672.49 31.28
5 -2 11 724.83 40.91
5 -2 11 740.55 34.81
5 -2 11 687.7 48.45
5 -2 12 89.25 14.65
5 -2 12 76.55 10.21
5 -2 12 77.97 11.28
5 -2 12 63.54 15.47
5 -2 13 99.55 13.44
5 -2 13 105 16.59
5 -2 13 81.75 18.9
5 -2 14 360.34 38.15
5 -1 -11 584.79 44.08
5 -1 -10 91.94 20.33
5 -1 -9 14.05 11.04
5 -1 -8 401.12 31.14
5 -1 -7 21.47 7.63
5 -1 -6 257.18 22.81
5 -1 -5 566.67 34.21
5 -1 -4 141.64 15.58
5 -1 -3 138.39 14.85
5 -1 0 2239.98 72.87
5 -1 1 1514.32 55.41
5 -1 2 164.48 15.6
5 -1 3 568.91 32.28
5 -1 5 201.92 12.27
5 -1 6 2.01 1.9
5 -1 6 6.86 2.87
5 -1 6 4.98 3.91
5 -1 6 2.28 1.12
5 -1 7 525.55 21.07
5 -1 7 553.55 21.17
5 -1 7 586.67 26.79
5 -1 7 514.88 33.76
5 -1 8 379.95 16.9
5 -1 8 402.16 19.49
5 -1 8 403.6 23.63
5 -1 8 356.51 29.07
5 -1 9 50.84 11.57
5 -1 9 43.98 6.9
5 -1 9 39.88 5.18
5 -1 9 46.58 8.62
5 -1 9 44.66 7.36
5 -1 10 494.92 30.97
5 -1 10 497.67 27.26
5 -1 10 513.71 38.39
5 -1 10 481.53 25.19
5 -1 10 505.38 27.04
5 -1 11 340.63 26.71
5 -1 11 402.15 26.39
5 -1 11 405.63 35.4
5 -1 11 359.78 21.94
5 -1 11 374.81 24.1
5 -1 12 223.67 17.43
5 -1 12 220.85 21.29
5 -1 12 196.85 26.2
5 -1 12 253.69 23.91
5 -1 12 216.54 18.85
5 -1 13 681 35.66
5 -1 13 584.3 40.44
5 -1 13 761.98 39.12
5 -1 13 848.16 47.03
5 -1 13 656.21 49.95
5 -1 14 59.92 13.62
5 -1 14 89.26 13.81
5 -1 14 83.95 18.66
5 -1 14 89.98 16.13
5 -1 15 37.25 13.53
5 0 -12 177.27 23.85
5 0 -11 4.28 7.89
5 0 -10 93.7 20.2
5 0 -9 7.1 8.82
5 0 -8 199.48 24.36
5 0 -7 79.29 15.13
5 0 -7 101.7 15.41
5 0 -6 1248.93 60.41
5 0 -6 1215.81 56.53
5 0 -5 31.3 8.94
5 0 -5 22.72 7.45
5 0 -4 951.37 45.95
5 0 -4 935.57 45.12
5 0 -3 1011.32 45.08
5 0 1 21.48 5.8
5 0 2 481.32 28.38
5 0 3 101.75 13.18
5 0 5 712.91 35.62
5 0 5 756.64 24.68
5 0 6 1688.73 51.26
5 0 6 1729.47 47.4
5 0 7 269.12 16.77
5 0 7 305.15 24.14
5 0 7 264.79 14.4
5 0 8 381.79 28.97
5 0 8 356.51 22.18
5 0 8 366.55 19.24
5 0 9 1095.15 53.94
5 0 9 1104.45 40.52
5 0 9 1181.55 46.13
5 0 10 315.6 23.53
5 0 10 242.55 17.98
5 0 10 301.01 28.42
5 0 10 294.7 19.98
5 0 10 306.22 20.9
5 0 11 458.31 30.88
5 0 11 422.01 24.44
5 0 11 408.62 26.54
5 0 11 423.83 35.7
5 0 11 390.14 25.65
5 0 12 640.09 39.14
5 0 12 643.33 36.58
5 0 12 600.04 31.35
5 0 12 597.24 44.71
5 0 12 550.04 25.88
5 0 13 58.12 11.7
5 0 13 47.06 11.57
5 0 13 58.67 12
5 0 13 45.82 9.23
5 0 13 48.96 14.18
5 0 13 46.19 7.43
5 0 14 138.97 23.18
5 0 14 199.68 23.33
5 0 14 193.13 23.21
5 0 14 183.35 19.95
5 0 14 195.67 20.31
5 0 15 591.41 38.83
5 0 15 603.01 50.38
5 1 -12 13.2 8.38
5 1 -11 363.35 34.11
5 1 -11 327.96 35.74
5 1 -10 466.34 44.13
5 1 -10 413.42 38.57
5 1 -9 9.13 7.61
5 1 -8 363.37 33.11
5 1 -7 912.6 49.16
5 1 -7 929.71 53.01
5 1 -6 17.78 7.73
5 1 -6 24.11 8.57
5 1 -5 1109.82 50.37
5 1 -5 1048.05 51.24
5 1 -4 924.09 45.96
5 1 -3 36.2 8.09
5 1 -2 389.49 23.95
5 1 -1 730.11 32.07
5 1 0 37.95 5.57
5 1 1 1363.4 40.66
5 1 1 1446.24 56.13
5 1 2 442.71 27.85
5 1 3 56.87 10.28
5 1 4 377.04 15.17
5 1 4 370.19 21.08
5 1 5 1494.8 50.75
5 1 5 1378.11 53.49
5 1 5 1487.11 43.77
5 1 5 1429.54 42.08
5 1 6 37.32 6.91
5 1 6 33.36 5.12
5 1 6 43.63 8.12
5 1 6 31.38 4.45
5 1 7 1076.52 48.69
5 1 7 1072.81 45.96
5 1 7 1016.34 39.05
5 1 7 1034.7 37.41
5 1 8 1260.62 54.49
5 1 8 1296.66 57.63
5 1 8 1219.78 47.95
5 1 8 1257.96 45.35
5 1 9 121.97 13.5
5 1 9 126.16 15.92
5 1 9 92.61 10.67
5 1 9 83.48 14.04
5 1 10 220.25 19.65
5 1 10 230.04 17.35
5 1 10 239.94 23.05
5 1 10 225.18 23.86
5 1 10 162.23 8.25
5 1 10 242.32 18.49
5 1 11 840.63 41.11
5 1 11 861.4 43.68
5 1 11 777.67 36.15
5 1 11 800.83 39.25
5 1 11 844.85 50.8
5 1 11 765.04 46.42
5 1 11 733.72 27.48
5 1 12 67.67 11.45
5 1 12 79.04 13.54
5 1 12 51.37 10.04
5 1 12 66.15 10.01
5 1 12 50.32 12.72
5 1 12 63.96 7.57
5 1 13 327.18 26.38
5 1 13 336.04 28.37
5 1 13 332.17 27.84
5 1 13 331.91 23.87
5 1 13 301.61 18.67
5 1 13 359.88 34.49
5 1 14 500.53 37.01
5 1 14 541.76 33.7
5 1 14 555.61 36.07
5 1 14 545.84 38.69
5 1 14 507.81 43.35
5 1 15 59.55 14.55
5 1 15 53.84 15.04
5 1 15 75.67 15.83
5 1 15 83.53 14.93
5 1 16 294.93 28.27
5 2 -12 302.28 28.98
5 2 -11 227.69 29.59
5 2 -11 268.9 28.38
5 2 -10 39.71 12.97
5 2 -10 42.76 15.16
5 2 -9 853.88 54.88
5 2 -8 595.65 43.63
5 2 -7 3.87 5.27
5 2 -7 3.24 5.4
5 2 -6 899.25 50.63
5 2 -6 938.56 48.69
5 2 -5 1239.37 58.53
5 2 -5 1205.15 103.51
5 2 -4 18.96 6.57
5 2 -3 650.15 35.15
5 2 -2 721.37 35.06
5 2 -1 19.48 5.14
5 2 0 1342.81 46.24
5 2 1 2327.04 82
5 2 1 2146.63 63.59
5 2 2 114.34 14.05
5 2 2 100.83 6.34
5 2 3 407.6 18.54
5 2 3 371.27 16.04
5 2 4 508.1 21.94
5 2 4 504.48 16.68
5 2 4 482.41 21.27
5 2 4 512.2 24
5 2 5 184.45 10.38
5 2 5 191.33 15.17
5 2 5 179.91 13.76
5 2 5 198.53 12.4
5 2 6 1274.69 43.11
5 2 6 1251.29 49.07
5 2 6 1316.71 44.05
5 2 6 1268.57 50.88
5 2 7 907.14 35.82
5 2 7 845.42 42.1
5 2 7 882.12 35.32
5 2 7 936.23 41.76
5 2 8 5.93 3.76
5 2 8 3.89 5.29
5 2 8 0.78 2.3
5 2 8 1.35 3.67
5 2 8 1.25 3.92
5 2 9 793.45 38.38
5 2 9 899.97 46.59
5 2 9 787.89 44.78
5 2 9 841.42 37.43
5 2 9 762.45 49.94
5 2 10 274.56 21.93
5 2 10 230.23 27.02
5 2 10 263.69 24.79
5 2 10 246.32 24.7
5 2 10 229.18 18.32
5 2 10 223.37 18.46
5 2 11 3.52 3.19
5 2 11 1.96 1.71
5 2 11 4.92 4.73
5 2 11 3.96 4.86
5 2 11 8.87 4.77
5 2 11 -1.74 6.12
5 2 11 5.78 6.05
5 2 12 441.81 27.2
5 2 12 482.94 32.64
5 2 12 465.14 30.77
5 2 12 529.55 32.96
5 2 12 401.93 19.89
5 2 12 453.55 35.75
5 2 12 483.09 38.55
5 2 13 489.18 33.31
5 2 13 471.15 33.76
5 2 13 464.87 32.55
5 2 13 455.45 28.55
5 2 13 448.04 38.71
5 2 13 406.7 35.16
5 2 13 386.81 21.38
5 2 14 7.35 6.67
5 2 14 5.24 7
5 2 14 11.47 7.05
5 2 14 6.62 8.48
5 2 14 12.4 6.82
5 2 14 6.66 5.54
5 2 15 387.9 32.1
5 2 15 320.88 35.92
5 2 15 365.58 33.26
5 2 15 390.27 32.07
5 2 16 549.2 39.98
5 2 17 10.31 8.57
5 3 -12 30.29 11.08
5 3 -11 215.46 24.71
5 3 -10 868.11 59.43
5 3 -10 878.73 58.07
5 3 -9 345.02 34.21
5 3 -8 197.49 24.55
5 3 -7 394.94 33.34
5 3 -6 216.46 23.4
5 3 -5 47.35 9.27
5 3 -5 18.82 7.22
5 3 -5 23.47 15.97
5 3 -4 1298.82 51.28
5 3 -4 1268.4 57.26
5 3 -3 752.05 34.17
5 3 -3 819.62 40.52
5 3 -2 141.14 11.71
5 3 -2 126.55 14.1
5 3 -1 2836.74 80.54
5 3 -1 2564.74 85.75
5 3 0 1099.69 41.65
5 3 1 84.55 8.17
5 3 2 2176.15 62.89
5 3 3 2173.75 60.68
5 3 3 2132.2 67.3
5 3 3 2115.18 61.67
5 3 4 5.04 2.52
5 3 4 4.94 2.44
5 3 5 914.46 36.77
5 3 5 850.44 30.96
5 3 5 913.33 35.36
5 3 6 941.12 36.78
5 3 6 874.61 33.92
5 3 6 941.11 40.25
5 3 6 908.33 38.96
5 3 7 298.75 19.03
5 3 7 300.2 18.15
5 3 7 308.96 22.91
5 3 7 282.65 20.91
5 3 8 373.54 25.64
5 3 8 344.61 22.09
5 3 8 377.32 22.41
5 3 8 336.22 25.68
5 3 8 368.1 32.32
5 3 9 318.05 25.13
5 3 9 292.08 21.15
5 3 9 325.7 26.66
5 3 9 317.07 21.92
5 3 9 273.02 29.12
5 3 10 23.05 8.02
5 3 10 20.66 8.84
5 3 10 27.92 7.55
5 3 10 19.93 6.04
5 3 10 11.2 4.82
5 3 10 21.74 8.11
5 3 11 901.43 49.6
5 3 11 897.07 43.68
5 3 11 738.05 26.29
5 3 11 764.27 53.14
5 3 11 855.02 50.06
5 3 11 844.54 42
5 3 11 867.35 39.61
5 3 12 492.03 32.22
5 3 12 417.31 30.31
5 3 12 411.61 26.59
5 3 12 505.32 38.23
5 3 12 349.48 32.82
5 3 12 423.06 38.95
5 3 12 464.44 30.75
5 3 12 361.1 18.33
5 3 13 23.35 7.76
5 3 13 23.04 5.59
5 3 13 19.84 8.5
5 3 13 25.59 8.73
5 3 13 26.82 10.76
5 3 13 32.49 8.37
5 3 13 29.8 9.07
5 3 13 47.78 12.65
5 3 14 223.04 30.06
5 3 14 246.03 25.56
5 3 14 270.32 23.61
5 3 14 305.99 27.83
5 3 14 256.06 28.94
5 3 14 239.49 28.43
5 3 14 232.05 24.24
5 3 15 125.75 19.25
5 3 15 101.11 19.37
5 3 15 78.42 17.29
5 3 15 132.65 19.31
5 3 15 116.24 23.08
5 3 16 24.27 10.78
5 3 16 6.3 9.26
5 3 16 22.61 12.17
5 3 17 441.25 38
5 4 -12 29.71 10.15
5 4 -11 446.93 34.76
5 4 -10 80.34 18.85
5 4 -10 91.49 18.84
5 4 -9 33.06 11.75
5 4 -8 656.72 46.03
5 4 -7 65.63 14.24
5 4 -7 68.53 12.65
5 4 -7 67.13 13.02
5 4 -6 146.46 17.1
5 4 -6 156.2 20.18
5 4 -5 676.13 36.36
5 4 -5 652.05 40.71
5 4 -4 690.57 35.05
5 4 -4 680.83 39.78
5 4 -3 1026.6 42.47
5 4 -3 896.82 45.23
5 4 -2 2025.1 67.31
5 4 -2 2038.76 73.54
5 4 -1 433.91 25.42
5 4 0 434.79 23.73
5 4 1 2106.9 66.84
5 4 2 299.39 16.5
5 4 2 288.67 18.95
5 4 3 240.05 13.78
5 4 3 206.58 10.68
5 4 3 228.47 16.48
5 4 4 439.34 20.25
5 4 4 464.92 24.5
5 4 5 779.3 32.88
5 4 5 809.26 34.83
5 4 6 210.04 16.27
5 4 6 237.79 17.51
5 4 7 1805.15 63.85
5 4 7 1860.88 62.07
5 4 7 1708.02 66.45
5 4 8 186.34 18.3
5 4 8 168.72 15.17
5 4 8 178.37 22.64
5 4 8 214.57 17.54
5 4 8 174.6 17.53
5 4 9 181.58 19.16
5 4 9 184.36 18.92
5 4 9 168.89 16.08
5 4 9 159.42 22.15
5 4 9 191.27 17.6
5 4 10 288.42 21.68
5 4 10 265.89 25.55
5 4 10 298.87 25.57
5 4 10 293.09 22.76
5 4 10 271.9 30.19
5 4 10 306.07 23.68
5 4 11 230.95 19.34
5 4 11 206.36 22.74
5 4 11 195.35 19.55
5 4 11 195.98 22.76
5 4 11 217.78 27.46
5 4 11 247.21 21.82
5 4 12 30.81 5.14
5 4 12 25.64 9.82
5 4 12 36.87 9.99
5 4 12 18.69 8.07
5 4 12 31.95 8.57
5 4 12 33.93 8.15
5 4 12 39.23 12.68
5 4 13 643.37 44.78
5 4 13 628.5 40.12
5 4 13 662.91 40.41
5 4 13 646.05 45.51
5 4 13 568.69 26.82
5 4 13 560.77 47.1
5 4 13 684.27 41.5
5 4 13 607.95 35.13
5 4 14 138.93 17.14
5 4 14 161.66 20.76
5 4 14 189.57 21.71
5 4 14 155.11 23.65
5 4 14 154.46 20.33
5 4 14 175.17 26.15
5 4 14 136.17 21.63
5 4 15 19.39 10.45
5 4 15 24.67 10.27
5 4 15 34.93 11.01
5 4 15 43.9 14.55
5 4 16 345.62 32.89
5 4 16 303.93 36.99
5 4 16 376.37 37.33
5 5 -11 30.8 10.29
5 5 -10 238.86 27.62
5 5 -10 193.37 27.52
5 5 -9 511.15 42.56
5 5 -8 73.96 13.83
5 5 -8 35.53 11.89
5 5 -7 145.32 18.46
5 5 -7 189.48 23.52
5 5 -6 482.83 36.1
5 5 -6 513.47 32.52
5 5 -5 5.18 4.07
5 5 -5 6.82 5.68
5 5 -4 161.78 18.77
5 5 -4 166.31 17.18
5 5 -3 1038.3 44.76
5 5 -3 1043.56 49.96
5 5 -2 354.67 25.11
5 5 -1 405.91 25.68
5 5 0 1019.96 43.31
5 5 1 108.44 11.36
5 5 2 608.46 31.54
5 5 2 642.59 29.05
5 5 3 1940.23 54.07
5 5 3 1839.62 66.47
5 5 3 1848.01 61.82
5 5 4 9.24 3.98
5 5 5 1161.26 47.47
5 5 6 1162.25 48.04
5 5 7 179.29 21.97
5 5 7 182.98 16.68
5 5 8 827.94 40.59
5 5 8 810.76 51.06
5 5 8 837.19 39.49
5 5 9 190.99 18.36
5 5 9 178.17 17.39
5 5 9 216.63 26.22
5 5 9 191.41 17.98
5 5 10 251.36 21.88
5 5 10 238.79 20.03
5 5 10 271.07 22.72
5 5 10 245.78 23.28
5 5 10 262.42 30.07
5 5 11 70.63 12.22
5 5 11 71.22 13.42
5 5 11 75.99 11.44
5 5 11 52.53 10.82
5 5 11 72.18 16.28
5 5 12 1193.97 61.15
5 5 12 1176.89 55.93
5 5 12 1159.08 51.61
5 5 12 1081.24 59.63
5 5 12 1106.57 54.82
5 5 12 1146.02 69.36
5 5 13 101.77 16.11
5 5 13 90.1 17.1
5 5 13 91.58 15.54
5 5 13 127.39 19.63
5 5 13 91.69 15.11
5 5 13 97.77 20.24
5 5 13 87.18 13.41
5 5 14 230.53 24.77
5 5 14 272.9 27.27
5 5 14 271.15 30.04
5 5 14 203.51 28.52
5 5 14 231.06 27.7
5 5 14 217.8 23.87
5 5 15 500.92 38.23
5 5 15 453.56 41.08
5 5 15 445.9 43.23
5 5 15 379.1 36.92
5 5 16 96.55 19.94
5 5 16 131.74 23.66
5 5 16 116.76 20.95
5 5 16 101.1 18.85
5 6 -11 162.17 19.05
5 6 -10 310.75 28.84
5 6 -9 24.65 10.95
5 6 -9 -2.6 17.81
5 6 -8 178.35 24.77
5 6 -8 188.48 22.36
5 6 -7 542.91 41.3
5 6 -7 551.12 37.4
5 6 -6 88.54 14.39
5 6 -6 80.72 15.71
5 6 -5 486.18 32.23
5 6 -5 397.02 32.43
5 6 -4 814.44 46.62
5 6 -4 884.81 43.29
5 6 -3 61.03 11.49
5 6 -3 54.67 9.7
5 6 -2 255.62 22.19
5 6 -1 221.7 19.37
5 6 0 31.24 7.26
5 6 1 666.56 33.19
5 6 2 849.09 40.8
5 6 2 829.6 37.19
5 6 3 148.31 15.27
5 6 3 167.81 14.43
5 6 4 558.89 31.15
5 6 5 277.02 21.28
5 6 6 3.64 4.04
5 6 6 1.12 2.77
5 6 7 300.15 28.61
5 6 7 266.99 21.66
5 6 8 1349.02 68.7
5 6 8 1260.95 55.2
5 6 9 34.11 7.87
5 6 9 34.35 8.33
5 6 9 29.57 10.13
5 6 9 27.92 8.26
5 6 10 827.2 44.82
5 6 10 885.52 42.65
5 6 10 844.96 56.46
5 6 10 870.37 46.05
5 6 11 596.11 37
5 6 11 515.42 31.94
5 6 11 474.86 33.62
5 6 11 575.88 46.9
5 6 11 542.44 38.42
5 6 12 57.24 10.79
5 6 12 62.18 12.26
5 6 12 60.95 16.33
5 6 12 48.56 12.64
5 6 12 44.08 11.1
5 6 13 771.37 42.38
5 6 13 872.54 49.15
5 6 13 726.87 49.48
5 6 13 844.34 59.86
5 6 13 844.09 48.47
5 6 14 821.53 48.59
5 6 14 664.64 44.24
5 6 14 667.56 54.05
5 6 14 715.56 45.94
5 6 14 720.36 50.21
5 6 15 17.48 9.61
5 6 15 4.85 6.6
5 6 15 14.91 9.37
5 6 15 6.02 8.04
5 6 16 87.15 19.91
5 6 16 122.09 20.7
5 7 -10 24.97 8.6
5 7 -9 313.12 33.4
5 7 -9 126.36 23.41
5 7 -8 267.99 30.65
5 7 -7 56.04 12.66
5 7 -7 42.47 13.19
5 7 -6 359.29 32.06
5 7 -6 379.75 29.75
5 7 -5 533.18 35.34
5 7 -5 530.69 38.66
5 7 -4 5.45 5.02
5 7 -4 3.46 6.08
5 7 -3 227.25 22.99
5 7 -2 786.65 42.95
5 7 -1 65.34 11.45
5 7 0 227.18 19.9
5 7 1 691.28 22.35
5 7 1 719.84 38.33
5 7 1 664.54 35.65
5 7 2 6.21 4.78
5 7 2 6.31 3.7
5 7 3 1355.8 55.98
5 7 3 1210.98 50.6
5 7 4 257.11 21.2
5 7 4 243.36 25.67
5 7 5 46.24 9.04
5 7 5 53.79 11.89
5 7 6 606.39 34.82
5 7 6 554.62 39.96
5 7 7 674.13 45.78
5 7 7 821.17 41.99
5 7 8 38.49 8.5
5 7 8 40.9 9.13
5 7 8 31.43 10.18
5 7 9 1000.83 46.45
5 7 9 985.18 49.7
5 7 9 948.33 58.28
5 7 10 399.17 30.34
5 7 10 363.3 35.99
5 7 10 445.51 32.78
5 7 10 407.73 27.95
5 7 11 9.71 5.69
5 7 11 15.81 8.28
5 7 11 7.82 5.22
5 7 11 12.11 6.66
5 7 12 526.69 33.77
5 7 12 518.03 37.32
5 7 12 505.24 45.5
5 7 12 564.95 39.45
5 7 13 452.09 35.96
5 7 13 497.59 45.84
5 7 13 543.21 42.84
5 7 13 587.09 40.76
5 7 14 9.58 9.22
5 7 14 9.39 7.22
5 7 14 2.99 8.78
5 7 15 329.47 35.42
5 7 15 299.24 36.07
5 7 15 330.63 31.39
5 7 16 287.9 35.19
5 8 -9 162.13 20.84
5 8 -8 55.19 15.57
5 8 -7 246.35 29.17
5 8 -6 344.77 30.86
5 8 -6 382.6 34.78
5 8 -5 10.1 7.77
5 8 -5 8.09 6.23
5 8 -4 933.32 52.99
5 8 -3 176.9 20.9
5 8 -2 11.08 6.58
5 8 -1 245.83 23.02
5 8 0 449.74 30.61
5 8 0 440.16 18.78
5 8 1 36.68 4.89
5 8 1 40.37 9.45
5 8 1 36.19 8.78
5 8 2 990.6 48.31
5 8 2 959.45 45.78
5 8 3 1439.6 62.74
5 8 3 1565.91 61.4
5 8 4 107.71 14.5
5 8 5 785.53 42.67
5 8 5 894.22 52.94
5 8 6 450.22 30.97
5 8 6 443.54 35.71
5 8 7 60.97 13.6
5 8 7 47.54 10.2
5 8 8 702.57 47.91
5 8 8 781.56 43.3
5 8 9 783.2 40.6
5 8 9 755.32 51.07
5 8 9 772.76 44.31
5 8 10 176.46 24.75
5 8 10 173.42 21.76
5 8 10 167.55 17.84
5 8 10 124.59 17.4
5 8 11 355.94 36.31
5 8 11 404.88 33.84
5 8 11 303.3 25.31
5 8 11 336.21 29.22
5 8 12 171.21 21.57
5 8 12 218.79 29.74
5 8 12 221.56 25.42
5 8 13 3.86 5.66
5 8 13 5.83 7.24
5 8 13 2.14 6.72
5 8 14 441.22 44.16
5 8 14 477.3 37.02
5 8 14 533.31 44.59
5 8 15 234.35 32.09
5 8 15 279.51 33.15
5 8 15 233.82 26.56
5 8 16 -3.05 6.77
5 9 -7 81.6 18.53
5 9 -6 20.89 10
5 9 -5 183.14 21.39
5 9 -5 133.65 21.63
5 9 -4 168.82 22.81
5 9 -3 225.41 24.92
5 9 -2 811.1 47.68
5 9 -1 428.15 20.95
5 9 -1 414.96 31.87
5 9 0 27.48 8.49
5 9 0 17.4 4.21
5 9 1 1815.49 72.83
5 9 1 1780.96 73.7
5 9 1 1736.06 56.17
5 9 2 911.94 45.9
5 9 2 832.68 45.81
5 9 3 259.63 22.35
5 9 3 213.94 21.6
5 9 4 1318.87 60.37
5 9 5 461.19 32.33
5 9 6 92.17 17.13
5 9 6 84.3 13.68
5 9 7 566.76 33.31
5 9 7 598.83 37.96
5 9 7 489.44 39.39
5 9 8 234.95 23.47
5 9 8 228.15 27.25
5 9 9 11.81 6.22
5 9 9 9.06 7.12
5 9 10 326.62 29.02
5 9 10 320.44 33.26
5 9 11 253.36 22.88
5 9 11 259.04 26.3
5 9 11 236.66 29.34
5 9 11 263.5 29.08
5 9 12 9.62 6.77
5 9 12 15.96 9.48
5 9 12 16.22 8.5
5 9 13 279.37 33.45
5 9 14 585.47 50.13
5 9 15 24.89 10.33
5 9 15 36.14 14.59
5 9 15 29.24 13.41
5 9 16 360.69 39.52
5 10 -6 152.27 24.07
5 10 -5 71.36 16.08
5 10 -5 105.93 28.3
5 10 -4 118.94 19.72
5 10 -3 1136.8 61.74
5 10 -2 180.52 22.47
5 10 -1 447.97 23.47
5 10 -1 464.71 35.13
5 10 0 991.67 38.66
5 10 0 986.38 52.7
5 10 1 107.05 15.7
5 10 1 112.36 16.09
5 10 1 97.8 10.23
5 10 2 185.14 20.94
5 10 2 165.55 19.07
5 10 3 563.18 37.45
5 10 3 545.47 35.73
5 10 4 434.95 32.63
5 10 4 456.71 31.72
5 10 5 80.1 13.96
5 10 6 506.49 35.73
5 10 6 545 32.08
5 10 7 329.92 28.99
5 10 7 347.28 25.28
5 10 7 335.35 33
5 10 8 255.31 25.64
5 10 8 274.08 29.55
5 10 8 294.95 23.54
5 10 9 1059.61 56.1
5 10 9 949.13 59.35
5 10 9 992.4 48.67
5 10 10 303.96 28.8
5 10 10 285.77 31.25
5 10 11 54.61 13.22
5 10 11 40.33 13.18
5 10 12 683.13 52.3
5 10 13 315.7 36.3
5 10 14 22.93 10.08
5 10 15 284.46 34.7
5 10 16 85.55 20.3
5 11 -6 44.11 15.28
5 11 -5 181.47 25.74
5 11 -5 57.18 29.8
5 11 -4 409.9 37.73
5 11 -3 85.03 16.9
5 11 -2 307.84 30.59
5 11 -2 308.36 20.6
5 11 -1 480.37 36.75
5 11 -1 393.43 23.45
5 11 0 64.71 9.18
5 11 0 63.11 13.76
5 11 1 59.13 13.14
5 11 1 63.74 9.21
5 11 1 72.68 13.73
5 11 2 409.56 31.91
5 11 2 344.77 30.02
5 11 3 13.41 6.45
5 11 3 7.03 5.86
5 11 4 159.11 19.57
5 11 4 179.44 21.35
5 11 5 795.97 39.69
5 11 5 834.72 48.35
5 11 6 50.36 11.55
5 11 6 57.88 9.99
5 11 7 806.79 48.19
5 11 7 753 39.75
5 11 8 936.35 59.59
5 11 8 883.66 51.91
5 11 8 858.08 44.09
5 11 9 153.75 20.94
5 11 9 164.68 18.29
5 11 9 126.98 21.1
5 11 10 261.95 30.1
5 11 11 359.98 36.79
5 11 12 150.09 24.04
5 11 13 68.09 16.65
5 11 14 419.89 42.16
5 11 15 71.23 17.7
5 12 -4 68.89 16.7
5 12 -3 208.22 27.1
5 12 -2 324.99 33.01
5 12 -1 7.76 4.04
5 12 -1 10.58 7.8
5 12 0 109.46 12.58
5 12 0 125.03 19.33
5 12 1 181.42 22.75
5 12 1 184.24 16.7
5 12 2 60.5 12.89
5 12 2 90.38 15.88
5 12 3 482.03 36.82
5 12 3 440.5 35.16
5 12 4 793.17 48.41
5 12 4 847.93 49.06
5 12 4 735.88 37.71
5 12 5 83.82 15.51
5 12 5 70.71 11.09
5 12 6 375.11 32.94
5 12 6 392.87 26.69
5 12 7 732.26 47.28
5 12 7 691.29 38.21
5 12 8 10.72 5.58
5 12 10 248.98 30.77
5 12 11 12.9 8.6
5 12 12 134.47 23.47
5 12 13 283.52 33.3
5 12 14 22.06 11.47
5 12 15 162.16 26.09
5 13 -3 198.9 27.07
5 13 -2 9.49 8.74
5 13 -1 261.29 29.68
5 13 0 276.6 30.29
5 13 0 301.69 22.18
5 13 1 33.91 11.31
5 13 1 39.94 8.48
5 13 1 26.81 6.4
5 13 2 507.6 30.25
5 13 2 492.17 38.75
5 13 2 470.65 27.27
5 13 3 648.3 33.51
5 13 3 660.49 44.71
5 13 4 11.95 7.35
5 13 4 24.34 6.66
5 13 5 505.4 38.6
5 13 5 490.13 29.66
5 13 6 207.57 19.38
5 13 7 1.29 4.29
5 13 12 178.09 27.22
5 13 13 -2.74 5.26
5 13 14 319.63 36.27
5 14 -1 89.87 19.01
5 14 0 62.58 8.86
5 14 0 46.67 14.02
5 14 1 393.52 36.38
5 14 1 429.2 24.88
5 14 2 381.18 35.12
5 14 2 348.71 22.71
5 14 3 67.18 14.95
5 14 3 79.28 11.02
5 14 4 870.93 41.36
5 14 4 869.2 54.1
5 14 5 142.33 21.31
5 14 5 145.4 15.98
5 14 6 12.33 6.13
5 15 1 89.8 18.01
5 15 2 147.83 22.82
5 15 2 114.87 13.12
5 15 3 254.29 29.24
5 15 3 210.6 18.41
5 15 4 108.63 19.74
5 15 4 115.7 14.09
5 15 5 168.07 17.5
5 15 5 148.49 22.66
5 15 6 518.32 42.19
5 16 4 180.25 18.17
6 -12 -4 152.58 20.65
6 -12 -3 6.96 7.23
6 -12 -2 550.45 37.69
6 -12 -1 363.57 28.82
6 -12 -1 305.75 37.16
6 -12 0 73.57 18.57
6 -12 1 390.09 40.79
6 -12 2 182.1 27.31
6 -12 3 10.97 8.06
6 -12 4 534.94 46.36
6 -12 5 404.8 39.22
6 -12 6 35.92 13.39
6 -12 7 210.05 27.55
6 -11 -5 117.57 18.81
6 -11 -4 24.67 10.76
6 -11 -3 464.45 36.37
6 -11 -3 403.9 42.95
6 -11 -2 273.17 26.84
6 -11 -2 253.83 33.09
6 -11 -1 84.01 15.06
6 -11 -1 94.45 20.46
6 -11 0 411.5 30.37
6 -11 0 330.06 36.45
6 -11 1 69.59 12.41
6 -11 1 64.49 16.42
6 -11 1 59.83 8.51
6 -11 2 104.72 20.3
6 -11 3 492.22 43.15
6 -11 4 154.09 23.72
6 -11 5 55.75 14.05
6 -11 6 335.1 33.94
6 -11 7 115.02 19.66
6 -10 -6 70.78 15.6
6 -10 -5 159.62 22.49
6 -10 -4 652.05 45.68
6 -10 -3 106.94 21.77
6 -10 -3 155.51 21.86
6 -10 -2 108.91 21.39
6 -10 -2 86.37 17
6 -10 -1 887.4 51.34
6 -10 -1 604.78 50.33
6 -10 0 155.95 20.72
6 -10 0 120.04 21.76
6 -10 1 205.66 23.12
6 -10 1 193.79 26.74
6 -10 1 172.96 14.29
6 -10 2 423.95 30.79
6 -10 2 369.57 36.25
6 -10 3 96.11 13.27
6 -10 3 82.52 17.11
6 -10 4 196.93 25.5
6 -10 5 335.38 32.82
6 -10 6 51.71 12.72
6 -10 7 73.56 15.76
6 -10 8 246.2 27.34
6 -9 -6 306 32.03
6 -9 -5 512.52 42.1
6 -9 -4 116.62 20.57
6 -9 -3 456.4 42.43
6 -9 -2 331.29 38.6
6 -9 -2 476.21 42.44
6 -9 -1 7.62 7.46
6 -9 -1 -3 5.77
6 -9 0 23.72 10.47
6 -9 0 149.3 22.93
6 -9 1 522.47 42.58
6 -9 1 532.36 26.52
6 -9 2 76.67 16.9
6 -9 3 119.58 19.53
6 -9 4 465.8 36.29
6 -9 4 89.98 16.55
6 -9 5 74.99 14.65
6 -9 5 49.1 10.39
6 -9 6 176.43 22.51
6 -9 7 195.91 23.34
6 -9 8 27.88 9.7
6 -9 9 232.89 25.23
6 -8 -7 179.49 25.87
6 -8 -6 414.54 40.36
6 -8 -5 37.71 14.07
6 -8 -4 92.96 21.62
6 -8 -2 141.35 23.13
6 -8 -1 499.26 42.36
6 -8 0 640.23 47.29
6 -8 1 16.76 4.8
6 -8 1 10.9 7.66
6 -8 2 366.52 33.36
6 -8 3 714.49 47.55
6 -8 4 11.5 6.74
6 -8 5 173.24 21.4
6 -8 6 433.77 33.46
6 -8 6 311.86 15.08
6 -8 7 18.83 7.62
6 -8 8 328.55 28.44
6 -8 9 370.88 30.09
6 -7 -8 483.36 43.42
6 -7 -7 307.23 36.66
6 -7 -6 13.28 12.23
6 -7 -5 100.39 23.48
6 -7 -1 305.25 31.19
6 -7 0 16.92 9.1
6 -7 0 11.28 2.19
6 -7 1 623.58 43.84
6 -7 1 571.35 27.68
6 -7 2 672.36 44.3
6 -7 2 644.4 33.84
6 -7 3 31.03 9.54
6 -7 4 462.16 34.43
6 -7 5 808.59 44.28
6 -7 5 276.13 47.11
6 -7 6 39.8 9.89
6 -7 6 42.42 18.16
6 -7 7 368.05 15.26
6 -7 7 415.23 30.32
6 -7 8 228.11 22.1
6 -7 8 201.65 11.86
6 -7 9 4.35 4.83
6 -7 10 370.67 28.31
6 -6 -8 189.33 29.39
6 -6 -7 10.76 11.26
6 -6 0 750.38 47.79
6 -6 0 742.27 25.57
6 -6 1 293.74 18.22
6 -6 1 328.4 29.49
6 -6 2 180.36 16.7
6 -6 2 211.28 23.09
6 -6 2 187.24 39.79
6 -6 3 1020.55 53.62
6 -6 4 466.05 33.15
6 -6 5 25.38 8.15
6 -6 6 549.65 34.97
6 -6 7 276.26 23.25
6 -6 8 64.8 5.74
6 -6 8 76.83 12.29
6 -6 9 137.4 10.33
6 -6 9 158.04 10.67
6 -6 9 140.9 16.1
6 -6 10 149.79 16.86
6 -6 11 1.24 3.36
6 -5 -8 71.08 21.32
6 -5 -7 77.61 22.3
6 -5 -6 193.27 20.29
6 -5 -5 136.83 16.77
6 -5 -4 985.45 46.86
6 -5 -3 290.71 22.16
6 -5 -2 32.29 7.3
6 -5 -1 295.98 20.01
6 -5 0 349.76 16.72
6 -5 0 336.48 53.88
6 -5 0 391.46 21.31
6 -5 1 419.95 32.69
6 -5 1 432.88 20.82
6 -5 1 437.45 23.8
6 -5 2 745.78 36.89
6 -5 2 825.52 45.52
6 -5 3 249.35 23.18
6 -5 4 51.58 10.46
6 -5 5 504.62 32.07
6 -5 6 214.7 19.82
6 -5 7 43.58 9.03
6 -5 8 557.49 30.83
6 -5 8 421.47 15.16
6 -5 9 238.32 20.04
6 -5 9 248.04 13.48
6 -5 10 67.81 7.59
6 -5 10 48.45 6.79
6 -5 10 60.08 9.78
6 -5 11 444.72 27.32
6 -5 11 424 30.96
6 -5 12 215.19 22.97
6 -4 -6 123.11 16.33
6 -4 -5 921.26 46.45
6 -4 -4 178.5 18.15
6 -4 -3 633.91 34.78
6 -4 -2 515.39 77.53
6 -4 -2 1819.8 59.92
6 -4 -1 173.77 41.29
6 -4 -1 183.04 15.88
6 -4 0 50.4 8.16
6 -4 0 51.24 6.56
6 -4 1 846.01 32.91
6 -4 1 696.07 33.16
6 -4 2 20.78 4.3
6 -4 2 11.48 4.51
6 -4 2 29.7 8.32
6 -4 3 220.58 20.66
6 -4 3 221.18 11.76
6 -4 4 441.6 28.96
6 -4 4 438.74 15.25
6 -4 5 464.49 28.91
6 -4 6 255.69 20.19
6 -4 7 548.69 29.93
6 -4 8 84.81 10.84
6 -4 9 74.14 6.62
6 -4 9 67.04 9.48
6 -4 9 55.73 5.89
6 -4 10 488.13 22.6
6 -4 10 511.38 31.65
6 -4 10 509.06 24.4
6 -4 10 440.57 25.92
6 -4 11 55.64 11.19
6 -4 11 67.81 8.44
6 -4 11 67.85 8.86
6 -4 11 55.44 8.68
6 -4 12 394.64 30.38
6 -4 13 419.8 33.56
6 -3 -9 326.15 42.79
6 -3 -6 514.89 34.37
6 -3 -5 76.84 12.55
6 -3 -4 649.95 36.6
6 -3 -3 162.09 42.01
6 -3 -3 575.66 31.72
6 -3 -2 128.13 35.24
6 -3 -2 113.94 13.3
6 -3 -1 417.9 25.18
6 -3 0 155.89 13.98
6 -3 0 179.48 13.48
6 -3 1 71.56 8.65
6 -3 1 54.52 8.32
6 -3 2 189.88 17.21
6 -3 3 1332.8 55.49
6 -3 4 156.12 15.73
6 -3 5 332.01 21.97
6 -3 6 746.7 34.62
6 -3 7 1.01 1.71
6 -3 7 -0.82 2.58
6 -3 8 1428.69 43.67
6 -3 8 1284.33 49.24
6 -3 9 1166.19 36.77
6 -3 9 1220.82 49.53
6 -3 9 1121.24 42.88
6 -3 9 1242.14 40.2
6 -3 10 22.32 5.13
6 -3 10 22.54 4.7
6 -3 10 22.52 6.98
6 -3 10 22.59 5.76
6 -3 10 15.2 4.09
6 -3 10 26.72 5.64
6 -3 11 279.18 18.13
6 -3 11 298.49 24.26
6 -3 11 290.03 18.21
6 -3 11 252.05 17.95
6 -3 12 388.4 23.79
6 -3 12 423.15 23.21
6 -3 12 429.1 39.92
6 -3 12 379.3 29.12
6 -3 12 338.43 20.38
6 -3 13 1.68 4.93
6 -3 13 2.76 6.13
6 -2 -10 337.83 40.54
6 -2 -9 16.2 11.02
6 -2 -6 12.25 7.22
6 -2 -5 383.87 28.47
6 -2 -4 252.47 22.04
6 -2 -3 85.59 30.72
6 -2 -3 66.55 11.01
6 -2 -2 1197.86 50.43
6 -2 -1 612.14 32.16
6 -2 1 645.72 31.9
6 -2 2 1211.56 51
6 -2 5 993.35 40.4
6 -2 5 1081.18 53.29
6 -2 6 3.4 3.29
6 -2 7 1162.73 41.52
6 -2 8 315.31 11.31
6 -2 8 405.42 22.06
6 -2 8 431.91 19.31
6 -2 8 287.82 11.06
6 -2 8 414.9 19.29
6 -2 9 2.52 2.71
6 -2 9 3.27 2.08
6 -2 9 -0.94 3.14
6 -2 9 4.32 2.61
6 -2 9 1.62 1.69
6 -2 10 400.08 19.73
6 -2 10 389.9 21.44
6 -2 10 351.96 18.19
6 -2 10 367.06 19.3
6 -2 10 340.57 32.36
6 -2 10 403.54 26.01
6 -2 11 418.99 23.35
6 -2 11 383.55 27.41
6 -2 11 402.02 22.84
6 -2 11 339.36 21.28
6 -2 11 337.53 18.03
6 -2 11 403.94 36.43
6 -2 12 5.04 2.85
6 -2 12 4.75 4.6
6 -2 12 5.21 4.2
6 -2 12 4.41 4.9
6 -2 12 3.15 3.69
6 -2 12 14.79 8.21
6 -2 13 372.76 38.47
6 -2 13 408.08 25.82
6 -2 13 366.49 29.87
6 -2 14 193.87 28
6 -2 14 190.48 23.06
6 -1 -10 53.1 19.89
6 -1 -6 472.8 33.49
6 -1 -5 193.59 20.53
6 -1 -4 66.69 11.4
6 -1 -3 771.23 40.06
6 -1 1 281.31 20.46
6 -1 2 88.97 12.25
6 -1 5 170.57 19.36
6 -1 6 403.17 31.89
6 -1 7 207.46 13.36
6 -1 8 452.26 23.17
6 -1 8 465.55 33.16
6 -1 8 425.25 16.47
6 -1 9 1682.97 50.07
6 -1 9 1739.55 59.21
6 -1 9 1694.71 73.76
6 -1 10 732.11 46.67
6 -1 10 774.36 36.72
6 -1 10 736.58 32.5
6 -1 10 686.34 28.77
6 -1 11 11.28 2.68
6 -1 11 10.84 7.23
6 -1 11 13.18 5.34
6 -1 11 13.68 5.17
6 -1 11 8.28 4.02
6 -1 11 18.69 6.19
6 -1 12 496.42 32.27
6 -1 12 506.88 28.39
6 -1 12 503.09 27.08
6 -1 12 466.16 40.32
6 -1 12 468.26 27.51
6 -1 13 263.59 25.58
6 -1 13 329.89 23.88
6 -1 13 300.79 24.22
6 -1 13 250.85 30.79
6 -1 13 296.58 21.33
6 -1 14 38.37 12.95
6 -1 14 35.51 8.38
6 -1 14 43.42 11.93
6 0 -10 180.38 32.37
6 0 -6 135.02 17.6
6 0 -5 636.65 36.82
6 0 -5 177.83 46.47
6 0 -4 1050.76 50.4
6 0 1 606.88 33.25
6 0 2 1169.2 51.41
6 0 5 1123.6 55.78
6 0 6 674.22 23.04
6 0 6 691.22 43.24
6 0 7 64.24 11.09
6 0 7 59.67 6.68
6 0 7 44.51 4.11
6 0 7 47.76 12.06
6 0 8 1544.59 47.61
6 0 8 1523.73 67.13
6 0 8 1636.33 76.13
6 0 8 1543.64 52.7
6 0 9 384.08 19.5
6 0 9 419.16 32.06
6 0 9 409.27 23.68
6 0 10 171.16 13.47
6 0 10 192.4 17.15
6 0 10 177.2 21.57
6 0 11 515.61 31.76
6 0 11 456.53 26.08
6 0 11 504.26 39.23
6 0 11 560.02 29.66
6 0 11 562.67 30.7
6 0 12 488.48 32.22
6 0 12 469.06 39.59
6 0 12 453.98 27.7
6 0 12 472.34 27.43
6 0 12 454.97 28.92
6 0 13 20.38 7.23
6 0 13 34.46 11.92
6 0 13 29.69 8
6 0 13 23.31 8.64
6 0 13 14.81 5.78
6 0 14 665.44 35.34
6 0 14 539.5 45.88
6 0 14 597.41 36.51
6 0 14 565.22 39.05
6 0 15 298.22 35.09
6 0 15 326.03 27.08
6 0 16 29.22 9.57
6 1 -10 38.8 18.81
6 1 -9 266.09 30.07
6 1 -8 604.6 44.45
6 1 -7 92 16.77
6 1 -6 487.42 34.33
6 1 -6 447.02 34.84
6 1 -5 1838.97 72.67
6 1 -5 1760.74 73.19
6 1 -4 109.17 15.09
6 1 -3 110.37 14
6 1 -2 524.59 29.37
6 1 -1 468.86 24.83
6 1 5 200.22 21.52
6 1 6 182.71 9.04
6 1 6 167.55 20.42
6 1 6 190.6 17.1
6 1 6 191.47 10.09
6 1 7 662.63 25.83
6 1 7 673.38 25
6 1 7 603.58 35.26
6 1 7 643.1 43.71
6 1 8 517.19 22.79
6 1 8 518.42 24.76
6 1 8 473.3 32.27
6 1 9 370.16 20.01
6 1 9 328.84 21.24
6 1 9 301.07 26.79
6 1 10 1379.64 50.84
6 1 10 1335 65.62
6 1 10 1426.47 55.59
6 1 11 147.72 20.51
6 1 11 151.94 14.32
6 1 11 157.65 15.55
6 1 11 131.55 15.41
6 1 12 143.85 17.12
6 1 12 136.72 15.08
6 1 12 138.22 21.27
6 1 12 162.59 15.75
6 1 12 155.6 17.32
6 1 13 460.68 32.81
6 1 13 483.03 31.2
6 1 13 424.59 38.32
6 1 13 470.19 28.84
6 1 13 525.6 33.3
6 1 14 251.23 25.27
6 1 14 267.08 24.73
6 1 14 252.44 24.07
6 1 14 236.09 30.11
6 1 14 247.57 21.29
6 1 15 218.16 23.04
6 1 15 158.45 25.05
6 1 15 172.42 19.31
6 1 16 691.29 43.86
6 2 -11 -2.42 9.31
6 2 -10 85.81 24.74
6 2 -10 310.24 33.3
6 2 -9 549.65 44.21
6 2 -8 2.21 6.48
6 2 -7 524.62 39.64
6 2 -6 452.11 33.4
6 2 -6 460.04 35.5
6 2 -5 140.7 18.36
6 2 -5 178.42 44.97
6 2 -4 596.55 36.77
6 2 -3 930.16 45.47
6 2 -2 47.05 9.11
6 2 -1 254.69 18.47
6 2 0 1220.57 44.32
6 2 1 242.13 13.59
6 2 2 1394.71 40.06
6 2 4 136.63 8.82
6 2 5 180.16 12.61
6 2 5 151.78 10.64
6 2 5 186.75 20.97
6 2 5 170.37 14.24
6 2 6 2009.12 65.46
6 2 6 1850.49 54.68
6 2 6 1900.83 58.72
6 2 6 1953.14 68.37
6 2 7 425.65 20.85
6 2 7 437.91 20.38
6 2 7 435.07 26.3
6 2 7 373.13 26.23
6 2 8 33.12 6.02
6 2 8 36.8 6.09
6 2 8 41.64 8.99
6 2 8 24.65 7.19
6 2 9 1311.24 48.33
6 2 9 1281.03 49.74
6 2 9 1340.38 58.2
6 2 9 1238.81 59.21
6 2 10 338.9 23.45
6 2 10 329.31 27.48
6 2 10 378.53 30.65
6 2 10 352.31 22.3
6 2 10 369.47 35.71
6 2 11 246.93 21.36
6 2 11 299.28 22.49
6 2 11 266.05 25.96
6 2 11 282.74 28.01
6 2 11 282.76 20.81
6 2 11 253.23 30.42
6 2 12 573.05 34.92
6 2 12 534.2 31.26
6 2 12 562.42 39.53
6 2 12 551.49 42.01
6 2 12 542.97 31.85
6 2 12 638.92 36.93
6 2 13 60.29 12.6
6 2 13 57.91 14.84
6 2 13 51.09 11.02
6 2 13 53.77 9.89
6 2 13 48.24 12.7
6 2 13 61.41 16.29
6 2 13 58.91 10.81
6 2 14 316.64 37.04
6 2 14 301.53 28.02
6 2 14 345.87 28.11
6 2 14 329.12 34.61
6 2 14 305.51 24.51
6 2 14 362.41 30.04
6 2 15 539.66 39
6 2 15 544.07 45.92
6 2 15 622.86 41.04
6 2 15 527.05 50.4
6 2 16 109.06 18.47
6 2 17 53.01 14.55
6 3 -11 170.55 25.42
6 3 -10 354.71 35.65
6 3 -10 158.29 28.71
6 3 -9 38.51 12.57
6 3 -8 480.6 39.91
6 3 -7 394.76 34.62
6 3 -6 16.8 8.56
6 3 -6 15.26 7.3
6 3 -5 258.18 25.62
6 3 -5 419.61 65.44
6 3 -4 866.1 46.11
6 3 -3 29.9 8.2
6 3 -2 1113.32 48.79
6 3 -1 1480.47 55.75
6 3 -1 1484.71 47.44
6 3 0 5.32 3.87
6 3 0 6.35 2.24
6 3 1 1209.3 34.16
6 3 1 1179.05 42.1
6 3 2 1226.6 39.89
6 3 3 439.74 16.88
6 3 4 283.16 14.67
6 3 4 267.35 16.48
6 3 4 270.21 11.11
6 3 5 632.41 27.68
6 3 5 669.38 27.78
6 3 5 593.75 21.8
6 3 5 598.47 28.19
6 3 6 254.68 18.43
6 3 6 226.55 16.75
6 3 6 254.53 16.23
6 3 6 235.14 13.13
6 3 7 487.41 29
6 3 7 485.2 27.79
6 3 7 530.38 25.75
6 3 7 473.82 22.58
6 3 8 1016.94 46.28
6 3 8 938.85 46.45
6 3 8 990.8 39.23
6 3 8 1025.97 40.69
6 3 8 876.6 55.47
6 3 9 49.06 10.77
6 3 9 37.53 9.38
6 3 9 75.55 10.07
6 3 9 45.83 8.02
6 3 9 70.19 15.42
6 3 10 259.62 24.07
6 3 10 253.57 20.16
6 3 10 252.33 24.84
6 3 10 229.11 28.46
6 3 10 251.5 19.29
6 3 11 951.7 44.86
6 3 11 1004.52 45.62
6 3 11 903.45 52.7
6 3 11 906.3 51.51
6 3 11 923.29 43.31
6 3 11 809.89 57.63
6 3 12 2.77 6.16
6 3 12 28.85 9.98
6 3 12 9.43 5.6
6 3 12 11.21 8.04
6 3 12 10 5.38
6 3 12 11.81 5.72
6 3 13 195.46 28.31
6 3 13 242.16 22.93
6 3 13 207.79 19.52
6 3 13 181.77 24.29
6 3 13 227.92 25.7
6 3 13 217.78 22.62
6 3 13 169.34 18.86
6 3 14 246.2 24.49
6 3 14 270.6 24.79
6 3 14 244.07 22.25
6 3 14 265.84 26.1
6 3 14 246.29 28.9
6 3 14 248.54 28.01
6 3 14 208.95 30.36
6 3 15 2.58 7.03
6 3 15 21.02 9.54
6 3 15 19.93 7.54
6 3 15 22.68 8.91
6 3 15 11.47 8.45
6 3 15 25.9 11.93
6 3 16 278.58 28.66
6 3 17 486.85 40.14
6 4 -11 259.26 29.4
6 4 -10 6.25 11.51
6 4 -9 312.57 33.54
6 4 -8 425.98 37.67
6 4 -7 2.08 6.54
6 4 -6 120.06 37.6
6 4 -6 365.13 30.99
6 4 -5 325.35 28.37
6 4 -4 7.62 4.79
6 4 -4 4.16 4.33
6 4 -3 1516.8 55.81
6 4 -3 1507.45 63.5
6 4 -2 377.66 21.22
6 4 -2 380.42 26.35
6 4 -1 117.05 10.55
6 4 -1 106.33 12.77
6 4 0 602.02 29.84
6 4 0 592.28 24.25
6 4 1 857.09 35.46
6 4 2 54.23 6.79
6 4 3 612.37 24.25
6 4 3 578.72 28.94
6 4 3 610.73 39.17
6 4 4 1279.14 40.49
6 4 4 1286.54 47.68
6 4 4 1169.77 40.38
6 4 5 17.63 4.97
6 4 5 17.88 4.61
6 4 6 1206.15 46.72
6 4 6 1184.49 45.69
6 4 6 1135.41 40.37
6 4 7 696.3 29.8
6 4 7 693.51 34.36
6 4 7 703.78 35.69
6 4 7 734.88 47.85
6 4 7 669.74 32.69
6 4 8 35.43 11.09
6 4 8 64.66 10.18
6 4 8 71.44 9.96
6 4 8 76.16 11.61
6 4 8 54.71 8.13
6 4 9 424.98 24.96
6 4 9 382.86 28.9
6 4 9 454.18 26.79
6 4 9 375.59 27.58
6 4 9 480.2 40.22
6 4 10 1144.81 49.67
6 4 10 1165.72 56.08
6 4 10 1247.98 59.59
6 4 10 1355.91 72.98
6 4 10 1240.49 51.76
6 4 11 97.88 13.29
6 4 11 74.36 14.21
6 4 11 64.27 11.17
6 4 11 68.25 11.5
6 4 11 65.7 12.76
6 4 11 78.43 17.86
6 4 12 433.69 34.22
6 4 12 461.67 29.61
6 4 12 367.24 33.48
6 4 12 437.26 30.3
6 4 12 417 29
6 4 12 436.2 41.61
6 4 13 376.27 33.54
6 4 13 339.09 27.43
6 4 13 322.1 25.17
6 4 13 361.06 33.99
6 4 13 319.03 26.55
6 4 13 377.31 39.62
6 4 14 12.69 7.54
6 4 14 21.12 9.4
6 4 14 16.27 7.46
6 4 14 8.79 7.33
6 4 14 11.46 6.31
6 4 14 12.27 10.78
6 4 15 265.04 27.51
6 4 15 192.41 22.68
6 4 15 242.23 28.82
6 4 15 215.92 28.13
6 4 15 212.74 31.42
6 4 16 419.44 36.67
6 4 16 283.4 32.73
6 5 -11 11.47 8.76
6 5 -10 184.88 28.96
6 5 -9 372.25 36.86
6 5 -8 18.44 10.25
6 5 -7 714.11 48.02
6 5 -6 202.6 24.06
6 5 -6 227.05 21.53
6 5 -5 86.89 12.95
6 5 -5 63.81 13.19
6 5 -4 493.23 29.77
6 5 -4 502.67 34.88
6 5 -3 988.43 43.03
6 5 -3 919.11 47.81
6 5 -2 186.46 18.54
6 5 -2 211.86 16.6
6 5 -1 1375.74 48.84
6 5 -1 1294.38 54.5
6 5 0 97.18 11.93
6 5 1 49.82 7.84
6 5 2 901.33 36.34
6 5 3 622.6 27.43
6 5 3 579.77 31.12
6 5 4 4.75 3.34
6 5 4 7.39 3.21
6 5 4 9.86 2.78
6 5 5 832.4 38.78
6 5 5 884.21 34.16
6 5 6 275.21 27.38
6 5 6 288.65 20.65
6 5 6 266.26 18.47
6 5 7 151.42 21.18
6 5 7 193.35 16.83
6 5 7 179.91 16.41
6 5 8 906.95 56.64
6 5 8 934.02 40.31
6 5 8 963.98 43.71
6 5 8 986.48 45.82
6 5 9 235.74 21.83
6 5 9 257.03 19.43
6 5 9 214.36 20.84
6 5 9 224.97 27.76
6 5 9 261.32 20.98
6 5 10 31.13 7.95
6 5 10 33.72 8.65
6 5 10 26 11.21
6 5 10 35.83 8.71
6 5 10 38.08 10.15
6 5 11 351.77 29.32
6 5 11 370 26.93
6 5 11 357.14 30.42
6 5 11 399.69 27.24
6 5 11 381.41 27.34
6 5 11 322.17 35.5
6 5 12 938.61 52.75
6 5 12 883.85 46.33
6 5 12 953.32 46.48
6 5 12 969.7 54.51
6 5 12 924.04 47.45
6 5 12 906.45 63.45
6 5 13 61.47 13.98
6 5 13 53.37 11.79
6 5 13 55.67 13.84
6 5 13 43.85 10.51
6 5 13 43.49 9.74
6 5 13 51.54 15.47
6 5 14 445.89 33.57
6 5 14 493.97 36.87
6 5 14 445.76 33.81
6 5 14 453.57 38.44
6 5 14 440.08 44.13
6 5 14 421.4 37.71
6 5 15 378.76 33.78
6 5 15 294.84 28.97
6 5 15 323.02 38.44
6 5 15 374.66 36.69
6 5 15 299.4 33.35
6 5 16 12.63 10.12
6 5 16 41.88 13.01
6 5 16 21.8 10.28
6 5 16 6.53 9.6
6 6 -10 43.93 17.17
6 6 -9 111.68 21.45
6 6 -8 441.01 39.28
6 6 -7 89.54 17.15
6 6 -7 110.29 16.3
6 6 -6 149.76 17.96
6 6 -6 99.73 34.07
6 6 -6 125.5 19.35
6 6 -5 793.63 48.69
6 6 -5 867.72 44.59
6 6 -4 122.34 14.97
6 6 -4 84.78 14.92
6 6 -3 153.21 18.5
6 6 -3 163.01 16.4
6 6 -2 829.33 38.14
6 6 -2 808.1 43.4
6 6 -1 306.53 23.7
6 6 0 271.7 20.76
6 6 1 719.82 35.01
6 6 2 248.85 18.12
6 6 3 355.44 24.36
6 6 3 331.9 20.74
6 6 4 996.5 32.64
6 6 4 932.45 54.2
6 6 4 881.95 42.72
6 6 4 924.73 38.7
6 6 5 181.64 13.03
6 6 5 157.49 21.03
6 6 5 169.99 16.84
6 6 6 126.04 19.17
6 6 6 153.6 15.78
6 6 7 775.24 50.37
6 6 7 840.09 41.12
6 6 8 390.06 26.77
6 6 8 332.74 32.65
6 6 9 221.68 20.55
6 6 9 205.8 18.82
6 6 9 269.48 29.91
6 6 10 1098.53 51.88
6 6 10 1149.75 68.27
6 6 10 1098.31 51.97
6 6 10 1084.24 49.8
6 6 11 343.13 26.14
6 6 11 340.12 27.13
6 6 11 325.98 35.84
6 6 11 340.6 29.45
6 6 11 320.89 25.68
6 6 11 337.97 29.12
6 6 12 40.73 9.66
6 6 12 65.85 11.39
6 6 12 80.02 15.03
6 6 12 78.4 13.52
6 6 12 51.23 12.77
6 6 12 56.49 15.9
6 6 13 1122.84 72.44
6 6 13 1044.35 54.24
6 6 13 1079.15 59.12
6 6 13 1003.08 52.64
6 6 13 1078.29 60.02
6 6 14 166.94 23.32
6 6 14 223.97 26.66
6 6 14 210.38 23.07
6 6 14 205.81 22.88
6 6 14 165.87 27.85
6 6 15 85.5 17.58
6 6 15 61.59 17.72
6 6 15 72.83 16.27
6 6 15 69.67 15.53
6 6 16 221.27 29.23
6 6 16 202.73 27.67
6 6 16 212.05 26.88
6 6 16 170.45 28.62
6 7 -8 87.83 18.3
6 7 -7 270.87 29.96
6 7 -7 257.23 25.63
6 7 -6 684.07 46.22
6 7 -6 670.44 40.32
6 7 -5 80.47 15.84
6 7 -5 82.36 13.55
6 7 -4 526.42 37.39
6 7 -4 463.34 31.51
6 7 -3 945.17 51.27
6 7 -3 1028.99 47.12
6 7 -2 47.57 10.76
6 7 -1 490.37 31.75
6 7 0 389.31 26.81
6 7 1 62.68 10.29
6 7 2 306.13 23.79
6 7 2 299.23 21.75
6 7 3 1147.67 32.69
6 7 3 1099.55 47.02
6 7 3 1138.62 51.41
6 7 4 65.09 9.71
6 7 4 73.43 11.52
6 7 5 326.85 31.36
6 7 5 309.99 23.91
6 7 6 950.42 56.16
[truncated: 1,245,111 more chars]
